# Supplementary material for: Arsenic targets Pin1 and cooperates with retinoic acid to inhibit cancer-driving pathways and tumor-initiating cells
Source: Nat Commun. 2018 Aug 9;9:3069. doi: 10.1038/s41467-018-05402-2 (PMC6085299; doi:10.1038/s41467-018-05402-2)
Supplement: Supplementary file 2 — Supplementary Data 1 [file 41467_2018_5402_MOESM2_ESM.xlsx]

## Sheet: Raw
Supplementary Data 1. The proteins and peptides identified by quantitative proteomic protein analysis in the unnormalized data				Raw summed intensity
				Control-1	Control-2	ATO-1	ATO-2	ATRA-1	ATRA-2	ATO+ATRA-1	ATO+ATRA-2	Pin1KO-1	Pin1KO-2
Protein Id	Gene Symbol	Description	Quantified peptides	126	128C	127N	128N	129C	130N	127C	130C	131	129N
sp|A0AV96|RBM47_HUMAN	RBM47	RNA-binding protein 47 OS=Homo sapiens GN=RBM47 PE=1 SV=2	10	859.708	929.249	946.637	1475.47	1024.39	1194.27	986.792	1108.99	692.145	765.398
sp|A0AVF1|TTC26_HUMAN	TTC26	Tetratricopeptide repeat protein 26 OS=Homo sapiens GN=TTC26 PE=2 SV=1	2	79.1763	86.938	84.4877	103.23	104.848	77.1616	110.417	91.9079	111.83	65.9903
sp|A0AVT1|UBA6_HUMAN	UBA6	Ubiquitin-like modifier-activating enzyme 6 OS=Homo sapiens GN=UBA6 PE=1 SV=1	25	3567.23	3433.89	4004.01	5519.38	4007.51	4159.47	4736.62	4308.6	3691.54	3464.13
sp|A0JNW5|UH1BL_HUMAN	UHRF1BP1L	UHRF1-binding protein 1-like OS=Homo sapiens GN=UHRF1BP1L PE=1 SV=2	2	205.537	194.454	227.608	342.029	291.179	260.895	306.412	245.036	238.263	254.339
sp|A0MZ66-3|SHOT1_HUMAN	KIAA1598	Isoform 3 of Shootin-1 OS=Homo sapiens GN=KIAA1598	17	2208.91	2532.47	2674.41	2992.54	2530.42	2657.49	2595.35	1986.51	2256.55	2642.45
sp|A0PJW6|TM223_HUMAN	TMEM223	Transmembrane protein 223 OS=Homo sapiens GN=TMEM223 PE=1 SV=1	2	442.032	431.55	392.606	416.01	319.59	439.811	361.417	302.739	343.962	392.254
sp|A1A4S6|RHG10_HUMAN	ARHGAP10	Rho GTPase-activating protein 10 OS=Homo sapiens GN=ARHGAP10 PE=1 SV=1	8	867.886	804.426	743.602	1242.55	919.718	1026.11	712.576	1169.25	604.945	861.972
sp|A1L0T0|ILVBL_HUMAN	ILVBL	Acetolactate synthase-like protein OS=Homo sapiens GN=ILVBL PE=1 SV=2	14	1599.43	1923.26	1729.47	2059.03	1683.35	1970.27	1976.51	1889.72	1426.4	1707.27
sp|A1L390|PKHG3_HUMAN	PLEKHG3	Pleckstrin homology domain-containing family G member 3 OS=Homo sapiens GN=PLEKHG3 PE=1 SV=1	4	329.812	339.331	348.195	403.498	334.936	350.683	382.769	321.993	290.122	345.044
sp|A1X283|SPD2B_HUMAN	SH3PXD2B	SH3 and PX domain-containing protein 2B OS=Homo sapiens GN=SH3PXD2B PE=1 SV=3	20	3113.27	3493.6	4607.01	4242.1	2136.32	2963.96	3842.41	3437.79	3082.25	4171.26
sp|A2RRP1|NBAS_HUMAN	NBAS	Neuroblastoma-amplified sequence OS=Homo sapiens GN=NBAS PE=1 SV=2	18	2651.59	2938.57	2961.66	3784.15	3115.79	3310.33	3834.37	3592.26	3202.7	3141.08
sp|A2RTX5|SYTC2_HUMAN	TARSL2	Probable threonine--tRNA ligase 2, cytoplasmic OS=Homo sapiens GN=TARSL2 PE=1 SV=1	11	1244.28	1122.82	1465.17	1940.06	1225.26	1426.14	1782.12	1502.36	1353.73	1404.39
sp|A2RU49|HYKK_HUMAN	HYKK	Hydroxylysine kinase OS=Homo sapiens GN=HYKK PE=1 SV=2	1	31.6993	31.4601	25.5059	43.9302	43.6386	42.2466	31.2069	31.3779	30.13	37.8386
sp|A2RUC4|TYW5_HUMAN	TYW5	tRNA wybutosine-synthesizing protein 5 OS=Homo sapiens GN=TYW5 PE=1 SV=1	2	455.31	549.922	535.487	719.47	511.351	565.751	385.459	561.085	93.2625	410.722
sp|A2RUS2|DEND3_HUMAN	DENND3	DENN domain-containing protein 3 OS=Homo sapiens GN=DENND3 PE=1 SV=2	1	41.885	39.9939	39.5963	53.5565	67.5885	49.6135	53.5661	46.8267	31.1054	53.1042
sp|A2VDF0|FUCM_HUMAN	FUOM	Fucose mutarotase OS=Homo sapiens GN=FUOM PE=1 SV=2	2	62.8519	88.8078	94.6433	99.3176	62.2155	72.2323	94.1151	63.7726	75.0745	98.8201
sp|A3KMH1|VWA8_HUMAN	VWA8	von Willebrand factor A domain-containing protein 8 OS=Homo sapiens GN=VWA8 PE=1 SV=2	36	3860.12	4333.45	3887.59	5633.87	4733.05	5253.65	4973.02	4823.98	4250.63	4222.4
sp|A3KN83|SBNO1_HUMAN	SBNO1	Protein strawberry notch homolog 1 OS=Homo sapiens GN=SBNO1 PE=1 SV=1	23	2932.35	2920.8	2659.84	3343	2735.85	2629.3	3153.04	3022.35	2482.57	2950.83
sp|A4D1E9|GTPBA_HUMAN	GTPBP10	GTP-binding protein 10 OS=Homo sapiens GN=GTPBP10 PE=1 SV=1	14	1983.42	1837.07	1949.65	2397.46	1613.29	1985.79	2015.98	1890.52	1624.97	1536.57
sp|A4D1P6|WDR91_HUMAN	WDR91	WD repeat-containing protein 91 OS=Homo sapiens GN=WDR91 PE=1 SV=2	2	167.461	191.834	189.674	246.345	231.354	244.51	217.513	181.158	192.383	114.324
sp|A4D1U4|LCHN_HUMAN	LCHN	Protein LCHN OS=Homo sapiens GN=LCHN PE=2 SV=1	1	49.3047	46.3273	41.5716	44.7264	31.6793	43.1799	53.5408	41.7152	56.3792	45.686
sp|A5A3E0|POTEF_HUMAN	POTEF	POTE ankyrin domain family member F OS=Homo sapiens GN=POTEF PE=1 SV=2	3	104.18	112.618	109.113	149.694	98.2641	124.038	116.257	157.431	67.4375	74.7547
sp|A5PLL7|TM189_HUMAN	TMEM189	Transmembrane protein 189 OS=Homo sapiens GN=TMEM189 PE=1 SV=3	3	248.496	591.61	312.224	299.88	253.838	342.319	251.846	283.895	183.383	305.98
sp|A5PLN9-5|TPC13_HUMAN	TRAPPC13	Isoform 4 of Trafficking protein particle complex subunit 13 OS=Homo sapiens GN=TRAPPC13	3	424.431	408.571	467.459	589.934	485.219	510.451	409.498	468.477	114.856	455.764
sp|A5YKK6|CNOT1_HUMAN	CNOT1	CCR4-NOT transcription complex subunit 1 OS=Homo sapiens GN=CNOT1 PE=1 SV=2	66	8969.25	8929.11	9514.11	12351.4	9720.81	10239.5	10895.5	9906.33	9425.67	9258.74
sp|A6H8Y1|BDP1_HUMAN	BDP1	Transcription factor TFIIIB component B'' homolog OS=Homo sapiens GN=BDP1 PE=1 SV=3	1	280.941	265.551	721.012	643.323	194.298	153.929	293.2	288.773	352.225	474.944
sp|A6NCE7|MP3B2_HUMAN	MAP1LC3B2	Microtubule-associated proteins 1A/1B light chain 3 beta 2 OS=Homo sapiens GN=MAP1LC3B2 PE=2 SV=1	1	161.47	194.012	421.438	437.692	242.85	317.673	289.336	240.209	285.305	128.717
sp|A6ND36|FA83G_HUMAN	FAM83G	Protein FAM83G OS=Homo sapiens GN=FAM83G PE=1 SV=2	3	186.598	208.626	195.555	235.644	205.083	220.166	185.927	233.127	140.028	181.151
sp|A6NDG6|PGP_HUMAN	PGP	Phosphoglycolate phosphatase OS=Homo sapiens GN=PGP PE=1 SV=1	18	3166.75	4608.03	3469.36	3706.72	3207.8	3673.27	2700.27	2899.5	2219.85	4135.65
sp|A6NDU8|CE051_HUMAN	C5orf51	UPF0600 protein C5orf51 OS=Homo sapiens GN=C5orf51 PE=1 SV=1	8	1088.38	1193.84	1216.84	1505.79	1284.81	1354.65	1415.11	1248.73	986.779	1269.16
sp|A6NED2|RCCD1_HUMAN	RCCD1	RCC1 domain-containing protein 1 OS=Homo sapiens GN=RCCD1 PE=1 SV=1	3	168.521	144.612	130.002	156.812	121.538	131.546	146.223	117.786	146.168	148.755
sp|A6NHL2|TBAL3_HUMAN	TUBAL3	Tubulin alpha chain-like 3 OS=Homo sapiens GN=TUBAL3 PE=1 SV=2	1	32.1424	14.621	41.4103	37.5506	23.9032	26.5621	34.5272	13.354	41.7588	25.5933
sp|A6NHR9|SMHD1_HUMAN	SMCHD1	Structural maintenance of chromosomes flexible hinge domain-containing protein 1 OS=Homo sapiens GN=SMCHD1 PE=1 SV=2	74	11000	11634.6	10809.5	14585	12330.1	12624.2	13603.2	12830.5	12079.9	12014.8
sp|A6NIH7|U119B_HUMAN	UNC119B	Protein unc-119 homolog B OS=Homo sapiens GN=UNC119B PE=1 SV=1	3	193.217	200.957	175.98	246.019	213.492	212.64	186.028	207.651	93.1303	154.061
sp|A6NJ78|MET15_HUMAN	METTL15	Probable methyltransferase-like protein 15 OS=Homo sapiens GN=METTL15 PE=2 SV=1	4	234.035	254.495	197.007	249.609	210.774	231.988	197.747	264.305	152.297	184.143
sp|A6NKF1|SAC31_HUMAN	SAC3D1	SAC3 domain-containing protein 1 OS=Homo sapiens GN=SAC3D1 PE=1 SV=2	1	119.498	106.174	115.89	155.631	113.972	125.315	114.6	135.058	64.5468	125.265
sp|A6NM62|LRC53_HUMAN	LRRC53	Leucine-rich repeat-containing protein 53 OS=Homo sapiens GN=LRRC53 PE=4 SV=2	1	60.9954	73.9551	77.9995	93.2204	56.9044	77.6602	65.3	65.1718	45.4997	57.8937
sp|A6NNL5|CO061_HUMAN	C15orf61	Uncharacterized protein C15orf61 OS=Homo sapiens GN=C15orf61 PE=2 SV=2	1	163.687	152.512	133.999	153.576	159.686	151.798	206.321	142.735	132.218	147.115
sp|A7E2V4-2|ZSWM8_HUMAN	ZSWIM8	Isoform 2 of Zinc finger SWIM domain-containing protein 8 OS=Homo sapiens GN=ZSWIM8	1	15.7139	15.8438	18.4512	22.297	30.5669	16.0565	36.0803	16.2184	32.8199	29.4839
sp|A8CG34|P121C_HUMAN	POM121C	Nuclear envelope pore membrane protein POM 121C OS=Homo sapiens GN=POM121C PE=1 SV=2	2	147.577	166.441	157.371	210.748	150.399	172.609	186.899	174.26	154.912	131.443
sp|A8MT69|CENPX_HUMAN	STRA13	Centromere protein X OS=Homo sapiens GN=STRA13 PE=1 SV=1	1	65.8844	56.2701	53.3666	71.2303	28.1795	67.2655	28.1518	58.9088	0	52.7144
sp|A8MW92|P20L1_HUMAN	PHF20L1	PHD finger protein 20-like protein 1 OS=Homo sapiens GN=PHF20L1 PE=1 SV=2	1	47.9835	40.2511	39.7341	59.0152	63.766	46.7005	58.9584	48.9426	32.4486	42.1002
sp|A8MXV4|NUD19_HUMAN	NUDT19	Nucleoside diphosphate-linked moiety X motif 19, mitochondrial OS=Homo sapiens GN=NUDT19 PE=1 SV=1	4	241.01	247.593	170.053	209.393	184.398	181.018	217.53	249.625	304.302	239.966
sp|A9UHW6|MI4GD_HUMAN	MIF4GD	MIF4G domain-containing protein OS=Homo sapiens GN=MIF4GD PE=1 SV=1	2	321.625	364.563	337.43	433.924	248.836	324.024	231.68	330.738	116.651	257.245
sp|B5ME19|EIFCL_HUMAN	EIF3CL	Eukaryotic translation initiation factor 3 subunit C-like protein OS=Homo sapiens GN=EIF3CL PE=3 SV=1	54	10193.4	11057.1	9994.1	11309.8	9384.92	9989.06	10701.9	10230.9	7123.83	7668.95
sp|C9JLW8|F195B_HUMAN	FAM195B	Protein FAM195B OS=Homo sapiens GN=FAM195B PE=1 SV=1	2	96.1007	81.6616	94.2928	173.904	123.625	91.994	112.417	167.185	61.1718	87.2419
sp|C9JRZ8|AK1BF_HUMAN	AKR1B15	Aldo-keto reductase family 1 member B15 OS=Homo sapiens GN=AKR1B15 PE=2 SV=1	3	225.717	313.716	544.529	669.4	484.65	278.127	1123.05	2159.26	919.535	161.742
sp|O00115|DNS2A_HUMAN	DNASE2	Deoxyribonuclease-2-alpha OS=Homo sapiens GN=DNASE2 PE=1 SV=2	6	552.011	860.039	563.031	834.281	722.729	942.075	683.318	608.131	791.653	833.011
sp|O00116|ADAS_HUMAN	AGPS	Alkyldihydroxyacetonephosphate synthase, peroxisomal OS=Homo sapiens GN=AGPS PE=1 SV=1	19	2971.44	3390.88	2625.55	3513.21	3704.71	3518.45	3544.86	3692.43	2878.84	3041.84
sp|O00124|UBXN8_HUMAN	UBXN8	UBX domain-containing protein 8 OS=Homo sapiens GN=UBXN8 PE=1 SV=2	1	32.5257	44.3029	39.612	45.5844	25.865	20.3802	49.7378	38.5151	29.0182	33.7193
sp|O00139-4|KIF2A_HUMAN	KIF2A	Isoform 4 of Kinesin-like protein KIF2A OS=Homo sapiens GN=KIF2A	16	1999.38	2129.26	1946.91	2436.52	2399.08	2053.72	2724.23	2082.65	2557.64	2228
sp|O00141-2|SGK1_HUMAN	SGK1	Isoform 2 of Serine/threonine-protein kinase Sgk1 OS=Homo sapiens GN=SGK1	2	269.536	462.431	395.967	298.331	311.443	303.197	432.224	217.615	392.005	341.02
sp|O00148|DX39A_HUMAN	DDX39A	ATP-dependent RNA helicase DDX39A OS=Homo sapiens GN=DDX39A PE=1 SV=2	14	1452.64	1394.81	1451.2	1611.81	1421.48	1389.52	1709.56	1449.33	1516.52	1818.37
sp|O00151|PDLI1_HUMAN	PDLIM1	PDZ and LIM domain protein 1 OS=Homo sapiens GN=PDLIM1 PE=1 SV=4	22	4496.37	5421.95	4619.12	5405.93	4741.7	4713.06	5017.17	4508.06	3589.8	5504.24
sp|O00154|BACH_HUMAN	ACOT7	Cytosolic acyl coenzyme A thioester hydrolase OS=Homo sapiens GN=ACOT7 PE=1 SV=3	23	3132.82	2858.17	3606.82	4855.43	3017.94	3575.93	4030.94	3785.85	3022.15	3348.19
sp|O00159|MYO1C_HUMAN	MYO1C	Unconventional myosin-Ic OS=Homo sapiens GN=MYO1C PE=1 SV=4	44	5795.61	6602.33	6106.64	7531.46	6978.64	6599.62	7527.8	7073.76	7139.41	7982.2
sp|O00161|SNP23_HUMAN	SNAP23	Synaptosomal-associated protein 23 OS=Homo sapiens GN=SNAP23 PE=1 SV=1	9	707.738	793.893	858.358	1204.01	1015.86	939.193	1095.14	977.761	1045.07	849.287
sp|O00165-2|HAX1_HUMAN	HAX1	Isoform 2 of HCLS1-associated protein X-1 OS=Homo sapiens GN=HAX1	5	552.854	643.258	504.659	676.599	584.636	745.066	573.922	575.878	554.105	570.498
sp|O00170|AIP_HUMAN	AIP	AH receptor-interacting protein OS=Homo sapiens GN=AIP PE=1 SV=2	7	1591.93	1504.47	1686	1955.89	1378.26	1678.11	1567.75	1482.53	1118.91	1355.57
sp|O00178|GTPB1_HUMAN	GTPBP1	GTP-binding protein 1 OS=Homo sapiens GN=GTPBP1 PE=1 SV=3	10	737.796	884.935	888.794	1142.97	784.075	934.715	870.63	903.647	602.295	605.005
sp|O00180|KCNK1_HUMAN	KCNK1	Potassium channel subfamily K member 1 OS=Homo sapiens GN=KCNK1 PE=1 SV=1	1	52.8884	77.0063	80.3686	86.2845	64.7404	61.4541	78.8629	82.9659	69.8275	50.3931
sp|O00186|STXB3_HUMAN	STXBP3	Syntaxin-binding protein 3 OS=Homo sapiens GN=STXBP3 PE=1 SV=2	16	2988.06	2853.35	3106.19	4414.87	3225.15	3063.37	3842.84	4162.35	3376.13	3452.68
sp|O00193|SMAP_HUMAN	SMAP	Small acidic protein OS=Homo sapiens GN=SMAP PE=1 SV=1	6	666.943	603.792	829.326	1209.17	627.853	786.613	859.839	826.767	692.46	646.768
sp|O00194|RB27B_HUMAN	RAB27B	Ras-related protein Rab-27B OS=Homo sapiens GN=RAB27B PE=1 SV=4	6	681.193	779.463	730.381	636.694	672.706	405.735	1143.53	717.906	1196.49	1044.13
sp|O00203|AP3B1_HUMAN	AP3B1	AP-3 complex subunit beta-1 OS=Homo sapiens GN=AP3B1 PE=1 SV=3	42	6960.14	7557.74	7413.08	8576.46	7871.95	8162.97	7725	6847.58	6495.08	7581.87
sp|O00217|NDUS8_HUMAN	NDUFS8	NADH dehydrogenase [ubiquinone] iron-sulfur protein 8, mitochondrial OS=Homo sapiens GN=NDUFS8 PE=1 SV=1	7	792.776	846.02	647.488	857.343	723.91	759.555	935.803	901.004	816.751	904.058
sp|O00220|TR10A_HUMAN	TNFRSF10A	Tumor necrosis factor receptor superfamily member 10A OS=Homo sapiens GN=TNFRSF10A PE=1 SV=3	1	25.0174	36.6763	45.2592	67.6132	31.3103	23.1738	41.2021	55.7142	28.9145	25.4331
sp|O00221|IKBE_HUMAN	NFKBIE	NF-kappa-B inhibitor epsilon OS=Homo sapiens GN=NFKBIE PE=1 SV=3	1	35.6389	46.0838	44.0024	67.2061	30.8386	48.8283	31.1524	50.818	20.0994	25.4932
sp|O00231|PSD11_HUMAN	PSMD11	26S proteasome non-ATPase regulatory subunit 11 OS=Homo sapiens GN=PSMD11 PE=1 SV=3	35	7294.16	7782.6	8066.84	9238.6	7579.75	7488.37	9557.49	7650.63	7504.91	6968.04
sp|O00232|PSD12_HUMAN	PSMD12	26S proteasome non-ATPase regulatory subunit 12 OS=Homo sapiens GN=PSMD12 PE=1 SV=3	34	4882.09	4978.41	5129.83	6566.87	5412.7	5072.01	6886.58	5231.92	5535.6	4926.78
sp|O00233|PSMD9_HUMAN	PSMD9	26S proteasome non-ATPase regulatory subunit 9 OS=Homo sapiens GN=PSMD9 PE=1 SV=3	7	922.188	1086.98	1026.55	1275.33	902.035	1087.77	1223.35	1047.13	916.171	947.82
sp|O00244|ATOX1_HUMAN	ATOX1	Copper transport protein ATOX1 OS=Homo sapiens GN=ATOX1 PE=1 SV=1	9	2161.22	2402.4	2770.85	3218.51	2145.76	2786.21	2487.82	1968.81	1614.01	2071.61
sp|O00255|MEN1_HUMAN	MEN1	Menin OS=Homo sapiens GN=MEN1 PE=1 SV=4	2	117.754	135.052	102.595	120.775	135.323	108.972	134.292	123.356	193.827	133.526
sp|O00257|CBX4_HUMAN	CBX4	E3 SUMO-protein ligase CBX4 OS=Homo sapiens GN=CBX4 PE=1 SV=3	4	251.117	247.08	259.131	358.245	264.477	281.893	345.463	351.198	280.86	285.419
sp|O00264|PGRC1_HUMAN	PGRMC1	Membrane-associated progesterone receptor component 1 OS=Homo sapiens GN=PGRMC1 PE=1 SV=3	12	1768.29	2158.31	2158.59	2892.79	2107.43	2180.19	2768.77	2914.09	2519.26	2032.07
sp|O00267|SPT5H_HUMAN	SUPT5H	Transcription elongation factor SPT5 OS=Homo sapiens GN=SUPT5H PE=1 SV=1	43	6167.79	6556.59	6300.22	7740.57	6178.79	6674.09	7709.94	6962.33	6689.76	6449.57
sp|O00268|TAF4_HUMAN	TAF4	Transcription initiation factor TFIID subunit 4 OS=Homo sapiens GN=TAF4 PE=1 SV=2	3	574.597	549.99	529.329	705.774	535.134	568.714	513.763	659.587	320.404	462.797
sp|O00273|DFFA_HUMAN	DFFA	DNA fragmentation factor subunit alpha OS=Homo sapiens GN=DFFA PE=1 SV=1	9	604.576	792.129	673.511	814.367	713.991	673.686	835.99	693.766	780.429	556.365
sp|O00273-2|DFFA_HUMAN	DFFA	Isoform DFF35 of DNA fragmentation factor subunit alpha OS=Homo sapiens GN=DFFA	1	23.044	29.6397	27.3699	33.7495	20.7677	23.2574	20.5969	23.0875	13.1313	8.39984
sp|O00287|RFXAP_HUMAN	RFXAP	Regulatory factor X-associated protein OS=Homo sapiens GN=RFXAP PE=1 SV=1	1	22.8599	21.0982	22.4679	29.1541	32.294	28.7808	40.2749	19.3883	65.0202	40.2535
sp|O00291|HIP1_HUMAN	HIP1	Huntingtin-interacting protein 1 OS=Homo sapiens GN=HIP1 PE=1 SV=5	9	440.304	523.808	467.496	630.49	571.019	545.287	511.488	551.356	497.503	250.219
sp|O00299|CLIC1_HUMAN	CLIC1	Chloride intracellular channel protein 1 OS=Homo sapiens GN=CLIC1 PE=1 SV=4	28	5043.2	4647.53	5637.13	6755.55	5113.34	5242.78	7176.67	5007.18	5721.1	4465.92
sp|O00303|EIF3F_HUMAN	EIF3F	Eukaryotic translation initiation factor 3 subunit F OS=Homo sapiens GN=EIF3F PE=1 SV=1	29	5125.33	5510.98	5057.36	6089.89	6289.17	5026.82	6304.88	5137.42	5492.95	5053.24
sp|O00308|WWP2_HUMAN	WWP2	NEDD4-like E3 ubiquitin-protein ligase WWP2 OS=Homo sapiens GN=WWP2 PE=1 SV=2	2	240.524	204.248	300.658	358.147	244.604	239.033	320.002	215.807	334.821	165.443
sp|O00311|CDC7_HUMAN	CDC7	Cell division cycle 7-related protein kinase OS=Homo sapiens GN=CDC7 PE=1 SV=1	4	285.783	300.476	297.809	410.88	333.655	287.232	404.03	352.739	418.836	324.701
sp|O00329|PK3CD_HUMAN	PIK3CD	Phosphatidylinositol 4,5-bisphosphate 3-kinase catalytic subunit delta isoform OS=Homo sapiens GN=PIK3CD PE=1 SV=2	1	21.2071	42.8919	25.3723	36.8142	27.9382	27.5497	34.6289	28.1135	16.7781	20.9671
sp|O00330|ODPX_HUMAN	PDHX	Pyruvate dehydrogenase protein X component, mitochondrial OS=Homo sapiens GN=PDHX PE=1 SV=3	12	1867.9	1841.46	1663.26	1931.56	1449.79	1701.13	1909.37	1657.87	1726.85	1918.58
sp|O00399|DCTN6_HUMAN	DCTN6	Dynactin subunit 6 OS=Homo sapiens GN=DCTN6 PE=1 SV=1	1	104.77	109.851	89.5239	87.7962	129.296	84.7746	178.511	79.6739	160.312	116.888
sp|O00400|ACATN_HUMAN	SLC33A1	Acetyl-coenzyme A transporter 1 OS=Homo sapiens GN=SLC33A1 PE=1 SV=1	4	286.154	265.281	398.909	542.825	353.26	339.831	574.987	477.471	532.843	373.839
sp|O00401|WASL_HUMAN	WASL	Neural Wiskott-Aldrich syndrome protein OS=Homo sapiens GN=WASL PE=1 SV=2	6	958.031	1079.82	1035.29	1418.66	1187.44	1119.88	1286.35	1112.76	1015.01	785.375
sp|O00410-3|IPO5_HUMAN	IPO5	Isoform 3 of Importin-5 OS=Homo sapiens GN=IPO5	81	11961.6	13110.5	11328.8	14149.2	14335	12161.8	16012.6	11065	13481.2	12221.7
sp|O00411|RPOM_HUMAN	POLRMT	DNA-directed RNA polymerase, mitochondrial OS=Homo sapiens GN=POLRMT PE=1 SV=2	20	1337.54	1534.46	1387.4	1608.16	1227.87	1335.08	1688.72	1462.19	1268.73	1319.41
sp|O00418|EF2K_HUMAN	EEF2K	Eukaryotic elongation factor 2 kinase OS=Homo sapiens GN=EEF2K PE=1 SV=2	5	390.381	399.228	368.779	372.323	509.336	343.899	660.056	229.743	503.281	547.654
sp|O00422|SAP18_HUMAN	SAP18	Histone deacetylase complex subunit SAP18 OS=Homo sapiens GN=SAP18 PE=1 SV=1	18	3014.38	2793.02	3092.92	3870.54	2718.29	3303.71	3493.62	2989.21	3290.75	3069.03
sp|O00423-3|EMAL1_HUMAN	EML1	Isoform 3 of Echinoderm microtubule-associated protein-like 1 OS=Homo sapiens GN=EML1	3	285.955	242.971	469.515	573.484	319.892	421.447	370.791	293.66	363.939	418.223
sp|O00425|IF2B3_HUMAN	IGF2BP3	Insulin-like growth factor 2 mRNA-binding protein 3 OS=Homo sapiens GN=IGF2BP3 PE=1 SV=2	27	4356.82	4960.76	4596.69	6915.04	5555.96	5432.15	5847.22	6899.4	4391.06	3619.7
sp|O00429|DNM1L_HUMAN	DNM1L	Dynamin-1-like protein OS=Homo sapiens GN=DNM1L PE=1 SV=2	47	7479.7	7379.65	7809.86	9411.68	8304.75	7674.3	9324.63	6962.55	8993.73	8908.38
sp|O00429-2|DNM1L_HUMAN	DNM1L	Isoform 4 of Dynamin-1-like protein OS=Homo sapiens GN=DNM1L	1	65.1514	73.2922	63.2129	78.4051	65.5475	67.2621	77.6945	72.5403	63.2383	100.366
sp|O00442-2|RTCA_HUMAN	RTCA	Isoform 2 of RNA 3'-terminal phosphate cyclase OS=Homo sapiens GN=RTCA	11	650.53	748.845	797.771	1054.79	918.931	777.697	1112.74	822.278	963.291	810.758
sp|O00443|P3C2A_HUMAN	PIK3C2A	Phosphatidylinositol 4-phosphate 3-kinase C2 domain-containing subunit alpha OS=Homo sapiens GN=PIK3C2A PE=1 SV=2	15	2198.68	2186.12	2251.3	2853.37	2640.69	2362.01	2921.42	2385.46	2948.28	2613.01
sp|O00458|IFRD1_HUMAN	IFRD1	Interferon-related developmental regulator 1 OS=Homo sapiens GN=IFRD1 PE=1 SV=4	5	299.337	283.672	334.194	472.072	318.005	465.719	285.204	347.061	264.107	196.91
sp|O00459|P85B_HUMAN	PIK3R2	Phosphatidylinositol 3-kinase regulatory subunit beta OS=Homo sapiens GN=PIK3R2 PE=1 SV=2	10	1060.94	1128.72	1173.93	1456.39	1244.76	1215.37	1343.12	1124.67	999.225	978.385
sp|O00461|GOLI4_HUMAN	GOLIM4	Golgi integral membrane protein 4 OS=Homo sapiens GN=GOLIM4 PE=1 SV=1	10	1515.17	1692.58	1697.44	1878.43	1453.55	1627.95	1879.5	1678.15	1632.92	1400.43
sp|O00462|MANBA_HUMAN	MANBA	Beta-mannosidase OS=Homo sapiens GN=MANBA PE=1 SV=3	2	57.4624	62.1358	39.5793	49.3036	62.48	50.1336	57.1138	42.8167	62.9172	66.295
sp|O00468-3|AGRIN_HUMAN	AGRN	Isoform 3 of Agrin OS=Homo sapiens GN=AGRN	7	659.633	837.77	543.356	685.415	801.031	756.287	762.418	778.432	902.872	904.351
sp|O00469-2|PLOD2_HUMAN	PLOD2	Isoform 2 of Procollagen-lysine,2-oxoglutarate 5-dioxygenase 2 OS=Homo sapiens GN=PLOD2	32	4965.19	4286.37	3336.28	5557.43	6804.4	5541.01	4975.84	5423.49	6286.85	4475.69
sp|O00471|EXOC5_HUMAN	EXOC5	Exocyst complex component 5 OS=Homo sapiens GN=EXOC5 PE=1 SV=1	14	1131.95	1114.7	1136.94	1679.39	1582.18	1388.8	1621.07	1347.96	997.766	1289.72
sp|O00479|HMGN4_HUMAN	HMGN4	High mobility group nucleosome-binding domain-containing protein 4 OS=Homo sapiens GN=HMGN4 PE=1 SV=3	4	649.815	754.803	568.625	1130.93	1152.73	733.002	1010.44	1161	793.682	744.675
sp|O00483|NDUA4_HUMAN	NDUFA4	NADH dehydrogenase [ubiquinone] 1 alpha subcomplex subunit 4 OS=Homo sapiens GN=NDUFA4 PE=1 SV=1	10	1771.62	2184.99	1815.58	2494.84	2902.92	2118.53	2530.68	2493.01	2223.59	2035.4
sp|O00487|PSDE_HUMAN	PSMD14	26S proteasome non-ATPase regulatory subunit 14 OS=Homo sapiens GN=PSMD14 PE=1 SV=1	15	3068.2	2519.83	3261.72	3936.22	2376.76	3295.4	3250.99	2983.16	2567.79	2472.61
sp|O00488|ZN593_HUMAN	ZNF593	Zinc finger protein 593 OS=Homo sapiens GN=ZNF593 PE=1 SV=2	2	426.807	518.326	398.618	501.833	431.645	350.116	486.3	436.07	372.415	452.133
sp|O00499-2|BIN1_HUMAN	BIN1	Isoform IIB of Myc box-dependent-interacting protein 1 OS=Homo sapiens GN=BIN1	17	2408.55	2646.31	2880.74	3470.49	2343.65	2592.43	3204.74	2605.31	2333.54	3185.64
sp|O00505|IMA4_HUMAN	KPNA3	Importin subunit alpha-4 OS=Homo sapiens GN=KPNA3 PE=1 SV=2	7	593.537	572.69	533.717	543.401	458.165	503.359	542.967	504.475	402.973	454.647
sp|O00506|STK25_HUMAN	STK25	Serine/threonine-protein kinase 25 OS=Homo sapiens GN=STK25 PE=1 SV=1	6	916.169	870.142	1030.12	1232.09	805.647	926.807	1047.17	963.143	764.073	891.317
sp|O00512|BCL9_HUMAN	BCL9	B-cell CLL/lymphoma 9 protein OS=Homo sapiens GN=BCL9 PE=1 SV=4	4	149.487	131.077	163.672	218.488	136.684	176.821	165.812	175.471	127.809	148.069
sp|O00522|KRIT1_HUMAN	KRIT1	Krev interaction trapped protein 1 OS=Homo sapiens GN=KRIT1 PE=1 SV=2	1	23.8031	21.7711	29.0365	29.0785	23.4718	21.449	35.3052	26.8402	34.9475	16.0708
sp|O00534|VMA5A_HUMAN	VWA5A	von Willebrand factor A domain-containing protein 5A OS=Homo sapiens GN=VWA5A PE=2 SV=2	2	50.9818	66.1335	79.0665	74.6189	43.4816	61.2647	94.8786	64.0393	61.2751	284.278
sp|O00541|PESC_HUMAN	PES1	Pescadillo homolog OS=Homo sapiens GN=PES1 PE=1 SV=1	33	6793.88	6721.78	6302.72	7521.01	6699.7	5997.92	8561.46	6718.13	5559.32	5610.56
sp|O00560|SDCB1_HUMAN	SDCBP	Syntenin-1 OS=Homo sapiens GN=SDCBP PE=1 SV=1	7	739.585	727.81	867.512	1401.2	848.729	866.484	819.618	883.284	665.559	736.996
sp|O00562|PITM1_HUMAN	PITPNM1	Membrane-associated phosphatidylinositol transfer protein 1 OS=Homo sapiens GN=PITPNM1 PE=1 SV=4	2	83.0649	116.543	63.9975	81.7517	121.146	114.933	77.1549	74.8317	105.565	110.18
sp|O00566|MPP10_HUMAN	MPHOSPH10	U3 small nucleolar ribonucleoprotein protein MPP10 OS=Homo sapiens GN=MPHOSPH10 PE=1 SV=2	23	3431.06	3520.52	3290.12	4047.92	3290.54	3692.2	3946.39	3641.97	3111.15	3157.1
sp|O00567|NOP56_HUMAN	NOP56	Nucleolar protein 56 OS=Homo sapiens GN=NOP56 PE=1 SV=4	51	9505.94	10124.5	8916.15	11479.6	9802.5	10487.6	10639.2	10132.4	9714.24	10049.2
sp|O00571|DDX3X_HUMAN	DDX3X	ATP-dependent RNA helicase DDX3X OS=Homo sapiens GN=DDX3X PE=1 SV=3	64	12893.3	14249.4	12834.2	14987.7	15261.5	12411.2	19513.9	12718.4	16161.4	14180.7
sp|O00584|RNT2_HUMAN	RNASET2	Ribonuclease T2 OS=Homo sapiens GN=RNASET2 PE=1 SV=2	2	116.817	151.107	131.118	170.112	141.039	159.349	165.167	129.581	173.274	183.527
sp|O00592|PODXL_HUMAN	PODXL	Podocalyxin OS=Homo sapiens GN=PODXL PE=1 SV=2	12	2110.07	1783.66	1960.73	3329.24	2212.93	1688.56	2634.77	3967.04	2292.07	1742.3
sp|O00622|CYR61_HUMAN	CYR61	Protein CYR61 OS=Homo sapiens GN=CYR61 PE=1 SV=1	7	479.374	869.017	362.073	672.882	984.26	344.891	1230.08	2808.7	812.535	1134.67
sp|O00623|PEX12_HUMAN	PEX12	Peroxisome assembly protein 12 OS=Homo sapiens GN=PEX12 PE=1 SV=1	1	124.299	113.074	123.282	159.358	119.668	125.951	152.702	136.747	182.929	125.172
sp|O00625|PIR_HUMAN	PIR	Pirin OS=Homo sapiens GN=PIR PE=1 SV=1	14	1253.42	1380.6	3399.7	3384.62	1233.36	2164.06	3158.54	1908.63	755.947	1313.04
sp|O00629|IMA3_HUMAN	KPNA4	Importin subunit alpha-3 OS=Homo sapiens GN=KPNA4 PE=1 SV=1	16	2279.27	2283.21	2077.47	2629.01	2315.62	2112.56	2832.52	2287.12	2317.96	1959.5
sp|O00716|E2F3_HUMAN	E2F3	Transcription factor E2F3 OS=Homo sapiens GN=E2F3 PE=1 SV=1	1	31.8949	32.4974	28.5164	43.4455	27.7163	26.7265	32.8278	25.5699	38.1422	26.4133
sp|O00743-3|PPP6_HUMAN	PPP6C	Isoform 3 of Serine/threonine-protein phosphatase 6 catalytic subunit OS=Homo sapiens GN=PPP6C	15	2987.43	2791.94	3244.6	4009.77	3248.34	3252.91	3688.97	2845.14	2823.53	2965.94
sp|O00750|P3C2B_HUMAN	PIK3C2B	Phosphatidylinositol 4-phosphate 3-kinase C2 domain-containing subunit beta OS=Homo sapiens GN=PIK3C2B PE=1 SV=2	8	554.643	567.98	642.111	776.546	748.565	719.371	732.497	559.187	537.167	663.311
sp|O00754|MA2B1_HUMAN	MAN2B1	Lysosomal alpha-mannosidase OS=Homo sapiens GN=MAN2B1 PE=1 SV=3	7	1148	1529.73	934.039	1173.92	1881.56	1717.18	1090.96	925.862	1603.12	1928
sp|O00762|UBE2C_HUMAN	UBE2C	Ubiquitin-conjugating enzyme E2 C OS=Homo sapiens GN=UBE2C PE=1 SV=1	9	2724.34	3337.07	3559.81	3597.49	2755.75	2477.74	3863.13	2250.55	2042.93	2113.11
sp|O00763|ACACB_HUMAN	ACACB	Acetyl-CoA carboxylase 2 OS=Homo sapiens GN=ACACB PE=1 SV=3	8	1499.47	1738.1	1782.73	1618.74	1397.37	1449.12	1919.36	1052.7	1712.88	1641.4
sp|O00764|PDXK_HUMAN	PDXK	Pyridoxal kinase OS=Homo sapiens GN=PDXK PE=1 SV=1	21	1392.96	1754.1	1680.06	2087.43	2003.97	1670.64	2827.02	1587.84	3433.9	2032.99
sp|O00767|ACOD_HUMAN	SCD	Acyl-CoA desaturase OS=Homo sapiens GN=SCD PE=1 SV=2	3	549.832	375	492.365	321.352	540.397	355.057	889.031	227.158	1472.4	1258.08
sp|O14494-2|LPP1_HUMAN	PPAP2A	Isoform 2 of Lipid phosphate phosphohydrolase 1 OS=Homo sapiens GN=PPAP2A	2	79.0184	77.422	132.873	180.354	130.838	123.323	148.615	146.332	146.984	107.816
sp|O14495|LPP3_HUMAN	PPAP2B	Lipid phosphate phosphohydrolase 3 OS=Homo sapiens GN=PPAP2B PE=1 SV=1	2	116.688	169.959	150.586	252.238	189.948	135.287	128.416	172.165	181.348	149.991
sp|O14497|ARI1A_HUMAN	ARID1A	AT-rich interactive domain-containing protein 1A OS=Homo sapiens GN=ARID1A PE=1 SV=3	11	1023.89	1074.26	1056.42	1387.88	1185.75	1201.04	1112.63	1210.58	1095.78	1173.04
sp|O14519|CDKA1_HUMAN	CDK2AP1	Cyclin-dependent kinase 2-associated protein 1 OS=Homo sapiens GN=CDK2AP1 PE=1 SV=1	4	480.041	996.111	511.925	443.167	392.96	502.069	507.146	464.86	422.005	413.016
sp|O14521|DHSD_HUMAN	SDHD	Succinate dehydrogenase [ubiquinone] cytochrome b small subunit, mitochondrial OS=Homo sapiens GN=SDHD PE=1 SV=1	2	532.314	465.896	424.4	473.669	536.113	511.88	491.348	327.753	777.518	603.245
sp|O14524|T194A_HUMAN	TMEM194A	Transmembrane protein 194A OS=Homo sapiens GN=TMEM194A PE=1 SV=2	3	177.065	181.968	177.338	224.378	159.315	142.045	289.765	196.894	197.815	203.552
sp|O14530|TXND9_HUMAN	TXNDC9	Thioredoxin domain-containing protein 9 OS=Homo sapiens GN=TXNDC9 PE=1 SV=2	10	1990.84	2308.08	2098.3	2467.41	2050.6	2091.2	2366.93	1915.12	1632.63	1909.45
sp|O14544|SOCS6_HUMAN	SOCS6	Suppressor of cytokine signaling 6 OS=Homo sapiens GN=SOCS6 PE=1 SV=2	1	68.6425	80.3857	49.7815	63.4473	74.4284	58.3054	52.5436	54.3625	67.8689	58.0125
sp|O14545|TRAD1_HUMAN	TRAFD1	TRAF-type zinc finger domain-containing protein 1 OS=Homo sapiens GN=TRAFD1 PE=1 SV=1	4	238.313	196.621	203.487	281.258	266.578	217.112	286.699	219.612	198.59	183.513
sp|O14548|COX7R_HUMAN	COX7A2L	Cytochrome c oxidase subunit 7A-related protein, mitochondrial OS=Homo sapiens GN=COX7A2L PE=1 SV=2	3	511.76	454.427	531.863	614.326	560.371	439.43	768.371	510.553	522.322	544.447
sp|O14561|ACPM_HUMAN	NDUFAB1	Acyl carrier protein, mitochondrial OS=Homo sapiens GN=NDUFAB1 PE=1 SV=3	6	611.516	954.269	593.657	1059.44	423.079	696.268	374.756	993.534	202.773	402.648
sp|O14562|UBFD1_HUMAN	UBFD1	Ubiquitin domain-containing protein UBFD1 OS=Homo sapiens GN=UBFD1 PE=1 SV=2	11	2550.43	2413.09	2877.05	3451.07	2279.6	2764.71	2926.72	2430.23	2554.28	2399.75
sp|O14578-4|CTRO_HUMAN	CIT	Isoform 4 of Citron Rho-interacting kinase OS=Homo sapiens GN=CIT	10	912.35	907.634	948.085	1253.24	866.467	860.041	1181.5	1075.88	1193.78	1068.63
sp|O14579|COPE_HUMAN	COPE	Coatomer subunit epsilon OS=Homo sapiens GN=COPE PE=1 SV=3	13	1943.8	2302.81	2705.7	3117.58	2484.45	2441.24	2839.06	2467.49	2300.48	2104.84
sp|O14593|RFXK_HUMAN	RFXANK	DNA-binding protein RFXANK OS=Homo sapiens GN=RFXANK PE=1 SV=2	1	25.1049	23.4991	24.9731	29.2041	20.6887	26.4026	31.4248	20.2737	25.2624	23.6435
sp|O14617-5|AP3D1_HUMAN	AP3D1	Isoform 5 of AP-3 complex subunit delta-1 OS=Homo sapiens GN=AP3D1	30	4311.79	4250.32	4306.71	4980.05	4948.96	4489.42	5384.15	3853.37	5537.72	4681.55
sp|O14618|CCS_HUMAN	CCS	Copper chaperone for superoxide dismutase OS=Homo sapiens GN=CCS PE=1 SV=1	8	1256.32	1343.03	1761.23	2371.88	1236.73	1690.09	1663.66	1582.5	1064.01	1349.91
sp|O14628|ZN195_HUMAN	ZNF195	Zinc finger protein 195 OS=Homo sapiens GN=ZNF195 PE=1 SV=2	1	45.8041	57.1527	55.5523	80.5748	66.3808	69.5097	81.9956	77.7218	59.9376	57.1639
sp|O14639|ABLM1_HUMAN	ABLIM1	Actin-binding LIM protein 1 OS=Homo sapiens GN=ABLIM1 PE=1 SV=3	7	1221.87	1152.7	1319.5	1634.81	1046.97	1368.81	1476.08	1329.55	1193.44	1249.67
sp|O14640|DVL1_HUMAN	DVL1	Segment polarity protein dishevelled homolog DVL-1 OS=Homo sapiens GN=DVL1 PE=1 SV=2	1	40.8334	52.5555	43.6951	57.8141	59.1448	43.027	65.1665	39.0875	47.8555	55.3112
sp|O14641|DVL2_HUMAN	DVL2	Segment polarity protein dishevelled homolog DVL-2 OS=Homo sapiens GN=DVL2 PE=1 SV=1	6	1358.22	1412.1	1459.78	1591.91	1311.59	1288.92	1601.17	1295.85	1328.56	1685.93
sp|O14646|CHD1_HUMAN	CHD1	Chromodomain-helicase-DNA-binding protein 1 OS=Homo sapiens GN=CHD1 PE=1 SV=2	27	2877.73	3332.52	3020.83	3544.98	2950.22	3068.3	3712.18	3152.01	2493.5	2936.56
sp|O14647|CHD2_HUMAN	CHD2	Chromodomain-helicase-DNA-binding protein 2 OS=Homo sapiens GN=CHD2 PE=1 SV=2	10	1147.08	1137.24	1277.95	1607.6	1394.07	1311.11	1738.85	1423.24	1736.64	1407.48
sp|O14653-2|GOSR2_HUMAN	GOSR2	Isoform B of Golgi SNAP receptor complex member 2 OS=Homo sapiens GN=GOSR2	3	494.508	456.316	616.03	755.91	554.237	500.226	743.147	671.58	475.329	290.223
sp|O14656|TOR1A_HUMAN	TOR1A	Torsin-1A OS=Homo sapiens GN=TOR1A PE=1 SV=1	9	1078.06	1050.71	1283.95	1670.3	1009.39	1134.13	1382.2	1312.69	1249.02	1242.05
sp|O14657|TOR1B_HUMAN	TOR1B	Torsin-1B OS=Homo sapiens GN=TOR1B PE=1 SV=2	3	461.003	440.116	491.572	834.698	608.144	487.152	592.695	761.424	468.466	328.09
sp|O14662|STX16_HUMAN	STX16	Syntaxin-16 OS=Homo sapiens GN=STX16 PE=1 SV=3	2	91.6586	94.7178	88.7213	97.9459	91.2324	89.1241	95.9899	101.963	86.1249	82.5861
sp|O14672|ADA10_HUMAN	ADAM10	Disintegrin and metalloproteinase domain-containing protein 10 OS=Homo sapiens GN=ADAM10 PE=1 SV=1	13	931.924	889.608	851.631	1181.01	993.037	992.858	1072.22	992.482	1126.77	996.162
sp|O14681|EI24_HUMAN	EI24	Etoposide-induced protein 2.4 homolog OS=Homo sapiens GN=EI24 PE=1 SV=4	2	287.275	257.298	268.823	363.752	216.595	233.787	342.864	326.48	245.459	230.896
sp|O14684|PTGES_HUMAN	PTGES	Prostaglandin E synthase OS=Homo sapiens GN=PTGES PE=1 SV=2	4	366.84	406.523	497.249	1578.35	1452.03	1105.96	519.932	2002.96	490.277	269.739
sp|O14686-3|KMT2D_HUMAN	KMT2D	Isoform 3 of Histone-lysine N-methyltransferase 2D OS=Homo sapiens GN=KMT2D	11	762.096	768.342	705.031	860.449	793.328	720.981	945.026	784.297	726.09	757.786
sp|O14715|RGPD8_HUMAN	RGPD8	RANBP2-like and GRIP domain-containing protein 8 OS=Homo sapiens GN=RGPD8 PE=1 SV=2	10	835.33	785.7	783.803	1045.89	709.439	934.595	702.185	916.834	517.975	708.805
sp|O14717|TRDMT_HUMAN	TRDMT1	tRNA (cytosine(38)-C(5))-methyltransferase OS=Homo sapiens GN=TRDMT1 PE=1 SV=1	2	125.807	146.706	122.945	154.497	164.985	140.939	146.559	124.16	100.654	122.231
sp|O14727|APAF_HUMAN	APAF1	Apoptotic protease-activating factor 1 OS=Homo sapiens GN=APAF1 PE=1 SV=2	7	577.167	613.819	686.999	942.48	783.449	805.483	719.785	670.022	755.075	613.512
sp|O14730|RIOK3_HUMAN	RIOK3	Serine/threonine-protein kinase RIO3 OS=Homo sapiens GN=RIOK3 PE=1 SV=2	3	182.559	175.478	210.856	374.378	291.433	306.641	226.074	247.223	152.956	220.83
sp|O14732|IMPA2_HUMAN	IMPA2	Inositol monophosphatase 2 OS=Homo sapiens GN=IMPA2 PE=1 SV=1	7	600.603	726.559	871.312	882.176	772.311	722.365	1083.24	575.671	757.003	895.213
sp|O14733-3|MP2K7_HUMAN	MAP2K7	Isoform 3 of Dual specificity mitogen-activated protein kinase kinase 7 OS=Homo sapiens GN=MAP2K7	6	1039.15	929.305	990.938	1104.4	797.717	969.733	915.659	848.814	689.921	954.974
sp|O14734|ACOT8_HUMAN	ACOT8	Acyl-coenzyme A thioesterase 8 OS=Homo sapiens GN=ACOT8 PE=1 SV=1	3	511.219	661.382	526.103	692.368	604.783	604.692	677.758	691.166	499.768	667.474
sp|O14737|PDCD5_HUMAN	PDCD5	Programmed cell death protein 5 OS=Homo sapiens GN=PDCD5 PE=1 SV=3	11	2757.99	2368.44	2655.53	3294.12	2455.11	2554.06	2879.22	2426.19	2195.74	2369.6
sp|O14744|ANM5_HUMAN	PRMT5	Protein arginine N-methyltransferase 5 OS=Homo sapiens GN=PRMT5 PE=1 SV=4	21	4345.91	4573.34	4204.08	4921.37	4400.33	4158.39	5495.31	4324.89	4693.24	3949.73
sp|O14745|NHRF1_HUMAN	SLC9A3R1	Na(+)/H(+) exchange regulatory cofactor NHE-RF1 OS=Homo sapiens GN=SLC9A3R1 PE=1 SV=4	14	3016.25	3123.53	3201.55	3416.65	2574.97	2718.61	3748.62	2782.88	5087.99	4655.28
sp|O14757|CHK1_HUMAN	CHEK1	Serine/threonine-protein kinase Chk1 OS=Homo sapiens GN=CHEK1 PE=1 SV=2	7	1567.53	1572.47	1640.7	1942.77	1394.9	1318.9	1771.38	1510.43	1064.24	1155.54
sp|O14763|TR10B_HUMAN	TNFRSF10B	Tumor necrosis factor receptor superfamily member 10B OS=Homo sapiens GN=TNFRSF10B PE=1 SV=2	3	200.877	184.39	303.996	353.939	163.719	143.813	202.094	177.306	253.543	228.654
sp|O14770|MEIS2_HUMAN	MEIS2	Homeobox protein Meis2 OS=Homo sapiens GN=MEIS2 PE=1 SV=2	1	50.7756	64.4351	48.5636	59.6777	49.831	44.2466	69.2811	56.6492	61.7998	72.0078
sp|O14772|FPGT_HUMAN	FPGT	Fucose-1-phosphate guanylyltransferase OS=Homo sapiens GN=FPGT PE=1 SV=2	3	153.754	157.484	171.218	188.104	195.521	178.597	180.595	147.915	166.985	177.739
sp|O14773|TPP1_HUMAN	TPP1	Tripeptidyl-peptidase 1 OS=Homo sapiens GN=TPP1 PE=1 SV=2	7	475.559	735.687	443.42	565.265	645.888	550.067	672.147	529.475	817.503	976.675
sp|O14776|TCRG1_HUMAN	TCERG1	Transcription elongation regulator 1 OS=Homo sapiens GN=TCERG1 PE=1 SV=2	27	4222.75	4598.21	3934.73	4982.73	4233.94	4517.01	4876.52	4240.02	4565.02	4198.12
sp|O14777|NDC80_HUMAN	NDC80	Kinetochore protein NDC80 homolog OS=Homo sapiens GN=NDC80 PE=1 SV=1	16	2658.21	2584.35	2640.54	3559.6	2919.54	2936.11	3206.73	3213.27	2985.27	2898.44
sp|O14786|NRP1_HUMAN	NRP1	Neuropilin-1 OS=Homo sapiens GN=NRP1 PE=1 SV=3	1	40.1762	22.9214	34.1947	77.745	77.5543	32.5603	49.5871	126.768	47.8664	23.8432
sp|O14787|TNPO2_HUMAN	TNPO2	Transportin-2 OS=Homo sapiens GN=TNPO2 PE=1 SV=3	6	689.188	556.756	629.25	633.466	861.708	611.426	1011.56	387.176	1466.18	851.127
sp|O14795|UN13B_HUMAN	UNC13B	Protein unc-13 homolog B OS=Homo sapiens GN=UNC13B PE=1 SV=2	3	205.9	174.139	204.072	231.86	204.257	206.574	223.299	150.952	217.563	247.442
sp|O14802|RPC1_HUMAN	POLR3A	DNA-directed RNA polymerase III subunit RPC1 OS=Homo sapiens GN=POLR3A PE=1 SV=2	21	1853.57	2064.93	1966.38	2386.05	1913.18	1932.06	2334.74	2075.41	1941.23	1741.71
sp|O14810|CPLX1_HUMAN	CPLX1	Complexin-1 OS=Homo sapiens GN=CPLX1 PE=1 SV=1	1	182.107	158.239	166.158	185.567	69.5447	173.406	36.4859	103.745	11.12	82.9136
sp|O14817|TSN4_HUMAN	TSPAN4	Tetraspanin-4 OS=Homo sapiens GN=TSPAN4 PE=1 SV=1	1	70.4831	69.2974	101.122	94.8571	91.4428	67.9069	131.232	61.4728	230.235	116.145
sp|O14818|PSA7_HUMAN	PSMA7	Proteasome subunit alpha type-7 OS=Homo sapiens GN=PSMA7 PE=1 SV=1	21	4104.07	4102.77	4227.94	4998.55	3842.79	4241.54	4716.48	3788.13	3516	3642.31
sp|O14828|SCAM3_HUMAN	SCAMP3	Secretory carrier-associated membrane protein 3 OS=Homo sapiens GN=SCAMP3 PE=1 SV=3	9	1028.97	912.075	1121.16	1283.63	953.041	980.043	1371.61	964.583	949.627	1135.55
sp|O14841|OPLA_HUMAN	OPLAH	5-oxoprolinase OS=Homo sapiens GN=OPLAH PE=1 SV=3	4	193.398	256.623	148.786	192.624	273.58	267.089	152.573	154.929	176.571	355.714
sp|O14874|BCKD_HUMAN	BCKDK	[3-methyl-2-oxobutanoate dehydrogenase [lipoamide]] kinase, mitochondrial OS=Homo sapiens GN=BCKDK PE=1 SV=2	2	282.45	398.308	236.09	274.43	163.043	322.28	100.002	269.943	65.4146	220.641
sp|O14879|IFIT3_HUMAN	IFIT3	Interferon-induced protein with tetratricopeptide repeats 3 OS=Homo sapiens GN=IFIT3 PE=1 SV=1	10	1139.4	1009.26	1485.49	1678.95	1371.73	1265.51	1337.71	1383.55	1558.58	4420.96
sp|O14880|MGST3_HUMAN	MGST3	Microsomal glutathione S-transferase 3 OS=Homo sapiens GN=MGST3 PE=1 SV=1	11	1550.31	2201.5	1970.7	2425.06	3157.84	2704.28	2258.46	1912.66	2485.64	2484.3
sp|O14893|GEMI2_HUMAN	GEMIN2	Gem-associated protein 2 OS=Homo sapiens GN=GEMIN2 PE=1 SV=1	5	230.52	250.927	248.497	314.594	224.985	251.521	266.712	279.151	206.742	225.704
sp|O14907|TX1B3_HUMAN	TAX1BP3	Tax1-binding protein 3 OS=Homo sapiens GN=TAX1BP3 PE=1 SV=2	3	654.342	602.452	661.593	1111.9	815.834	782.237	686.33	813.81	386.255	472.596
sp|O14908|GIPC1_HUMAN	GIPC1	PDZ domain-containing protein GIPC1 OS=Homo sapiens GN=GIPC1 PE=1 SV=2	9	786.04	685.201	1113.66	1372.05	908.561	977.779	1098.52	943.036	859.849	880.788
sp|O14920|IKKB_HUMAN	IKBKB	Inhibitor of nuclear factor kappa-B kinase subunit beta OS=Homo sapiens GN=IKBKB PE=1 SV=1	10	1597.21	1529.18	1589.14	2013.03	1814.79	1752.33	1736.26	1565.35	1442.6	1723.06
sp|O14925|TIM23_HUMAN	TIMM23	Mitochondrial import inner membrane translocase subunit Tim23 OS=Homo sapiens GN=TIMM23 PE=1 SV=1	9	1079.14	1211.14	957.308	1140.82	1211.29	1069.2	1327.23	975.63	1172.12	1214.53
sp|O14929|HAT1_HUMAN	HAT1	Histone acetyltransferase type B catalytic subunit OS=Homo sapiens GN=HAT1 PE=1 SV=1	22	3039.49	3656.73	3254.56	4191.52	4374.02	3690.1	4601.63	3089.94	2862.91	3182.16
sp|O14936|CSKP_HUMAN	CASK	Peripheral plasma membrane protein CASK OS=Homo sapiens GN=CASK PE=1 SV=3	4	555.255	678.809	658.609	939.944	706.511	745.586	819.365	910.103	681.631	657.691
sp|O14949|QCR8_HUMAN	UQCRQ	Cytochrome b-c1 complex subunit 8 OS=Homo sapiens GN=UQCRQ PE=1 SV=4	10	1472.35	2017.17	1754.78	2195.87	1938.69	1833.43	2403.74	2121.41	2379.41	2001.18
sp|O14950|ML12B_HUMAN	MYL12B	Myosin regulatory light chain 12B OS=Homo sapiens GN=MYL12B PE=1 SV=2	21	3270.77	2792.86	3038.5	4043.45	3434.56	2910.31	4712.44	3531.29	4590.42	2510.79
sp|O14957|QCR10_HUMAN	UQCR11	Cytochrome b-c1 complex subunit 10 OS=Homo sapiens GN=UQCR11 PE=2 SV=1	2	58.0026	93.3146	56.1853	79.8054	63.1638	76.9719	64.4814	57.2601	61.8556	67.8965
sp|O14964|HGS_HUMAN	HGS	Hepatocyte growth factor-regulated tyrosine kinase substrate OS=Homo sapiens GN=HGS PE=1 SV=1	19	2326.84	2548.19	2935.55	3874.63	2934.56	2846.83	3705.48	3209.03	2732.54	2459.34
sp|O14965|AURKA_HUMAN	AURKA	Aurora kinase A OS=Homo sapiens GN=AURKA PE=1 SV=2	11	1448.47	1869.57	1545.91	1927.27	1587.61	1675.49	1916.73	1700.28	1775.21	1423.24
sp|O14966|RAB7L_HUMAN	RAB7L1	Ras-related protein Rab-7L1 OS=Homo sapiens GN=RAB7L1 PE=1 SV=1	3	306.032	296.057	295.912	362.483	411.615	316.312	437.314	318.557	547.503	384.183
sp|O14974|MYPT1_HUMAN	PPP1R12A	Protein phosphatase 1 regulatory subunit 12A OS=Homo sapiens GN=PPP1R12A PE=1 SV=1	32	6905.74	7568.76	6706.06	8543.96	7326.1	7157	8150.4	7793.9	7390.49	7485.81
sp|O14975|S27A2_HUMAN	SLC27A2	Very long-chain acyl-CoA synthetase OS=Homo sapiens GN=SLC27A2 PE=1 SV=2	10	1164.56	1162.99	1633.56	2155.95	1536.62	1644.94	1445.52	1305.3	1012.26	2543.72
sp|O14976|GAK_HUMAN	GAK	Cyclin-G-associated kinase OS=Homo sapiens GN=GAK PE=1 SV=2	10	1295.58	1279.01	1328.23	1373.33	1463.81	1154.28	1904.58	1126.83	1697.18	1556.46
sp|O14979|HNRDL_HUMAN	HNRNPDL	Heterogeneous nuclear ribonucleoprotein D-like OS=Homo sapiens GN=HNRNPDL PE=1 SV=3	26	5844.18	5910.37	5137.61	6330.01	5864.55	6003.39	5817.68	5760.38	4834.73	5951.17
sp|O14980|XPO1_HUMAN	XPO1	Exportin-1 OS=Homo sapiens GN=XPO1 PE=1 SV=1	64	12234	11002.1	13154.5	15274.3	12289	11964.8	16432	12096.5	15579.6	12289.5
sp|O14981|BTAF1_HUMAN	BTAF1	TATA-binding protein-associated factor 172 OS=Homo sapiens GN=BTAF1 PE=1 SV=2	21	2186.07	2444.26	2386.57	2809.47	2149.99	2383.79	2563.33	2263.13	2120.03	2175.39
sp|O15013|ARHGA_HUMAN	ARHGEF10	Rho guanine nucleotide exchange factor 10 OS=Homo sapiens GN=ARHGEF10 PE=1 SV=4	8	1292.15	1325.19	1127.18	1230.65	1072.16	1109.9	1085.72	1000.12	1013.31	1132.75
sp|O15014|ZN609_HUMAN	ZNF609	Zinc finger protein 609 OS=Homo sapiens GN=ZNF609 PE=1 SV=2	4	171.876	178.849	178.91	253.607	228.324	208.877	238.014	227.191	162.618	189.629
sp|O15015-2|ZN646_HUMAN	ZNF646	Isoform 2 of Zinc finger protein 646 OS=Homo sapiens GN=ZNF646	1	49.7159	37.2938	46.6776	66.6189	85.8739	36.7347	76.8624	24.0572	280.393	80.5713
sp|O15020|SPTN2_HUMAN	SPTBN2	Spectrin beta chain, non-erythrocytic 2 OS=Homo sapiens GN=SPTBN2 PE=1 SV=3	32	3466.32	3687.61	3771.58	4912.41	3706.95	4212.6	4449.76	4203.92	3269.75	3329.67
sp|O15027-5|SC16A_HUMAN	SEC16A	Isoform 5 of Protein transport protein Sec16A OS=Homo sapiens GN=SEC16A	29	3711.86	3957.06	4031.37	5581.91	4555.72	4627.29	4696.09	4608.07	3622.98	3938.01
sp|O15031|PLXB2_HUMAN	PLXNB2	Plexin-B2 OS=Homo sapiens GN=PLXNB2 PE=1 SV=3	36	4238.03	3894.33	3897.37	4975	4275.86	4158.71	4454.99	4562.94	3258.86	4640.29
sp|O15037|KHNYN_HUMAN	KHNYN	Protein KHNYN OS=Homo sapiens GN=KHNYN PE=2 SV=3	1	24.2263	23.8823	19.0019	28.1379	19.5677	21.3356	18.633	17.4264	27.2242	24.4408
sp|O15042-2|SR140_HUMAN	U2SURP	Isoform 2 of U2 snRNP-associated SURP motif-containing protein OS=Homo sapiens GN=U2SURP	30	3568.47	3793.8	3490.76	4446.82	3998.39	3775.1	4711.21	4018.49	4185.94	3470.98
sp|O15047|SET1A_HUMAN	SETD1A	Histone-lysine N-methyltransferase SETD1A OS=Homo sapiens GN=SETD1A PE=1 SV=3	4	451.144	538.643	471.195	607.753	461.274	521.397	524.064	546.22	344.548	582.447
sp|O15056|SYNJ2_HUMAN	SYNJ2	Synaptojanin-2 OS=Homo sapiens GN=SYNJ2 PE=1 SV=3	4	135.684	163.073	179.131	280.126	247.457	227.229	196.859	241.135	160.571	141.15
sp|O15061|SYNEM_HUMAN	SYNM	Synemin OS=Homo sapiens GN=SYNM PE=1 SV=2	4	199.118	249.87	329.978	323.021	162.939	237.117	337.446	238.24	265.359	222.548
sp|O15066|KIF3B_HUMAN	KIF3B	Kinesin-like protein KIF3B OS=Homo sapiens GN=KIF3B PE=1 SV=1	3	389.669	362.931	393.302	560.473	423.485	453.744	439.549	460.092	438.347	356.382
sp|O15067|PUR4_HUMAN	PFAS	Phosphoribosylformylglycinamidine synthase OS=Homo sapiens GN=PFAS PE=1 SV=4	51	7052.61	8801.64	7812.36	8891.18	6971.53	7624.86	8161.48	7000.2	5361.52	6092.43
sp|O15084-1|ANR28_HUMAN	ANKRD28	Isoform 3 of Serine/threonine-protein phosphatase 6 regulatory ankyrin repeat subunit A OS=Homo sapiens GN=ANKRD28	13	1382.66	1369.35	1396.31	1881.29	1449.56	1422.59	1682.28	1438.04	1403.82	1422.42
sp|O15085-2|ARHGB_HUMAN	ARHGEF11	Isoform 2 of Rho guanine nucleotide exchange factor 11 OS=Homo sapiens GN=ARHGEF11	3	115.658	106.503	136.111	177.44	133.821	136.76	132.814	112.992	162.805	128.712
sp|O15091|MRRP3_HUMAN	KIAA0391	Mitochondrial ribonuclease P protein 3 OS=Homo sapiens GN=KIAA0391 PE=1 SV=2	1	41.7706	31.3616	27.7567	43.3384	31.5762	28.7262	40.2699	41.1414	31.0069	37.7272
sp|O15111|IKKA_HUMAN	CHUK	Inhibitor of nuclear factor kappa-B kinase subunit alpha OS=Homo sapiens GN=CHUK PE=1 SV=2	12	1310.14	1458.28	1612.14	2137.35	1516.39	1544.45	2095.83	1710.43	1296.85	1295.39
sp|O15116|LSM1_HUMAN	LSM1	U6 snRNA-associated Sm-like protein LSm1 OS=Homo sapiens GN=LSM1 PE=1 SV=1	3	545.292	506.567	716.189	812.956	530.098	581.031	804.423	569.266	572.24	715.702
sp|O15118|NPC1_HUMAN	NPC1	Niemann-Pick C1 protein OS=Homo sapiens GN=NPC1 PE=1 SV=2	4	249.595	329.466	339.534	536.479	381.788	317.28	450.408	529.339	427.655	313.963
sp|O15119|TBX3_HUMAN	TBX3	T-box transcription factor TBX3 OS=Homo sapiens GN=TBX3 PE=1 SV=4	3	163.453	218.221	171.254	138.19	149.227	144.011	189.509	123.114	200.349	250.176
sp|O15120|PLCB_HUMAN	AGPAT2	1-acyl-sn-glycerol-3-phosphate acyltransferase beta OS=Homo sapiens GN=AGPAT2 PE=1 SV=1	2	307.148	266.199	278.411	510.546	383.213	348.797	351.677	487.962	212.511	335.283
sp|O15121|DEGS1_HUMAN	DEGS1	Sphingolipid delta(4)-desaturase DES1 OS=Homo sapiens GN=DEGS1 PE=1 SV=1	3	292.248	362.89	303.885	286.651	306.931	253.278	290.71	244.797	309.681	276.667
sp|O15126|SCAM1_HUMAN	SCAMP1	Secretory carrier-associated membrane protein 1 OS=Homo sapiens GN=SCAMP1 PE=1 SV=2	7	1166.47	1330.66	1377.11	1577.84	1351.76	1377.97	1650.29	1367.69	1459.75	1390.81
sp|O15127|SCAM2_HUMAN	SCAMP2	Secretory carrier-associated membrane protein 2 OS=Homo sapiens GN=SCAMP2 PE=1 SV=2	3	323.231	403.88	364.087	489.087	457.681	418.381	490.916	377.47	474.148	403.729
sp|O15143|ARC1B_HUMAN	ARPC1B	Actin-related protein 2/3 complex subunit 1B OS=Homo sapiens GN=ARPC1B PE=1 SV=3	14	1942.89	2302.62	2184.71	2838.32	2603.12	2335.62	2790.76	2536.96	2219.92	1927.65
sp|O15144|ARPC2_HUMAN	ARPC2	Actin-related protein 2/3 complex subunit 2 OS=Homo sapiens GN=ARPC2 PE=1 SV=1	28	3788.64	4257.9	4813.74	5491.91	4818.72	4450.06	5878.65	4926.79	4826.95	4229.49
sp|O15145|ARPC3_HUMAN	ARPC3	Actin-related protein 2/3 complex subunit 3 OS=Homo sapiens GN=ARPC3 PE=1 SV=3	9	1342.97	1459.67	1567.93	1993.1	1617.47	1542.94	1687.72	1713.61	1050.22	1367.39
sp|O15155|BET1_HUMAN	BET1	BET1 homolog OS=Homo sapiens GN=BET1 PE=1 SV=1	3	253.013	320.652	313.524	413.586	280.344	318.098	398.838	401.373	346.737	182.155
sp|O15156-2|ZBT7B_HUMAN	ZBTB7B	Isoform 2 of Zinc finger and BTB domain-containing protein 7B OS=Homo sapiens GN=ZBTB7B	3	294.362	386.711	375.127	437.391	382.346	360.672	424.77	323.442	416.577	400.401
sp|O15160|RPAC1_HUMAN	POLR1C	DNA-directed RNA polymerases I and III subunit RPAC1 OS=Homo sapiens GN=POLR1C PE=1 SV=1	14	1547.15	1599.36	1487.68	1978.78	1623.5	1490.58	1854.37	1719.7	1388.54	1362.17
sp|O15162|PLS1_HUMAN	PLSCR1	Phospholipid scramblase 1 OS=Homo sapiens GN=PLSCR1 PE=1 SV=1	2	320.299	295.155	464.515	591.504	522.512	374.061	747.593	452.785	828.706	477.099
sp|O15164|TIF1A_HUMAN	TRIM24	Transcription intermediary factor 1-alpha OS=Homo sapiens GN=TRIM24 PE=1 SV=3	7	1235.42	1014.1	1065.94	1231.06	821.919	1044.13	1174.39	1034.1	1041.39	1101.71
sp|O15169|AXIN1_HUMAN	AXIN1	Axin-1 OS=Homo sapiens GN=AXIN1 PE=1 SV=2	3	163.313	183.322	189.913	217.623	163.637	158.425	200.04	173.805	177.797	177.601
sp|O15173-2|PGRC2_HUMAN	PGRMC2	Isoform 2 of Membrane-associated progesterone receptor component 2 OS=Homo sapiens GN=PGRMC2	12	1490.66	1675.66	1556.2	2153.52	1684.85	1853.47	2098.67	2223.48	1461.92	1578.62
sp|O15182|CETN3_HUMAN	CETN3	Centrin-3 OS=Homo sapiens GN=CETN3 PE=2 SV=2	2	316.288	266.181	347.934	474.696	419.893	343.711	495.072	427.864	353.162	275.017
sp|O15212|PFD6_HUMAN	PFDN6	Prefoldin subunit 6 OS=Homo sapiens GN=PFDN6 PE=1 SV=1	15	2081.12	2274.56	2338.73	2817.49	2211.61	2182.01	2944.4	2153.73	2269.59	1915.27
sp|O15213|WDR46_HUMAN	WDR46	WD repeat-containing protein 46 OS=Homo sapiens GN=WDR46 PE=1 SV=3	22	2585.42	2591.01	2343.16	2904.14	2232.45	2664.84	2647.98	2648.49	2441.81	2260.72
sp|O15226-2|NKRF_HUMAN	NKRF	Isoform 2 of NF-kappa-B-repressing factor OS=Homo sapiens GN=NKRF	31	4747.41	5044.24	4900.9	5844.55	5107.89	4891.43	6415.09	5058.54	5248.15	4778.33
sp|O15228|GNPAT_HUMAN	GNPAT	Dihydroxyacetone phosphate acyltransferase OS=Homo sapiens GN=GNPAT PE=1 SV=1	14	2270.41	2117.74	1998.46	2552.43	2623.69	2242.21	2969.43	2404.49	2418.67	2324.13
sp|O15230|LAMA5_HUMAN	LAMA5	Laminin subunit alpha-5 OS=Homo sapiens GN=LAMA5 PE=1 SV=8	13	874.797	941.754	628.636	843.542	1037.16	937.04	837.045	858.419	1105.85	1423.93
sp|O15234|CASC3_HUMAN	CASC3	Protein CASC3 OS=Homo sapiens GN=CASC3 PE=1 SV=2	3	291.269	337.792	314.188	403.107	316.972	313.342	358.537	319.915	293.386	326.989
sp|O15235|RT12_HUMAN	MRPS12	28S ribosomal protein S12, mitochondrial OS=Homo sapiens GN=MRPS12 PE=1 SV=1	5	491.758	505.374	412.113	570.36	583.683	498.872	687.671	493.681	669.181	576.268
sp|O15258|RER1_HUMAN	RER1	Protein RER1 OS=Homo sapiens GN=RER1 PE=1 SV=1	5	621.875	673.661	851.344	837.6	796.217	746.088	1164.56	797.746	1974	786.018
sp|O15260|SURF4_HUMAN	SURF4	Surfeit locus protein 4 OS=Homo sapiens GN=SURF4 PE=1 SV=3	8	865.873	1143.12	1309.4	1460.35	1177.38	1065.73	1592.67	1306.23	1376.51	972.831
sp|O15269|SPTC1_HUMAN	SPTLC1	Serine palmitoyltransferase 1 OS=Homo sapiens GN=SPTLC1 PE=1 SV=1	14	1342.87	1388.82	1532.24	1940.68	1208.27	1239.22	2011.21	1988.39	1143.13	1169.23
sp|O15270|SPTC2_HUMAN	SPTLC2	Serine palmitoyltransferase 2 OS=Homo sapiens GN=SPTLC2 PE=1 SV=1	7	680.387	672.878	715.482	1004.09	910.467	729.557	1019.17	883.179	673.574	633.916
sp|O15287|FANCG_HUMAN	FANCG	Fanconi anemia group G protein OS=Homo sapiens GN=FANCG PE=1 SV=1	2	59.3079	60.7919	46.1278	50.1763	60.5822	46.8167	57.0763	49.4319	71.8447	58.5745
sp|O15294|OGT1_HUMAN	OGT	UDP-N-acetylglucosamine--peptide N-acetylglucosaminyltransferase 110 kDa subunit OS=Homo sapiens GN=OGT PE=1 SV=3	36	5164.91	5374.67	5656.36	7371.67	6044.55	5570.07	7052.79	5709.72	5389.15	5474.53
sp|O15305|PMM2_HUMAN	PMM2	Phosphomannomutase 2 OS=Homo sapiens GN=PMM2 PE=1 SV=1	15	2520.41	2513.07	2829.79	3607.43	2780.5	2857.3	2771.61	2178.78	2303.93	2375.07
sp|O15318|RPC7_HUMAN	POLR3G	DNA-directed RNA polymerase III subunit RPC7 OS=Homo sapiens GN=POLR3G PE=1 SV=2	4	367.582	392.786	327.156	337.162	352.992	268.56	549.031	272.25	465.174	330.758
sp|O15320-5|CTGE5_HUMAN	CTAGE5	Isoform 6 of cTAGE family member 5 OS=Homo sapiens GN=CTAGE5	16	1035.74	1052.74	1402.64	2358.99	1430.19	1691.57	1601.12	1947.47	1286.29	1003.48
sp|O15321|TM9S1_HUMAN	TM9SF1	Transmembrane 9 superfamily member 1 OS=Homo sapiens GN=TM9SF1 PE=2 SV=2	2	498.644	619.417	522.047	571.138	495.032	498.338	604.73	473.674	574.043	645.749
sp|O15344|TRI18_HUMAN	MID1	E3 ubiquitin-protein ligase Midline-1 OS=Homo sapiens GN=MID1 PE=1 SV=1	3	710.994	674.292	856.423	889.617	633.787	617.85	904.33	569.259	791.261	688.113
sp|O15347|HMGB3_HUMAN	HMGB3	High mobility group protein B3 OS=Homo sapiens GN=HMGB3 PE=1 SV=4	12	2582.5	2486.44	2803.11	3700.14	2025.62	2945.92	2277.11	3084.8	1128.49	2295.24
sp|O15355|PPM1G_HUMAN	PPM1G	Protein phosphatase 1G OS=Homo sapiens GN=PPM1G PE=1 SV=1	25	5760.31	5984.64	5345.79	6135.12	6164.47	5804.2	5833.7	4870.35	5913.76	6130.69
sp|O15357|SHIP2_HUMAN	INPPL1	Phosphatidylinositol 3,4,5-trisphosphate 5-phosphatase 2 OS=Homo sapiens GN=INPPL1 PE=1 SV=2	25	2638.42	2785.67	3110.95	3542.32	3152.12	2713.57	3347.59	3237.9	3312.74	3216.67
sp|O15360|FANCA_HUMAN	FANCA	Fanconi anemia group A protein OS=Homo sapiens GN=FANCA PE=1 SV=2	1	18.7661	23.9516	20.0413	27.1575	20.5141	23.8886	17.706	18.3042	28.2419	18.8208
sp|O15371|EIF3D_HUMAN	EIF3D	Eukaryotic translation initiation factor 3 subunit D OS=Homo sapiens GN=EIF3D PE=1 SV=1	36	6063.63	6294.42	5927.95	7079.47	5251.15	5820.62	5761.21	6236.41	3482.35	4635.74
sp|O15372|EIF3H_HUMAN	EIF3H	Eukaryotic translation initiation factor 3 subunit H OS=Homo sapiens GN=EIF3H PE=1 SV=1	33	5542.69	5233.76	5343.74	6140.29	5292.9	5273.75	5476.17	4810.57	4444.88	4831.11
sp|O15379-2|HDAC3_HUMAN	HDAC3	Isoform 2 of Histone deacetylase 3 OS=Homo sapiens GN=HDAC3	3	921.313	876.935	827.83	1011.21	896.211	883.972	957.71	891.386	864.133	852.539
sp|O15381|NVL_HUMAN	NVL	Nuclear valosin-containing protein-like OS=Homo sapiens GN=NVL PE=1 SV=1	22	3196.19	3124.55	3223.81	4053.69	2997.49	3418.51	4106.18	3207.96	3877.29	3372.01
sp|O15382|BCAT2_HUMAN	BCAT2	Branched-chain-amino-acid aminotransferase, mitochondrial OS=Homo sapiens GN=BCAT2 PE=1 SV=2	10	1617.02	1871.19	1650.93	1933.72	1520.16	1887.57	1874.81	1743.17	1276.09	2037.33
sp|O15392|BIRC5_HUMAN	BIRC5	Baculoviral IAP repeat-containing protein 5 OS=Homo sapiens GN=BIRC5 PE=1 SV=3	4	464.656	481.072	402.884	532.997	453.212	442.693	570.186	526.221	591.398	407.46
sp|O15397|IPO8_HUMAN	IPO8	Importin-8 OS=Homo sapiens GN=IPO8 PE=1 SV=2	22	2682.62	2535.62	3048.21	3966.58	3029.58	3049.41	3692.28	2924.6	4007.99	2919.11
sp|O15400|STX7_HUMAN	STX7	Syntaxin-7 OS=Homo sapiens GN=STX7 PE=1 SV=4	7	808.119	945.049	901.661	1119.68	779.399	915.671	874.668	1029.11	726.896	804.833
sp|O15403|MOT7_HUMAN	SLC16A6	Monocarboxylate transporter 7 OS=Homo sapiens GN=SLC16A6 PE=1 SV=2	4	255.156	439.12	794.232	597.019	429.754	340.062	537.367	281.512	801.9	690.434
sp|O15427|MOT4_HUMAN	SLC16A3	Monocarboxylate transporter 4 OS=Homo sapiens GN=SLC16A3 PE=1 SV=1	6	1729.36	1891.63	1610.41	2052.25	1756.27	1903.75	1654.5	1589.26	1916.97	2227.51
sp|O15431|COPT1_HUMAN	SLC31A1	High affinity copper uptake protein 1 OS=Homo sapiens GN=SLC31A1 PE=1 SV=1	2	162.02	174.515	318.952	448.424	133.434	267.808	224.623	282.492	168.846	184.946
sp|O15438-4|MRP3_HUMAN	ABCC3	Isoform 4 of Canalicular multispecific organic anion transporter 2 OS=Homo sapiens GN=ABCC3	3	79.9913	77.8011	159.508	352.69	239.929	211.123	177.606	292.112	146.12	84.3301
sp|O15439|MRP4_HUMAN	ABCC4	Multidrug resistance-associated protein 4 OS=Homo sapiens GN=ABCC4 PE=1 SV=3	13	1148.1	1192.09	1379.64	1767.29	1407.58	1414.37	1786.76	1519.35	1459.75	1274.25
sp|O15440|MRP5_HUMAN	ABCC5	Multidrug resistance-associated protein 5 OS=Homo sapiens GN=ABCC5 PE=1 SV=2	6	262.115	258.975	350.981	418.859	258.658	269.725	389.679	331.679	312.346	254.904
sp|O15446-2|RPA34_HUMAN	CD3EAP	Isoform 2 of DNA-directed RNA polymerase I subunit RPA34 OS=Homo sapiens GN=CD3EAP	16	2003.46	2157.19	1472.18	2056.46	1895.75	1697.77	2041.67	2203.78	2123.21	1845.3
sp|O15455|TLR3_HUMAN	TLR3	Toll-like receptor 3 OS=Homo sapiens GN=TLR3 PE=1 SV=1	5	466.53	444.709	606.934	945.825	526.375	740.862	570.926	764.291	453.571	562.192
sp|O15460|P4HA2_HUMAN	P4HA2	Prolyl 4-hydroxylase subunit alpha-2 OS=Homo sapiens GN=P4HA2 PE=1 SV=1	12	1858.22	2119.99	1408.14	2125.36	2315.9	2595.85	1569.15	1813.52	1938.65	1786.76
sp|O15498|YKT6_HUMAN	YKT6	Synaptobrevin homolog YKT6 OS=Homo sapiens GN=YKT6 PE=1 SV=1	12	2560.79	2549.62	3271.23	3976.01	2984.03	3074	3829.42	2703.26	3016.39	1757.37
sp|O15504|NUPL2_HUMAN	NUPL2	Nucleoporin-like protein 2 OS=Homo sapiens GN=NUPL2 PE=1 SV=1	9	1107.14	1174.34	1161.68	1584.34	1338.05	1311.54	1654.62	1371.02	1406.88	984.057
sp|O15511|ARPC5_HUMAN	ARPC5	Actin-related protein 2/3 complex subunit 5 OS=Homo sapiens GN=ARPC5 PE=1 SV=3	13	1619.34	2162.09	1879.87	2552.06	2875.2	1920.28	3112.77	2269.58	2449.45	2168.49
sp|O15514|RPB4_HUMAN	POLR2D	DNA-directed RNA polymerase II subunit RPB4 OS=Homo sapiens GN=POLR2D PE=1 SV=1	8	654.056	596.705	711.709	866.108	730.435	712.123	863.441	644.338	634.316	663.12
sp|O15516|CLOCK_HUMAN	CLOCK	Circadian locomoter output cycles protein kaput OS=Homo sapiens GN=CLOCK PE=1 SV=1	1	39.9325	49.7227	42.4532	54.9405	50.0777	44.6698	46.9139	41.8303	48.0542	42.3053
sp|O15525|MAFG_HUMAN	MAFG	Transcription factor MafG OS=Homo sapiens GN=MAFG PE=1 SV=1	3	406.511	500.847	426.32	474.603	406.664	429.638	390.02	482.682	263.365	254.567
sp|O15530|PDPK1_HUMAN	PDPK1	3-phosphoinositide-dependent protein kinase 1 OS=Homo sapiens GN=PDPK1 PE=1 SV=1	4	439.823	441.272	531.885	664.831	463.227	514.406	578.755	498.495	442.762	471.271
sp|O15533-3|TPSN_HUMAN	TAPBP	Isoform 3 of Tapasin OS=Homo sapiens GN=TAPBP	5	1022.49	975.019	1042.96	1736.18	1239.55	1508	1124.15	1395.88	1525.72	1321.65
sp|O15534|PER1_HUMAN	PER1	Period circadian protein homolog 1 OS=Homo sapiens GN=PER1 PE=1 SV=2	2	108.984	115.179	104.096	97.255	95.1266	93.4993	125.023	77.2155	99.1135	95.7534
sp|O15541|R113A_HUMAN	RNF113A	RING finger protein 113A OS=Homo sapiens GN=RNF113A PE=1 SV=1	8	1165.28	1191.35	1185.74	1622.41	1270.88	1244.41	1595.44	1450.28	1103.37	1158.99
sp|O43143|DHX15_HUMAN	DHX15	Putative pre-mRNA-splicing factor ATP-dependent RNA helicase DHX15 OS=Homo sapiens GN=DHX15 PE=1 SV=2	70	11035.1	11784.9	10630.2	13544.7	12045.5	11905.6	13633.2	11199.6	12415.1	11616.2
sp|O43148-2|MCES_HUMAN	RNMT	Isoform 2 of mRNA cap guanine-N7 methyltransferase OS=Homo sapiens GN=RNMT	13	2625.52	2382.17	2608.04	3385.83	2882.68	2590.1	3750.04	2697.84	3395.81	3065.99
sp|O43149|ZZEF1_HUMAN	ZZEF1	Zinc finger ZZ-type and EF-hand domain-containing protein 1 OS=Homo sapiens GN=ZZEF1 PE=1 SV=6	6	1151.2	1169.65	1143.02	1144.78	1260.74	1150.87	1279.94	865.847	1089.97	1275.6
sp|O43150|ASAP2_HUMAN	ASAP2	Arf-GAP with SH3 domain, ANK repeat and PH domain-containing protein 2 OS=Homo sapiens GN=ASAP2 PE=1 SV=3	1	25.7458	24.1604	34.0473	42.7091	34.1929	27.3789	29.6131	25.8524	39.9799	33.7024
sp|O43156|TTI1_HUMAN	TTI1	TELO2-interacting protein 1 homolog OS=Homo sapiens GN=TTI1 PE=1 SV=3	13	1282.05	1503.8	1486.51	1678	1410.27	1332.17	1819.31	1333.94	1590.07	1215.31
sp|O43159|RRP8_HUMAN	RRP8	Ribosomal RNA-processing protein 8 OS=Homo sapiens GN=RRP8 PE=1 SV=2	14	1661.35	1885.67	1468.79	1775.93	1631.97	1576.49	1863.7	1681.3	1483.55	1801.4
sp|O43169|CYB5B_HUMAN	CYB5B	Cytochrome b5 type B OS=Homo sapiens GN=CYB5B PE=1 SV=2	4	317.75	468.059	420.821	515.706	308.63	357.228	510.837	470.156	797.02	238.647
sp|O43172|PRP4_HUMAN	PRPF4	U4/U6 small nuclear ribonucleoprotein Prp4 OS=Homo sapiens GN=PRPF4 PE=1 SV=2	26	3310.45	3273.66	3026.88	3758.47	3585.81	3344.43	3967.58	3448.19	3324.2	3509.79
sp|O43175|SERA_HUMAN	PHGDH	D-3-phosphoglycerate dehydrogenase OS=Homo sapiens GN=PHGDH PE=1 SV=4	68	6529.41	8681.34	13238.1	21912.1	9726.19	13155.5	13831.3	16218.1	6165.59	8107.32
sp|O43181|NDUS4_HUMAN	NDUFS4	NADH dehydrogenase [ubiquinone] iron-sulfur protein 4, mitochondrial OS=Homo sapiens GN=NDUFS4 PE=1 SV=1	3	498.625	483.468	405.196	469.922	587.944	455.57	763.079	462.349	912.229	677.924
sp|O43237|DC1L2_HUMAN	DYNC1LI2	Cytoplasmic dynein 1 light intermediate chain 2 OS=Homo sapiens GN=DYNC1LI2 PE=1 SV=1	14	2411.1	2520.08	2718.09	2982.66	2521.19	2532.51	3134.57	2326.7	2855.49	1749.93
sp|O43242|PSMD3_HUMAN	PSMD3	26S proteasome non-ATPase regulatory subunit 3 OS=Homo sapiens GN=PSMD3 PE=1 SV=2	34	5185.2	5111.33	5756.66	7136.34	5138.28	5626.51	6773.73	5578.02	6068.89	4967.77
sp|O43251-8|RFOX2_HUMAN	RBFOX2	Isoform 8 of RNA binding protein fox-1 homolog 2 OS=Homo sapiens GN=RBFOX2	3	577.86	599.451	632.321	850.432	556.242	651.972	594.254	813.119	353.072	533.299
sp|O43252|PAPS1_HUMAN	PAPSS1	Bifunctional 3'-phosphoadenosine 5'-phosphosulfate synthase 1 OS=Homo sapiens GN=PAPSS1 PE=1 SV=2	16	1753.29	1834.06	2361.05	3115.4	2398.99	2339.21	2682.07	2430.49	1728.48	1997.78
sp|O43257|ZNHI1_HUMAN	ZNHIT1	Zinc finger HIT domain-containing protein 1 OS=Homo sapiens GN=ZNHIT1 PE=1 SV=1	1	35.849	25.3819	31.3335	36.9426	35.468	26.6012	49.1373	27.2757	48.1905	24.7434
sp|O43264|ZW10_HUMAN	ZW10	Centromere/kinetochore protein zw10 homolog OS=Homo sapiens GN=ZW10 PE=1 SV=3	9	1622.2	1589.65	1619.79	1965.39	1849.15	1721.65	2037.39	1590.16	1667.17	1643.05
sp|O43290|SNUT1_HUMAN	SART1	U4/U6.U5 tri-snRNP-associated protein 1 OS=Homo sapiens GN=SART1 PE=1 SV=1	25	4069.88	3750.94	3720.17	4778.02	4006.67	4034.72	4710.08	4299.04	3602.22	3768.04
sp|O43292|GPAA1_HUMAN	GPAA1	Glycosylphosphatidylinositol anchor attachment 1 protein OS=Homo sapiens GN=GPAA1 PE=1 SV=3	5	986.958	1196.2	987.291	1128.2	956.377	1029.39	1054.68	1024.99	1122.37	1161.62
sp|O43293|DAPK3_HUMAN	DAPK3	Death-associated protein kinase 3 OS=Homo sapiens GN=DAPK3 PE=1 SV=1	1	18.5299	13.8252	20.9474	25.0821	21.0757	16.0158	25.6415	24.0444	22.2564	21.2293
sp|O43299|AP5Z1_HUMAN	AP5Z1	AP-5 complex subunit zeta-1 OS=Homo sapiens GN=AP5Z1 PE=1 SV=2	3	187.374	193.06	219.016	291.071	182.25	217.585	208.183	197.068	165.807	153.985
sp|O43301|HS12A_HUMAN	HSPA12A	Heat shock 70 kDa protein 12A OS=Homo sapiens GN=HSPA12A PE=1 SV=2	6	484.63	486.454	631.081	772.041	496.014	494.157	747.815	642.486	563.057	572.954
sp|O43306|ADCY6_HUMAN	ADCY6	Adenylate cyclase type 6 OS=Homo sapiens GN=ADCY6 PE=1 SV=2	2	87.67	112.997	90.9509	103.039	124.298	114.438	97.1656	107.774	126.413	126.947
sp|O43310|CTIF_HUMAN	CTIF	CBP80/20-dependent translation initiation factor OS=Homo sapiens GN=CTIF PE=1 SV=1	4	483.407	500.671	644.777	709.744	443.157	489.173	722.418	551.129	451.987	473.494
sp|O43314|VIP2_HUMAN	PPIP5K2	Inositol hexakisphosphate and diphosphoinositol-pentakisphosphate kinase 2 OS=Homo sapiens GN=PPIP5K2 PE=1 SV=3	8	1010.5	1106.47	1159.87	1473.49	1228.3	1247.2	1438.12	1134.43	964.389	994.2
sp|O43318|M3K7_HUMAN	MAP3K7	Mitogen-activated protein kinase kinase kinase 7 OS=Homo sapiens GN=MAP3K7 PE=1 SV=1	6	526.302	579.455	556.717	692.881	556.801	641.026	621.452	663.257	450.769	541.272
sp|O43324|MCA3_HUMAN	EEF1E1	Eukaryotic translation elongation factor 1 epsilon-1 OS=Homo sapiens GN=EEF1E1 PE=1 SV=1	10	1857.98	1529.83	2231.1	2887.59	2295.2	2015.37	3464.81	2141.56	2709.88	2182.73
sp|O43353|RIPK2_HUMAN	RIPK2	Receptor-interacting serine/threonine-protein kinase 2 OS=Homo sapiens GN=RIPK2 PE=1 SV=2	7	386.271	536.191	457.379	587.842	477.353	507.647	496.009	485.303	410.657	386.753
sp|O43379-4|WDR62_HUMAN	WDR62	Isoform 4 of WD repeat-containing protein 62 OS=Homo sapiens GN=WDR62	4	287.84	286.107	310.054	398.786	325.523	301.51	419.682	316.021	384.624	270.749
sp|O43390|HNRPR_HUMAN	HNRNPR	Heterogeneous nuclear ribonucleoprotein R OS=Homo sapiens GN=HNRNPR PE=1 SV=1	2	742.279	594.505	666.518	948.501	867.607	813.171	874.553	741.674	861.422	822.43
sp|O43390-2|HNRPR_HUMAN	HNRNPR	Isoform 2 of Heterogeneous nuclear ribonucleoprotein R OS=Homo sapiens GN=HNRNPR	52	13234.3	14297.9	12788.9	16896.3	13796.7	14854.2	16466.8	14617.5	14867.6	14691.5
sp|O43395|PRPF3_HUMAN	PRPF3	U4/U6 small nuclear ribonucleoprotein Prp3 OS=Homo sapiens GN=PRPF3 PE=1 SV=2	29	4592.88	4371.27	4247.4	5545.91	4594.47	4772.21	5274.49	4403.77	5082.2	4862.49
sp|O43396|TXNL1_HUMAN	TXNL1	Thioredoxin-like protein 1 OS=Homo sapiens GN=TXNL1 PE=1 SV=3	10	2034.87	1901.06	533.943	477.857	2117.44	241.231	1415.89	768.994	2249.4	1884.88
sp|O43399-7|TPD54_HUMAN	TPD52L2	Isoform 7 of Tumor protein D54 OS=Homo sapiens GN=TPD52L2	20	2068.63	2181.17	2183.02	2876.52	2394.71	2126.09	3576	2537.08	3525.15	2072.36
sp|O43402|EMC8_HUMAN	EMC8	ER membrane protein complex subunit 8 OS=Homo sapiens GN=EMC8 PE=1 SV=1	6	1105.06	1123.93	1141.1	1337.61	1072.77	1158.13	1270.56	1148.37	1068.61	784.839
sp|O43414|ERI3_HUMAN	ERI3	ERI1 exoribonuclease 3 OS=Homo sapiens GN=ERI3 PE=1 SV=2	7	1216.27	1105.82	1420.92	1733.18	1132.77	1277.06	1550.48	1144.93	1015.97	1186.84
sp|O43426|SYNJ1_HUMAN	SYNJ1	Synaptojanin-1 OS=Homo sapiens GN=SYNJ1 PE=1 SV=2	8	429.442	510.499	494.213	581.503	573.25	570.508	593.365	419.247	530.751	525.963
sp|O43427|FIBP_HUMAN	FIBP	Acidic fibroblast growth factor intracellular-binding protein OS=Homo sapiens GN=FIBP PE=1 SV=3	9	949.262	1019.01	1019.11	1251.45	1142.17	944.392	1334.85	1099.95	1217.74	1153.31
sp|O43432-3|IF4G3_HUMAN	EIF4G3	Isoform 3 of Eukaryotic translation initiation factor 4 gamma 3 OS=Homo sapiens GN=EIF4G3	10	876.91	959.202	1223.17	1502.23	1199.46	1104.79	1599.29	1217.3	1094.81	908.001
sp|O43447|PPIH_HUMAN	PPIH	Peptidyl-prolyl cis-trans isomerase H OS=Homo sapiens GN=PPIH PE=1 SV=1	15	3437.4	3079.26	3504.32	4500.48	3512.35	3479.21	4254.87	3693.4	3196.04	3575.14
sp|O43464|HTRA2_HUMAN	HTRA2	Serine protease HTRA2, mitochondrial OS=Homo sapiens GN=HTRA2 PE=1 SV=2	5	234.449	288.419	241.678	357.243	254.676	291.036	285.861	364.074	284.281	427.268
sp|O43482|MS18B_HUMAN	OIP5	Protein Mis18-beta OS=Homo sapiens GN=OIP5 PE=1 SV=2	1	127.035	92.7167	109.85	148.426	120.02	109.64	122.838	93.3911	114.573	113.131
sp|O43488|ARK72_HUMAN	AKR7A2	Aflatoxin B1 aldehyde reductase member 2 OS=Homo sapiens GN=AKR7A2 PE=1 SV=3	8	779.9	785.333	868.235	1046.47	728.06	954.056	833.677	812.103	688.363	734.206
sp|O43491|E41L2_HUMAN	EPB41L2	Band 4.1-like protein 2 OS=Homo sapiens GN=EPB41L2 PE=1 SV=1	27	4465.45	4840.83	4948.11	5984.15	5445.19	4958.21	6275.68	4936.4	5320.27	6702.82
sp|O43493|TGON2_HUMAN	TGOLN2	Trans-Golgi network integral membrane protein 2 OS=Homo sapiens GN=TGOLN2 PE=1 SV=2	2	433.209	476.906	487.887	755.58	610.838	453.34	565.703	675.31	573.986	396.445
sp|O43502|RA51C_HUMAN	RAD51C	DNA repair protein RAD51 homolog 3 OS=Homo sapiens GN=RAD51C PE=1 SV=1	2	60.3706	48.9027	50.5127	52.4979	62.7892	43.6056	78.3347	57.5248	74.8721	83.1802
sp|O43504|LTOR5_HUMAN	LAMTOR5	Ragulator complex protein LAMTOR5 OS=Homo sapiens GN=LAMTOR5 PE=1 SV=1	2	314.499	542.343	345.927	649.756	279.233	366.145	444.356	512.459	316.649	215.283
sp|O43505|B3GN1_HUMAN	B3GNT1	N-acetyllactosaminide beta-1,3-N-acetylglucosaminyltransferase OS=Homo sapiens GN=B3GNT1 PE=1 SV=1	1	26.3071	27.7021	25.4205	30.9898	31.0494	21.4747	47.1615	22.4308	78.1985	36.7137
sp|O43513|MED7_HUMAN	MED7	Mediator of RNA polymerase II transcription subunit 7 OS=Homo sapiens GN=MED7 PE=1 SV=1	3	181.781	176.207	192.868	248.925	181.502	189.063	212.176	216.18	173.135	164.392
sp|O43516-3|WIPF1_HUMAN	WIPF1	Isoform 3 of WAS/WASL-interacting protein family member 1 OS=Homo sapiens GN=WIPF1	1	202.964	214.782	212.31	231.799	187.239	192.967	242.136	185.712	85.4	185.061
sp|O43524|FOXO3_HUMAN	FOXO3	Forkhead box protein O3 OS=Homo sapiens GN=FOXO3 PE=1 SV=1	1	27.0003	25.6746	21.7427	27.5472	27.5805	29.9636	31.2405	26.4161	25.9379	29.1308
sp|O43556|SGCE_HUMAN	SGCE	Epsilon-sarcoglycan OS=Homo sapiens GN=SGCE PE=1 SV=6	1	55.718	54.4374	83.0587	90.6713	55.4806	55.4661	56.3863	71.2118	56.8813	36.0782
sp|O43567|RNF13_HUMAN	RNF13	E3 ubiquitin-protein ligase RNF13 OS=Homo sapiens GN=RNF13 PE=1 SV=1	2	536.304	500.425	674.99	765.12	507.824	510.758	647.252	561.232	493.091	628.412
sp|O43572|AKA10_HUMAN	AKAP10	A-kinase anchor protein 10, mitochondrial OS=Homo sapiens GN=AKAP10 PE=1 SV=2	3	231.819	263.514	294.359	396.552	274.83	291.206	303.196	325.311	286.217	274.78
sp|O43583|DENR_HUMAN	DENR	Density-regulated protein OS=Homo sapiens GN=DENR PE=1 SV=2	9	1081.16	953.704	960.916	1410.11	1280.34	1109.01	1352.33	1340.98	897.287	1081.22
sp|O43592|XPOT_HUMAN	XPOT	Exportin-T OS=Homo sapiens GN=XPOT PE=1 SV=2	27	3135.8	2725.98	4336.57	6173.06	3617.94	3820.28	5683.77	4300.87	3633.75	3409.99
sp|O43598|DNPH1_HUMAN	DNPH1	2'-deoxynucleoside 5'-phosphate N-hydrolase 1 OS=Homo sapiens GN=DNPH1 PE=1 SV=1	5	605.05	719.563	753.118	839.048	550.906	816.451	599.863	550.533	560.094	698.918
sp|O43615|TIM44_HUMAN	TIMM44	Mitochondrial import inner membrane translocase subunit TIM44 OS=Homo sapiens GN=TIMM44 PE=1 SV=2	29	4294.64	4039.98	4350.56	5821.03	4017.36	4664.52	5248.43	4951.85	4578.03	4625.75
sp|O43617|TPPC3_HUMAN	TRAPPC3	Trafficking protein particle complex subunit 3 OS=Homo sapiens GN=TRAPPC3 PE=1 SV=1	6	718.629	850.88	782.439	895.362	780.724	755.139	1034.29	653.164	963.465	754.109
sp|O43633|CHM2A_HUMAN	CHMP2A	Charged multivesicular body protein 2a OS=Homo sapiens GN=CHMP2A PE=1 SV=1	6	963.885	1061.49	1332.44	1499.88	1104.24	1163.04	1293.77	966.381	770.263	880.301
sp|O43657|TSN6_HUMAN	TSPAN6	Tetraspanin-6 OS=Homo sapiens GN=TSPAN6 PE=1 SV=1	2	38.3675	35.0831	74.8672	89.3584	64.1609	44.5815	96.1328	74.1833	66.9004	44.6324
sp|O43660|PLRG1_HUMAN	PLRG1	Pleiotropic regulator 1 OS=Homo sapiens GN=PLRG1 PE=1 SV=1	21	2992.74	3450.19	2949.57	3852.38	3894.8	3432.04	4391.76	3281.23	4019.77	3518.32
sp|O43665-3|RGS10_HUMAN	RGS10	Isoform 3 of Regulator of G-protein signaling 10 OS=Homo sapiens GN=RGS10	4	926.764	745.051	819.224	969.323	586.432	729.118	677.089	776.639	422.878	574.514
sp|O43670-4|ZN207_HUMAN	ZNF207	Isoform 4 of Zinc finger protein 207 OS=Homo sapiens GN=ZNF207	15	2257.57	2599.01	2413.78	2934.06	2512.88	2608.96	2841.12	2418.98	2431.69	2589.22
sp|O43674|NDUB5_HUMAN	NDUFB5	NADH dehydrogenase [ubiquinone] 1 beta subcomplex subunit 5, mitochondrial OS=Homo sapiens GN=NDUFB5 PE=1 SV=1	6	1164.74	1316.33	999.8	1194.93	1010.08	1235.72	1049.65	1298.92	996.844	959.302
sp|O43676|NDUB3_HUMAN	NDUFB3	NADH dehydrogenase [ubiquinone] 1 beta subcomplex subunit 3 OS=Homo sapiens GN=NDUFB3 PE=1 SV=3	9	682.637	761.805	723.245	828.234	634.267	675.032	850.179	783.146	796.123	715.052
sp|O43677|NDUC1_HUMAN	NDUFC1	NADH dehydrogenase [ubiquinone] 1 subunit C1, mitochondrial OS=Homo sapiens GN=NDUFC1 PE=2 SV=1	3	207.816	181.251	223.797	272.48	310.502	219.372	635.52	228.716	959.051	373.776
sp|O43678|NDUA2_HUMAN	NDUFA2	NADH dehydrogenase [ubiquinone] 1 alpha subcomplex subunit 2 OS=Homo sapiens GN=NDUFA2 PE=1 SV=3	6	552.919	610.412	483.031	612.539	591.77	580.875	615.546	559.385	532.739	690.098
sp|O43681|ASNA_HUMAN	ASNA1	ATPase ASNA1 OS=Homo sapiens GN=ASNA1 PE=1 SV=2	15	1832.73	2091.24	2118.93	2691.03	2358.86	2069.57	3110.44	2123.48	3190.83	2360.93
sp|O43683|BUB1_HUMAN	BUB1	Mitotic checkpoint serine/threonine-protein kinase BUB1 OS=Homo sapiens GN=BUB1 PE=1 SV=1	10	857.448	1182.26	1032.49	1386.86	947.218	1017.7	1076.92	1007.05	1104.6	802.943
sp|O43684|BUB3_HUMAN	BUB3	Mitotic checkpoint protein BUB3 OS=Homo sapiens GN=BUB3 PE=1 SV=1	18	3476.23	3456.89	3710.24	4861.45	3728.75	3889.45	4350.08	3663.76	3423.86	3605.32
sp|O43688-2|LPP2_HUMAN	PPAP2C	Isoform 2 of Lipid phosphate phosphohydrolase 2 OS=Homo sapiens GN=PPAP2C	3	711.108	812.115	885.198	676.561	444.535	558.957	763.932	419.679	950.63	837.089
sp|O43707|ACTN4_HUMAN	ACTN4	Alpha-actinin-4 OS=Homo sapiens GN=ACTN4 PE=1 SV=2	109	16113.1	19134.4	17627.5	23974.3	21346	18225.8	22253.4	23087.5	15669.1	18487.2
sp|O43708|MAAI_HUMAN	GSTZ1	Maleylacetoacetate isomerase OS=Homo sapiens GN=GSTZ1 PE=1 SV=3	7	721.971	960.365	1045.03	1221.58	863.367	1040.77	1016.29	1069.12	746.987	716.475
sp|O43709|WBS22_HUMAN	WBSCR22	Ribosome biogenesis methyltransferase WBSCR22 OS=Homo sapiens GN=WBSCR22 PE=1 SV=2	5	1456.73	1292.8	1337.2	1452.29	862.373	1171.54	1179.63	1157.87	1081.19	856.763
sp|O43711|TLX3_HUMAN	TLX3	T-cell leukemia homeobox protein 3 OS=Homo sapiens GN=TLX3 PE=1 SV=3	1	178.585	200.793	157.42	205.429	143.022	163.207	154.815	202.684	131.34	150.286
sp|O43716|GATC_HUMAN	GATC	Glutamyl-tRNA(Gln) amidotransferase subunit C, mitochondrial OS=Homo sapiens GN=GATC PE=2 SV=1	3	287.241	356.467	250.606	264.557	332.603	292.832	343.831	262.983	352.721	319.516
sp|O43719|HTSF1_HUMAN	HTATSF1	HIV Tat-specific factor 1 OS=Homo sapiens GN=HTATSF1 PE=1 SV=1	23	3931.41	3315.41	3396.37	4366.2	4487.03	4137.42	5378.4	3322.37	6245.44	4380.46
sp|O43731|ERD23_HUMAN	KDELR3	ER lumen protein retaining receptor 3 OS=Homo sapiens GN=KDELR3 PE=2 SV=1	1	547.695	513.729	657.453	633.867	530.572	589.251	513.846	375.44	79.3771	311.479
sp|O43734|CIKS_HUMAN	TRAF3IP2	Adapter protein CIKS OS=Homo sapiens GN=TRAF3IP2 PE=1 SV=3	2	178.48	183.244	171.644	217.601	180.9	179.74	223.645	211.95	128.156	145.396
sp|O43741|AAKB2_HUMAN	PRKAB2	5'-AMP-activated protein kinase subunit beta-2 OS=Homo sapiens GN=PRKAB2 PE=1 SV=1	4	413.857	424.967	501.604	738.683	495.065	511.87	653.424	544.927	576.634	501.224
sp|O43747-2|AP1G1_HUMAN	AP1G1	Isoform 2 of AP-1 complex subunit gamma-1 OS=Homo sapiens GN=AP1G1	31	5123.58	4643.92	5782.92	6790.37	5133.6	5890.97	5838.69	5164.16	5052.92	3711.09
sp|O43752|STX6_HUMAN	STX6	Syntaxin-6 OS=Homo sapiens GN=STX6 PE=1 SV=1	1	37.1972	36.2618	50.9238	57.0876	40.0143	40.8905	50.6033	43.1051	47.2029	46.9402
sp|O43760|SNG2_HUMAN	SYNGR2	Synaptogyrin-2 OS=Homo sapiens GN=SYNGR2 PE=1 SV=1	6	372.016	363.613	421.534	457.559	411.261	364.359	480.633	354.002	508.278	384.66
sp|O43765|SGTA_HUMAN	SGTA	Small glutamine-rich tetratricopeptide repeat-containing protein alpha OS=Homo sapiens GN=SGTA PE=1 SV=1	16	5370.07	6430.9	5187.31	6240.65	4787.72	5340.42	4907.75	5897.25	3889.69	4708.43
sp|O43768-4|ENSA_HUMAN	ENSA	Isoform 4 of Alpha-endosulfine OS=Homo sapiens GN=ENSA	12	1430.72	1809.49	1578.05	2102.13	2101.7	1840.12	2338.64	1584.12	1587.24	1897.16
sp|O43772|MCAT_HUMAN	SLC25A20	Mitochondrial carnitine/acylcarnitine carrier protein OS=Homo sapiens GN=SLC25A20 PE=1 SV=1	14	1626.72	1764.28	1547.49	2224.69	3110.74	2637.07	2252.81	1905.84	2443.24	1544.96
sp|O43776|SYNC_HUMAN	NARS	Asparagine--tRNA ligase, cytoplasmic OS=Homo sapiens GN=NARS PE=1 SV=1	26	3358.05	3707.38	4064.51	5519.48	5014.43	4155.08	5885.25	4379.66	4565.48	4427.53
sp|O43795|MYO1B_HUMAN	MYO1B	Unconventional myosin-Ib OS=Homo sapiens GN=MYO1B PE=1 SV=3	35	4605.8	4351.82	5588.91	7914.46	6721.03	6036.74	7334.16	6925.04	7405.45	5625.69
sp|O43805|SSNA1_HUMAN	SSNA1	Sjoegren syndrome nuclear autoantigen 1 OS=Homo sapiens GN=SSNA1 PE=1 SV=2	1	118.646	100.229	115.579	126.833	94.0344	89.1317	145.187	74.2862	103.875	154.823
sp|O43808|PM34_HUMAN	SLC25A17	Peroxisomal membrane protein PMP34 OS=Homo sapiens GN=SLC25A17 PE=1 SV=1	3	399.345	330.053	457.068	568.362	607.219	452.58	893.711	395.715	697.591	370.849
sp|O43809|CPSF5_HUMAN	NUDT21	Cleavage and polyadenylation specificity factor subunit 5 OS=Homo sapiens GN=NUDT21 PE=1 SV=1	17	3887.75	4516.06	3976.32	5130.38	3465.15	4503.33	3519.9	4588.97	3034.58	3795.87
sp|O43813|LANC1_HUMAN	LANCL1	LanC-like protein 1 OS=Homo sapiens GN=LANCL1 PE=1 SV=1	13	1576.01	2569.33	2072.13	2229.44	2670.78	1963.13	3505.7	1904.18	2783.71	2346.56
sp|O43815|STRN_HUMAN	STRN	Striatin OS=Homo sapiens GN=STRN PE=1 SV=4	12	1398.06	1405.39	1467.23	1990.09	1652.56	1639.22	1596.77	1712.43	1227.62	1583.29
sp|O43818|U3IP2_HUMAN	RRP9	U3 small nucleolar RNA-interacting protein 2 OS=Homo sapiens GN=RRP9 PE=1 SV=1	15	1633.01	1476.61	1424.04	1741.88	1497.79	1436.8	1701.21	1535.67	1453.95	1499.02
sp|O43819|SCO2_HUMAN	SCO2	Protein SCO2 homolog, mitochondrial OS=Homo sapiens GN=SCO2 PE=1 SV=3	5	644.062	1120.13	624.541	543.007	623.745	642.898	563.076	479.481	506.211	625.625
sp|O43823|AKAP8_HUMAN	AKAP8	A-kinase anchor protein 8 OS=Homo sapiens GN=AKAP8 PE=1 SV=1	12	1354.49	1668.84	1114.95	1531.76	1574.33	1432.33	1678.17	1637.62	1390.87	1262.35
sp|O43824|GTPB6_HUMAN	GTPBP6	Putative GTP-binding protein 6 OS=Homo sapiens GN=GTPBP6 PE=2 SV=3	4	207.365	197.037	181.01	239.745	131.189	161.34	205.255	228.514	150.443	193.78
sp|O43829|ZBT14_HUMAN	ZBTB14	Zinc finger and BTB domain-containing protein 14 OS=Homo sapiens GN=ZBTB14 PE=1 SV=2	1	43.6482	49.5974	35.22	63.7684	55.9497	58.9356	39.8152	44.0821	27.4883	34.9276
sp|O43837|IDH3B_HUMAN	IDH3B	Isocitrate dehydrogenase [NAD] subunit beta, mitochondrial OS=Homo sapiens GN=IDH3B PE=1 SV=2	18	3165.67	2642.7	3297.9	3831.02	2727.3	3285.61	3870.21	2863.93	4254.36	3183.77
sp|O43847-2|NRDC_HUMAN	NRD1	Isoform 2 of Nardilysin OS=Homo sapiens GN=NRD1	28	3340.37	3454.43	3796.58	3904.44	3893.79	3466.83	5322.24	2690.64	4558.45	3951.18
sp|O43852-3|CALU_HUMAN	CALU	Isoform 3 of Calumenin OS=Homo sapiens GN=CALU	30	4467.14	4159.66	4875.08	6642.48	6224.61	4624.69	8730.49	5882.26	8933.21	4057.84
sp|O43852-4|CALU_HUMAN	CALU	Isoform 4 of Calumenin OS=Homo sapiens GN=CALU	4	475.68	391.858	537.245	699.178	868.035	467.736	1339.68	570.999	1166.73	467.788
sp|O43854|EDIL3_HUMAN	EDIL3	EGF-like repeat and discoidin I-like domain-containing protein 3 OS=Homo sapiens GN=EDIL3 PE=1 SV=1	3	488.128	492.91	693.014	920.562	539	615.135	622.936	625.96	931.538	667.633
sp|O43865|SAHH2_HUMAN	AHCYL1	Putative adenosylhomocysteinase 2 OS=Homo sapiens GN=AHCYL1 PE=1 SV=2	21	2639.99	3650.36	3649.67	5372.18	3758.29	4616.97	3147.67	5137.93	1963.26	2650.23
sp|O43896|KIF1C_HUMAN	KIF1C	Kinesin-like protein KIF1C OS=Homo sapiens GN=KIF1C PE=1 SV=3	8	1159.7	1139.48	1198.54	1485.27	989.701	1273.45	1187.76	1276.51	833.708	844.097
sp|O43913|ORC5_HUMAN	ORC5	Origin recognition complex subunit 5 OS=Homo sapiens GN=ORC5 PE=1 SV=1	15	1616.55	1517.49	1487.41	1749	1751.48	1684.31	1878.74	1467.61	2068.83	1534.46
sp|O43920|NDUS5_HUMAN	NDUFS5	NADH dehydrogenase [ubiquinone] iron-sulfur protein 5 OS=Homo sapiens GN=NDUFS5 PE=1 SV=3	5	795.146	850.106	698.838	877.373	842.177	739.645	928.763	818.84	977.686	1029.34
sp|O43924|PDE6D_HUMAN	PDE6D	Retinal rod rhodopsin-sensitive cGMP 3',5'-cyclic phosphodiesterase subunit delta OS=Homo sapiens GN=PDE6D PE=1 SV=1	3	282.546	338.829	363.503	474.144	291.282	398.461	334.403	290.902	272.242	292.386
sp|O43929|ORC4_HUMAN	ORC4	Origin recognition complex subunit 4 OS=Homo sapiens GN=ORC4 PE=1 SV=2	10	1566.07	1433.12	1425.09	1711.49	1485.88	1601.93	1545.17	1408.78	1628.05	1693.8
sp|O43933|PEX1_HUMAN	PEX1	Peroxisome biogenesis factor 1 OS=Homo sapiens GN=PEX1 PE=1 SV=1	8	912.928	747.414	861.165	1194.72	963.105	982.662	1039.51	1003.13	997.751	693.81
sp|O60216|RAD21_HUMAN	RAD21	Double-strand-break repair protein rad21 homolog OS=Homo sapiens GN=RAD21 PE=1 SV=2	22	2907.87	3122.45	2859.28	3514.76	3306.78	3422.25	3809.16	3207.84	3931	3496.62
sp|O60220|TIM8A_HUMAN	TIMM8A	Mitochondrial import inner membrane translocase subunit Tim8 A OS=Homo sapiens GN=TIMM8A PE=1 SV=1	5	511.099	649.46	489.252	682.875	468.01	644.803	558.831	691.453	350.25	623.628
sp|O60231|DHX16_HUMAN	DHX16	Putative pre-mRNA-splicing factor ATP-dependent RNA helicase DHX16 OS=Homo sapiens GN=DHX16 PE=1 SV=2	20	2319.65	2352.59	2500.67	3167.21	2205.28	2526.21	3023.2	2441.5	2564.93	2291.6
sp|O60232|SSA27_HUMAN	SSSCA1	Sjoegren syndrome/scleroderma autoantigen 1 OS=Homo sapiens GN=SSSCA1 PE=1 SV=1	7	1284.97	1143.53	1115.36	1241.2	975.211	1028.85	1151.47	930.741	1354.78	850.007
sp|O60239|3BP5_HUMAN	SH3BP5	SH3 domain-binding protein 5 OS=Homo sapiens GN=SH3BP5 PE=1 SV=2	1	29.5269	31.9178	30.0541	29.5171	25.7997	33.9011	22.9849	24.8258	2.27611	31.7546
sp|O60244|MED14_HUMAN	MED14	Mediator of RNA polymerase II transcription subunit 14 OS=Homo sapiens GN=MED14 PE=1 SV=2	16	1362.03	1397.39	1448.71	1818.24	1462.05	1470.15	1821.82	1694.03	1448.47	1336.13
sp|O60245|PCDH7_HUMAN	PCDH7	Protocadherin-7 OS=Homo sapiens GN=PCDH7 PE=1 SV=2	5	272.539	293.009	126.94	113.727	181.655	69.7048	409.941	261.74	455.021	418.425
sp|O60256|KPRB_HUMAN	PRPSAP2	Phosphoribosyl pyrophosphate synthase-associated protein 2 OS=Homo sapiens GN=PRPSAP2 PE=1 SV=1	10	1962.74	1846.25	2133.91	2818.71	2243.53	2031.74	3016.75	2074.54	2285.66	1980.72
sp|O60264|SMCA5_HUMAN	SMARCA5	SWI/SNF-related matrix-associated actin-dependent regulator of chromatin subfamily A member 5 OS=Homo sapiens GN=SMARCA5 PE=1 SV=1	40	7077.33	7242.91	6224.39	7472.65	7643.35	7092.18	8460.23	6927.14	8062.26	6394.52
sp|O60266|ADCY3_HUMAN	ADCY3	Adenylate cyclase type 3 OS=Homo sapiens GN=ADCY3 PE=1 SV=3	1	20.4776	14.0173	23.8491	22.7454	18.9237	18.3039	23.6559	18.5461	25.6142	17.9046
sp|O60271|JIP4_HUMAN	SPAG9	C-Jun-amino-terminal kinase-interacting protein 4 OS=Homo sapiens GN=SPAG9 PE=1 SV=4	18	2223.8	2293.09	2625.25	3626.21	2774.84	2708.49	3092.91	3021.92	1904.04	2346.68
sp|O60287|NPA1P_HUMAN	URB1	Nucleolar pre-ribosomal-associated protein 1 OS=Homo sapiens GN=URB1 PE=1 SV=4	32	2716.76	2874.3	2701.17	2990.1	2664.59	2597.8	3445.55	2813.32	3625.06	2750.46
sp|O60292|SI1L3_HUMAN	SIPA1L3	Signal-induced proliferation-associated 1-like protein 3 OS=Homo sapiens GN=SIPA1L3 PE=1 SV=3	1	95.6263	125.947	92.2344	109.348	114.841	90.4301	114.963	92.6808	107.397	82.0787
sp|O60293|ZC3H1_HUMAN	ZFC3H1	Zinc finger C3H1 domain-containing protein OS=Homo sapiens GN=ZFC3H1 PE=1 SV=3	12	1083.26	985.071	1073.51	1262.66	1015.29	1077.41	1393.64	1140.74	1356.4	1637.88
sp|O60306|AQR_HUMAN	AQR	Intron-binding protein aquarius OS=Homo sapiens GN=AQR PE=1 SV=4	43	6330.76	6126.17	5872.05	7445.34	5659.55	6324.32	7266.03	6454.12	5861.05	5411.21
sp|O60313-2|OPA1_HUMAN	OPA1	Isoform 2 of Dynamin-like 120 kDa protein, mitochondrial OS=Homo sapiens GN=OPA1	30	4001.79	4168.78	3979.78	5161.66	4424.24	5089.09	4272.62	3894.92	3628.08	3465.61
sp|O60318|GANP_HUMAN	MCM3AP	Germinal-center associated nuclear protein OS=Homo sapiens GN=MCM3AP PE=1 SV=2	7	257.422	251.295	258.297	349.134	226.763	274.75	260.302	308.859	183.962	183.515
sp|O60333|KIF1B_HUMAN	KIF1B	Kinesin-like protein KIF1B OS=Homo sapiens GN=KIF1B PE=1 SV=5	10	818.954	826.684	827.496	1046.75	802.967	906.251	870.097	829.694	585.117	773.755
sp|O60337|MARH6_HUMAN	2017-03-06	E3 ubiquitin-protein ligase MARCH6 OS=Homo sapiens GN=MARCH6 PE=1 SV=2	1	103.916	126.266	118.628	144.61	126.392	122.426	151.622	146.564	94.6388	102.53
sp|O60343|TBCD4_HUMAN	TBC1D4	TBC1 domain family member 4 OS=Homo sapiens GN=TBC1D4 PE=1 SV=2	10	1526.79	1567.02	1696.99	1994.24	1488.42	1744.63	1641.32	1567.79	1270.87	1336.63
sp|O60344|ECE2_HUMAN	ECE2	Endothelin-converting enzyme 2 OS=Homo sapiens GN=ECE2 PE=1 SV=4	3	427.055	482.003	503.862	591.217	299.73	409.978	464.072	450.117	158.525	378.483
sp|O60346|PHLP1_HUMAN	PHLPP1	PH domain leucine-rich repeat-containing protein phosphatase 1 OS=Homo sapiens GN=PHLPP1 PE=1 SV=3	1	35.8028	52.6052	51.2907	83.8476	80.596	70.662	89.5654	62.7771	39.4067	55.756
sp|O60353|FZD6_HUMAN	FZD6	Frizzled-6 OS=Homo sapiens GN=FZD6 PE=1 SV=2	1	66.0581	77.1161	54.4712	86.7448	68.6711	56.4727	68.4123	80.5933	29.7566	83.8925
sp|O60361|NDK8_HUMAN	NME2P1	Putative nucleoside diphosphate kinase OS=Homo sapiens GN=NME2P1 PE=5 SV=1	1	472.239	387.519	689.714	547.413	574.444	475.972	637.594	374.535	560.401	513.233
sp|O60427|FADS1_HUMAN	FADS1	Fatty acid desaturase 1 OS=Homo sapiens GN=FADS1 PE=1 SV=3	6	818.021	1065.07	812.567	490.724	462.342	424.231	1238.95	689.976	1410.5	1092.9
sp|O60443|DFNA5_HUMAN	DFNA5	Non-syndromic hearing impairment protein 5 OS=Homo sapiens GN=DFNA5 PE=1 SV=2	10	768.744	999.622	903.489	1025.64	1089.64	907.402	1067.28	843.522	774.01	722.408
sp|O60447|EVI5_HUMAN	EVI5	Ecotropic viral integration site 5 protein homolog OS=Homo sapiens GN=EVI5 PE=1 SV=3	4	171.751	248.636	176.609	183.592	172.155	188.285	197.49	171.513	177.939	164.739
sp|O60462|NRP2_HUMAN	NRP2	Neuropilin-2 OS=Homo sapiens GN=NRP2 PE=1 SV=2	2	26.1785	25.5029	20.4888	73.6406	123.855	48.6956	42.3494	107.725	51.0104	28.2266
sp|O60476|MA1A2_HUMAN	MAN1A2	Mannosyl-oligosaccharide 1,2-alpha-mannosidase IB OS=Homo sapiens GN=MAN1A2 PE=1 SV=1	3	297.552	290.642	436.896	473.783	287.532	332.681	324.223	322.085	318.24	329.688
sp|O60488|ACSL4_HUMAN	ACSL4	Long-chain-fatty-acid--CoA ligase 4 OS=Homo sapiens GN=ACSL4 PE=1 SV=2	32	6201.68	6840.93	4738.67	6536.33	8700.08	5954.54	6507.99	6842.74	7162.06	6913.64
sp|O60493|SNX3_HUMAN	SNX3	Sorting nexin-3 OS=Homo sapiens GN=SNX3 PE=1 SV=3	13	2533.41	2959.71	3302.06	4079.93	2663.29	2882.76	3634.64	3182.8	2289.42	2640.14
sp|O60499|STX10_HUMAN	STX10	Syntaxin-10 OS=Homo sapiens GN=STX10 PE=1 SV=1	3	589.627	610.781	621.549	731.206	560.03	580.061	579.581	683.417	397.21	742.61
sp|O60502|NCOAT_HUMAN	MGEA5	Bifunctional protein NCOAT OS=Homo sapiens GN=MGEA5 PE=1 SV=2	33	3494.34	3284.96	3926.47	5130.83	4006.75	3926.59	6507.87	4241.69	5317.04	4049.19
sp|O60503|ADCY9_HUMAN	ADCY9	Adenylate cyclase type 9 OS=Homo sapiens GN=ADCY9 PE=1 SV=4	1	79.5895	102.187	82.5111	88.8396	91.2095	79.3115	92.5472	65.7779	123.874	128.001
sp|O60504|VINEX_HUMAN	SORBS3	Vinexin OS=Homo sapiens GN=SORBS3 PE=1 SV=2	5	634.34	563.98	694.647	926.233	666.463	686.351	660.557	624.766	571.771	764.618
sp|O60506|HNRPQ_HUMAN	SYNCRIP	Heterogeneous nuclear ribonucleoprotein Q OS=Homo sapiens GN=SYNCRIP PE=1 SV=2	45	8225.2	8165.78	7148.14	8615.71	6589.88	7216.72	7863.41	7390.1	7322.26	7880.35
sp|O60508|PRP17_HUMAN	CDC40	Pre-mRNA-processing factor 17 OS=Homo sapiens GN=CDC40 PE=1 SV=1	11	841.024	792.574	849.616	1088.46	701.089	974.249	837.387	907.288	768.447	772.719
sp|O60512|B4GT3_HUMAN	B4GALT3	Beta-1,4-galactosyltransferase 3 OS=Homo sapiens GN=B4GALT3 PE=1 SV=2	2	64.8551	79.7098	78.4802	93.6576	83.8458	75.0694	92.3885	79.3363	70.6315	59.9243
sp|O60513|B4GT4_HUMAN	B4GALT4	Beta-1,4-galactosyltransferase 4 OS=Homo sapiens GN=B4GALT4 PE=1 SV=1	1	350.287	440.826	311.246	531.145	618.022	383.327	421.184	489.79	284.584	330.633
sp|O60518|RNBP6_HUMAN	RANBP6	Ran-binding protein 6 OS=Homo sapiens GN=RANBP6 PE=1 SV=2	4	239.418	232.411	203.657	289.696	278.65	271.961	221.375	269.648	192.82	280.655
sp|O60524|NEMF_HUMAN	NEMF	Nuclear export mediator factor NEMF OS=Homo sapiens GN=NEMF PE=1 SV=4	13	2255.34	2001.04	2186.16	2718.5	2159.61	2199.49	2484.35	1949.74	2316.67	2085.03
sp|O60547|GMDS_HUMAN	GMDS	GDP-mannose 4,6 dehydratase OS=Homo sapiens GN=GMDS PE=1 SV=1	15	2504.22	2944.21	3035.9	2935.17	1983.05	2588.48	2998.91	1940.23	2446.41	2125.25
sp|O60551|NMT2_HUMAN	NMT2	Glycylpeptide N-tetradecanoyltransferase 2 OS=Homo sapiens GN=NMT2 PE=1 SV=1	7	330.787	654.398	313.436	437.174	1341.4	356.827	1540.51	485.88	1542.71	877.325
sp|O60563|CCNT1_HUMAN	CCNT1	Cyclin-T1 OS=Homo sapiens GN=CCNT1 PE=1 SV=1	11	1815.01	1984.1	1779.95	2422.75	1968.08	2070.77	2201.47	2306.53	1481.84	2043.15
sp|O60566-3|BUB1B_HUMAN	BUB1B	Isoform 3 of Mitotic checkpoint serine/threonine-protein kinase BUB1 beta OS=Homo sapiens GN=BUB1B	18	1166.68	1323.16	1534.24	2042.07	1600.61	1521.77	1921.38	1412.51	1384.6	1154.05
sp|O60568|PLOD3_HUMAN	PLOD3	Procollagen-lysine,2-oxoglutarate 5-dioxygenase 3 OS=Homo sapiens GN=PLOD3 PE=1 SV=1	40	6197.54	7254.99	5250.71	6518.98	5797.16	6259.79	6446.92	6556.5	7879.34	4916.5
sp|O60573|IF4E2_HUMAN	EIF4E2	Eukaryotic translation initiation factor 4E type 2 OS=Homo sapiens GN=EIF4E2 PE=1 SV=1	6	1050.62	1048.78	1198.96	1388.18	991.961	1147.26	1163.54	1133.09	843.354	1117.11
sp|O60610|DIAP1_HUMAN	DIAPH1	Protein diaphanous homolog 1 OS=Homo sapiens GN=DIAPH1 PE=1 SV=2	50	8321.38	8128.98	9230.14	9980.65	8604.95	8950.3	9457.06	7198.33	7797.48	7510.51
sp|O60613|SEP15_HUMAN	2017-09-15	15 kDa selenoprotein OS=Homo sapiens GN=SEP15 PE=1 SV=3	4	565.791	567.234	260.22	390.07	757.492	500.384	489.856	335.602	947.324	740.25
sp|O60637|TSN3_HUMAN	TSPAN3	Tetraspanin-3 OS=Homo sapiens GN=TSPAN3 PE=2 SV=1	2	58.6436	73.9802	93.635	96.1335	30.2335	40.4801	78.9376	79.5435	98.2591	65.1105
sp|O60645|EXOC3_HUMAN	EXOC3	Exocyst complex component 3 OS=Homo sapiens GN=EXOC3 PE=1 SV=2	15	2287.63	2450.19	2526.78	3566.37	2967.95	2785.8	3394.14	2880.44	2351.92	2684.71
sp|O60658|PDE8A_HUMAN	PDE8A	High affinity cAMP-specific and IBMX-insensitive 3',5'-cyclic phosphodiesterase 8A OS=Homo sapiens GN=PDE8A PE=1 SV=2	3	367.825	389.37	371.322	581.377	435.843	495.763	497.768	490.662	454.887	417.714
sp|O60664|PLIN3_HUMAN	PLIN3	Perilipin-3 OS=Homo sapiens GN=PLIN3 PE=1 SV=3	32	5964.34	6181.45	5544.73	6706.2	6023.33	5201.17	8040.54	5927.99	7030.26	6614.91
sp|O60664-3|PLIN3_HUMAN	PLIN3	Isoform 3 of Perilipin-3 OS=Homo sapiens GN=PLIN3	1	55.6716	54.4313	49.6944	60.5602	36.8548	52.1068	14.3966	61.6946	0	59.9193
sp|O60671|RAD1_HUMAN	RAD1	Cell cycle checkpoint protein RAD1 OS=Homo sapiens GN=RAD1 PE=1 SV=1	4	588.089	479.9	1014.48	1326.04	676.418	757.395	924.006	787.401	579.53	474.601
sp|O60673|DPOLZ_HUMAN	REV3L	DNA polymerase zeta catalytic subunit OS=Homo sapiens GN=REV3L PE=1 SV=2	1	48.6454	29.9405	70.0237	83.4054	109.216	63.9983	406.217	52.0289	888.177	107.997
sp|O60678|ANM3_HUMAN	PRMT3	Protein arginine N-methyltransferase 3 OS=Homo sapiens GN=PRMT3 PE=1 SV=3	19	3187.92	2901.74	3296.87	3533.76	2816.21	2856.37	3737.87	2405.89	2619.95	2856.44
sp|O60684|IMA7_HUMAN	KPNA6	Importin subunit alpha-7 OS=Homo sapiens GN=KPNA6 PE=1 SV=1	19	2485.25	2062.86	2295.27	2839.28	2437.27	2223.66	3188.45	2143.25	2431.35	2023.02
sp|O60701|UGDH_HUMAN	UGDH	UDP-glucose 6-dehydrogenase OS=Homo sapiens GN=UGDH PE=1 SV=1	32	2669.03	2534.61	6222.06	7178.35	2942.89	3420.95	6645.3	8226.97	2102.83	2050.33
sp|O60716|CTND1_HUMAN	CTNND1	Catenin delta-1 OS=Homo sapiens GN=CTNND1 PE=1 SV=1	27	1909.44	2256	2351.39	2881.79	2362.81	2593.92	2757.81	2474.56	2566.59	1866.2
sp|O60725|ICMT_HUMAN	ICMT	Protein-S-isoprenylcysteine O-methyltransferase OS=Homo sapiens GN=ICMT PE=1 SV=1	1	241.927	403.891	250.127	306.578	158.308	326.713	99.3397	456.041	36.3851	146.368
sp|O60739|EIF1B_HUMAN	EIF1B	Eukaryotic translation initiation factor 1b OS=Homo sapiens GN=EIF1B PE=1 SV=2	2	241.688	204.887	260.986	350.78	274.288	346.527	234.002	428.126	89.4096	255.686
sp|O60749|SNX2_HUMAN	SNX2	Sorting nexin-2 OS=Homo sapiens GN=SNX2 PE=1 SV=2	20	2385.61	2442.94	2751.54	3378.68	2301.53	2734.47	2682.02	2367.59	2642.41	3092.17
sp|O60762|DPM1_HUMAN	DPM1	Dolichol-phosphate mannosyltransferase OS=Homo sapiens GN=DPM1 PE=1 SV=1	12	2263.8	2448.42	2203.1	2664.66	2134.21	2519.45	2210.17	2210.88	1907.97	2154.11
sp|O60763|USO1_HUMAN	USO1	General vesicular transport factor p115 OS=Homo sapiens GN=USO1 PE=1 SV=2	1	27.72	25.924	25.9565	26.0822	36.4971	32.8451	42.8339	30.5453	29.5591	26.6082
sp|O60763-2|USO1_HUMAN	USO1	Isoform 2 of General vesicular transport factor p115 OS=Homo sapiens GN=USO1	28	3114.65	3273.22	3414.77	4265.61	4330.4	3640.45	5132.76	3276.34	4579.78	3595.1
sp|O60783|RT14_HUMAN	MRPS14	28S ribosomal protein S14, mitochondrial OS=Homo sapiens GN=MRPS14 PE=1 SV=1	1	188.824	242.794	163.346	237.614	219.821	246.568	200.787	214.771	244.288	218.524
sp|O60784|TOM1_HUMAN	TOM1	Target of Myb protein 1 OS=Homo sapiens GN=TOM1 PE=1 SV=2	3	82.0438	101.093	112.508	135.075	119.929	103.215	159.572	122.841	78.5051	66.8164
sp|O60812|HNRCL_HUMAN	HNRNPCL1	Heterogeneous nuclear ribonucleoprotein C-like 1 OS=Homo sapiens GN=HNRNPCL1 PE=1 SV=1	1	105.493	219.622	110.512	160.839	159.357	159.363	158.515	236.049	183.977	113.311
sp|O60825|F262_HUMAN	PFKFB2	6-phosphofructo-2-kinase/fructose-2,6-bisphosphatase 2 OS=Homo sapiens GN=PFKFB2 PE=1 SV=2	10	933.665	1139.52	1133.19	1438.49	1136.08	1304.08	1296.72	1113.45	1276.74	1382.3
sp|O60826|CCD22_HUMAN	CCDC22	Coiled-coil domain-containing protein 22 OS=Homo sapiens GN=CCDC22 PE=1 SV=1	9	842.473	885.536	921.02	1266.33	742.263	940.161	951.091	924.633	664.596	787.312
sp|O60828|PQBP1_HUMAN	PQBP1	Polyglutamine-binding protein 1 OS=Homo sapiens GN=PQBP1 PE=1 SV=1	9	1852.98	1872.52	1828.6	2222.78	1820.11	1880.77	2087.44	1830.08	1717.93	2051.29
sp|O60830-2|TI17B_HUMAN	TIMM17B	Isoform 2 of Mitochondrial import inner membrane translocase subunit Tim17-B OS=Homo sapiens GN=TIMM17B	4	385.247	334.009	343.403	472.378	511.4	433.161	510.099	383.614	559.193	480.717
sp|O60832|DKC1_HUMAN	DKC1	H/ACA ribonucleoprotein complex subunit 4 OS=Homo sapiens GN=DKC1 PE=1 SV=3	26	5546.72	6056.77	5161.08	6797.28	4971.58	5932.34	5331.9	6990.04	4276.12	4913.73
sp|O60841|IF2P_HUMAN	EIF5B	Eukaryotic translation initiation factor 5B OS=Homo sapiens GN=EIF5B PE=1 SV=4	64	11399.7	10837	11082	13895.8	11833.1	11510.6	14075.2	11374.3	15358.1	12034.6
sp|O60858-3|TRI13_HUMAN	TRIM13	Isoform 3 of E3 ubiquitin-protein ligase TRIM13 OS=Homo sapiens GN=TRIM13	1	18.4288	16.2234	20.2422	30.27	22.4254	23.3689	18.5613	30.3894	17.7384	19.2919
sp|O60869|EDF1_HUMAN	EDF1	Endothelial differentiation-related factor 1 OS=Homo sapiens GN=EDF1 PE=1 SV=1	9	2954.07	2743.93	3343.35	4145.57	2881.84	3013.11	3114.03	3145.35	2498.19	3156.54
sp|O60870|KIN17_HUMAN	KIN	DNA/RNA-binding protein KIN17 OS=Homo sapiens GN=KIN PE=1 SV=2	8	1176.8	1166.82	1332.1	1820.13	1216.39	1433.87	1451.2	1400.05	1260.66	1350.85
sp|O60884|DNJA2_HUMAN	DNAJA2	DnaJ homolog subfamily A member 2 OS=Homo sapiens GN=DNAJA2 PE=1 SV=1	24	4918.49	4517.86	4921.36	5763.1	4886.43	4778.42	6624.41	4321.69	6185.44	4676.32
sp|O60885|BRD4_HUMAN	BRD4	Bromodomain-containing protein 4 OS=Homo sapiens GN=BRD4 PE=1 SV=2	21	2357.13	2335.27	2311.09	3031.55	2538.34	2581.53	2696.54	2796.68	2694.41	2566.61
sp|O60888-2|CUTA_HUMAN	CUTA	Isoform A of Protein CutA OS=Homo sapiens GN=CUTA	9	810.32	1014.03	990.966	1000.1	533.24	781.35	944.39	731.806	819.887	754.796
sp|O60890|OPHN1_HUMAN	OPHN1	Oligophrenin-1 OS=Homo sapiens GN=OPHN1 PE=1 SV=1	1	19.2505	22.0564	20.1491	35.5065	31.2241	19.7293	30.418	33.6367	19.2253	15.4808
sp|O60907|TBL1X_HUMAN	TBL1X	F-box-like/WD repeat-containing protein TBL1X OS=Homo sapiens GN=TBL1X PE=1 SV=3	13	2164.06	1933	2278.37	2683.52	1786.59	2109.53	2697.78	2004.34	2150.24	1861.01
sp|O60921|HUS1_HUMAN	HUS1	Checkpoint protein HUS1 OS=Homo sapiens GN=HUS1 PE=1 SV=1	4	695.597	705.516	564.757	622.943	862.444	639.514	748.451	540.688	657.663	465.86
sp|O60925|PFD1_HUMAN	PFDN1	Prefoldin subunit 1 OS=Homo sapiens GN=PFDN1 PE=1 SV=2	6	2083.73	1975.91	1965.14	2474.7	1865.33	2017.44	2125.58	1734.39	1641.66	1818.67
sp|O60930|RNH1_HUMAN	RNASEH1	Ribonuclease H1 OS=Homo sapiens GN=RNASEH1 PE=1 SV=2	1	48.6673	73.0396	68.1633	73.1194	51.7609	69.7415	68.3147	58.9877	81.155	60.4093
sp|O60934|NBN_HUMAN	NBN	Nibrin OS=Homo sapiens GN=NBN PE=1 SV=1	16	1899.45	1886.61	2075.97	2781.79	2158.77	2226.12	2630.87	2419.08	2158.13	1945.79
sp|O60936|NOL3_HUMAN	NOL3	Nucleolar protein 3 OS=Homo sapiens GN=NOL3 PE=1 SV=1	1	22.9529	21.3748	16.1453	20.5892	19.1052	16.1495	22.5861	23.2027	22.6085	16.5312
sp|O60942|MCE1_HUMAN	RNGTT	mRNA-capping enzyme OS=Homo sapiens GN=RNGTT PE=1 SV=1	8	879.184	936.722	829.197	1048.58	925.074	904.183	993.177	812.386	957.62	856.28
sp|O75027-2|ABCB7_HUMAN	ABCB7	Isoform 2 of ATP-binding cassette sub-family B member 7, mitochondrial OS=Homo sapiens GN=ABCB7	17	3230.76	3488.05	3795.41	4722.38	3432.33	4045.01	4247.74	3755.77	3126.28	3860.02
sp|O75044|SRGP2_HUMAN	SRGAP2	SLIT-ROBO Rho GTPase-activating protein 2 OS=Homo sapiens GN=SRGAP2 PE=1 SV=2	6	685.897	756.438	833.547	1130.35	872.794	854.206	1090.86	1108.01	1017.82	802.506
sp|O75051|PLXA2_HUMAN	PLXNA2	Plexin-A2 OS=Homo sapiens GN=PLXNA2 PE=1 SV=4	4	162.755	186.299	175.84	237.374	291.901	211.198	273.119	295.12	134.781	183.275
sp|O75052|CAPON_HUMAN	NOS1AP	Carboxyl-terminal PDZ ligand of neuronal nitric oxide synthase protein OS=Homo sapiens GN=NOS1AP PE=1 SV=3	4	436.917	502.494	484.552	1064.3	1008.52	845.619	497.224	814.422	734.306	628.942
sp|O75054|IGSF3_HUMAN	IGSF3	Immunoglobulin superfamily member 3 OS=Homo sapiens GN=IGSF3 PE=2 SV=3	4	276.051	268.184	203.01	279.842	278.749	252.297	284.116	262.86	396.637	358.866
sp|O75061-2|AUXI_HUMAN	DNAJC6	Isoform 2 of Putative tyrosine-protein phosphatase auxilin OS=Homo sapiens GN=DNAJC6	2	187.931	252.49	227.935	255.604	221.767	195.003	283.818	183.551	191.479	193.636
sp|O75063|XYLK_HUMAN	FAM20B	Glycosaminoglycan xylosylkinase OS=Homo sapiens GN=FAM20B PE=1 SV=1	6	579.898	620.705	654.943	738.658	682.867	565.505	862.434	551.31	627.819	611.617
sp|O75064|DEN4B_HUMAN	DENND4B	DENN domain-containing protein 4B OS=Homo sapiens GN=DENND4B PE=1 SV=4	1	44.5365	40.1877	34.7296	45.5554	51.0626	45.884	55.6076	38.7722	54.4668	49.0344
sp|O75071|EFC14_HUMAN	EFCAB14	EF-hand calcium-binding domain-containing protein 14 OS=Homo sapiens GN=EFCAB14 PE=2 SV=1	1	124.389	123.373	122.81	155.919	130.588	110.37	132.098	151.666	143.535	128.708
sp|O75083|WDR1_HUMAN	WDR1	WD repeat-containing protein 1 OS=Homo sapiens GN=WDR1 PE=1 SV=4	42	7867.73	8668.8	8618.84	12802.3	10226.7	9312.41	10041.6	10226.8	7796.75	9218.49
sp|O75096|LRP4_HUMAN	LRP4	Low-density lipoprotein receptor-related protein 4 OS=Homo sapiens GN=LRP4 PE=1 SV=4	1	31.1631	145.908	52.3204	28.8667	24.0235	58.5764	46.9928	29.4369	17.1915	19.4385
sp|O75110|ATP9A_HUMAN	ATP9A	Probable phospholipid-transporting ATPase IIA OS=Homo sapiens GN=ATP9A PE=1 SV=3	2	74.0921	114.869	93.8725	121.831	141.548	101.72	150.933	113.736	109.847	114.995
sp|O75113|N4BP1_HUMAN	N4BP1	NEDD4-binding protein 1 OS=Homo sapiens GN=N4BP1 PE=1 SV=4	3	225.22	235.105	295.369	311.995	296.031	245.812	364.039	251.428	312.735	311.538
sp|O75116|ROCK2_HUMAN	ROCK2	Rho-associated protein kinase 2 OS=Homo sapiens GN=ROCK2 PE=1 SV=4	48	7581.07	7614.58	7837.17	8872.22	8333.73	7692.38	9831.03	6959.41	7946.61	9309.44
sp|O75128-2|COBL_HUMAN	COBL	Isoform 2 of Protein cordon-bleu OS=Homo sapiens GN=COBL	7	687.235	772.158	757.57	701.398	726.182	806.274	774.257	505.927	730.734	696.511
sp|O75131|CPNE3_HUMAN	CPNE3	Copine-3 OS=Homo sapiens GN=CPNE3 PE=1 SV=1	23	4133.37	3416.63	4008.27	4825.98	3247.25	3839.38	4213.45	3519.54	3081.69	3394.39
sp|O75143-5|ATG13_HUMAN	ATG13	Isoform 5 of Autophagy-related protein 13 OS=Homo sapiens GN=ATG13	1	45.4087	26.4785	28.298	47.1221	16.4173	41.3851	13.3653	40.4331	7.8743	30.8783
sp|O75146|HIP1R_HUMAN	HIP1R	Huntingtin-interacting protein 1-related protein OS=Homo sapiens GN=HIP1R PE=1 SV=2	14	1646.04	1688.38	1722.4	2114.31	1960.34	1837.74	1957.92	1898.52	1660.63	2012.81
sp|O75147|OBSL1_HUMAN	OBSL1	Obscurin-like protein 1 OS=Homo sapiens GN=OBSL1 PE=1 SV=4	8	402.715	427.365	359.936	384.796	363.807	304.672	485.678	317.87	403.487	371.484
sp|O75150|BRE1B_HUMAN	RNF40	E3 ubiquitin-protein ligase BRE1B OS=Homo sapiens GN=RNF40 PE=1 SV=4	23	2721.36	2808.88	2690.72	3387.21	2806.01	2979.02	3294.8	2842.31	2877.17	2786.08
sp|O75151|PHF2_HUMAN	PHF2	Lysine-specific demethylase PHF2 OS=Homo sapiens GN=PHF2 PE=1 SV=4	4	386.37	427.515	411.811	569.73	448.272	467.534	533.543	494.379	367.012	412.175
sp|O75152|ZC11A_HUMAN	ZC3H11A	Zinc finger CCCH domain-containing protein 11A OS=Homo sapiens GN=ZC3H11A PE=1 SV=3	20	2272.07	2454.05	2468.28	2964.18	2520.55	2619.16	2821.1	2252.08	3619.66	2561.42
sp|O75153|CLU_HUMAN	CLUH	Clustered mitochondria protein homolog OS=Homo sapiens GN=CLUH PE=1 SV=2	45	6912.16	6314.25	6180.43	6183.15	5938.33	5434.35	7000.07	4931.06	6162.81	6899.66
sp|O75157|T22D2_HUMAN	TSC22D2	TSC22 domain family protein 2 OS=Homo sapiens GN=TSC22D2 PE=1 SV=3	3	234.008	210.082	296.432	380.998	319.36	273.604	263.017	282.398	282.806	218.065
sp|O75164|KDM4A_HUMAN	KDM4A	Lysine-specific demethylase 4A OS=Homo sapiens GN=KDM4A PE=1 SV=2	1	60.4017	56.1075	66.8861	93.2451	47.0211	67.7742	60.1693	81.3101	40.1215	54.7514
sp|O75165|DJC13_HUMAN	DNAJC13	DnaJ homolog subfamily C member 13 OS=Homo sapiens GN=DNAJC13 PE=1 SV=5	28	2857.58	3018.6	3153.82	3808.26	3658.34	3399.82	4000.34	3023.26	4191.77	3202.01
sp|O75170|PP6R2_HUMAN	PPP6R2	Serine/threonine-protein phosphatase 6 regulatory subunit 2 OS=Homo sapiens GN=PPP6R2 PE=1 SV=2	6	213.924	278.374	268.705	324.339	310.084	273.146	287.697	269.361	184.845	275.443
sp|O75175|CNOT3_HUMAN	CNOT3	CCR4-NOT transcription complex subunit 3 OS=Homo sapiens GN=CNOT3 PE=1 SV=1	10	1357.55	1391.49	1378.6	1707.11	1476.27	1424.29	1513.43	1445.63	1314.29	1349.73
sp|O75179|ANR17_HUMAN	ANKRD17	Ankyrin repeat domain-containing protein 17 OS=Homo sapiens GN=ANKRD17 PE=1 SV=3	15	1420.28	1648.41	1437.51	1657.19	1315.44	1431.15	1563.4	1503.89	1058.39	1313.92
sp|O75182|SIN3B_HUMAN	SIN3B	Paired amphipathic helix protein Sin3b OS=Homo sapiens GN=SIN3B PE=1 SV=2	1	83.6281	91.7314	91.7358	115.462	96.9702	88.3761	94.5303	91.2033	102.129	91.0569
sp|O75190|DNJB6_HUMAN	DNAJB6	DnaJ homolog subfamily B member 6 OS=Homo sapiens GN=DNAJB6 PE=1 SV=2	3	646.053	579.186	721.588	703.919	601.537	595.652	814.744	620.013	782.161	415.565
sp|O75191|XYLB_HUMAN	XYLB	Xylulose kinase OS=Homo sapiens GN=XYLB PE=1 SV=3	2	248.888	303.969	299.004	434.889	304.967	330.456	343.335	339.415	242.033	289.644
sp|O75208|COQ9_HUMAN	COQ9	Ubiquinone biosynthesis protein COQ9, mitochondrial OS=Homo sapiens GN=COQ9 PE=1 SV=1	11	1094.37	1055.31	1106.11	1705.4	1323.7	1706.42	1163.02	1422.78	968.178	1170.07
sp|O75223|GGCT_HUMAN	GGCT	Gamma-glutamylcyclotransferase OS=Homo sapiens GN=GGCT PE=1 SV=1	16	3238.97	3552.4	3768.1	4750.94	3128.6	4024.68	3398.04	2979.74	2482.12	2075.35
sp|O75251|NDUS7_HUMAN	NDUFS7	NADH dehydrogenase [ubiquinone] iron-sulfur protein 7, mitochondrial OS=Homo sapiens GN=NDUFS7 PE=1 SV=3	4	727.693	792.496	656.822	817.047	654.338	661.29	845.424	791.856	757.396	790.84
sp|O75306|NDUS2_HUMAN	NDUFS2	NADH dehydrogenase [ubiquinone] iron-sulfur protein 2, mitochondrial OS=Homo sapiens GN=NDUFS2 PE=1 SV=2	26	4268.24	4796.88	3870.76	4554.54	3209.14	4101.15	4186.71	4861.56	3491.83	4188.41
sp|O75312|ZPR1_HUMAN	ZNF259	Zinc finger protein ZPR1 OS=Homo sapiens GN=ZNF259 PE=1 SV=1	10	1613.58	1737	1877.85	2383	1648.48	1854.97	1955.98	1802.7	1422.55	1427.28
sp|O75319|DUS11_HUMAN	DUSP11	RNA/RNP complex-1-interacting phosphatase OS=Homo sapiens GN=DUSP11 PE=1 SV=1	5	1242.6	1301.17	1041.23	1409.25	1179.93	1136.13	1191.17	1255.92	758.55	1001.93
sp|O75323|NIPS2_HUMAN	GBAS	Protein NipSnap homolog 2 OS=Homo sapiens GN=GBAS PE=1 SV=1	11	1496.1	1696.59	1494.97	1928.13	1793.39	1965.93	1853.11	1570.91	1530.71	1113.47
sp|O75330-3|HMMR_HUMAN	HMMR	Isoform 3 of Hyaluronan mediated motility receptor OS=Homo sapiens GN=HMMR	11	906.408	904.633	906.649	1203.36	849.092	1104.95	996.401	1124.33	724.486	573.292
sp|O75340|PDCD6_HUMAN	PDCD6	Programmed cell death protein 6 OS=Homo sapiens GN=PDCD6 PE=1 SV=1	13	2075.71	2010.18	2566.65	2953.73	1739.68	2130.2	2831.48	2531.89	2265.77	2299.71
sp|O75347|TBCA_HUMAN	TBCA	Tubulin-specific chaperone A OS=Homo sapiens GN=TBCA PE=1 SV=3	15	3275.19	3119.18	3562.16	3968.8	2715.55	3212.04	3347.18	2378.86	2562.14	2850.52
sp|O75348|VATG1_HUMAN	ATP6V1G1	V-type proton ATPase subunit G 1 OS=Homo sapiens GN=ATP6V1G1 PE=1 SV=3	4	510.966	529.182	587.885	737.872	453.552	533.926	575.917	559.527	405.337	434.794
sp|O75351|VPS4B_HUMAN	VPS4B	Vacuolar protein sorting-associated protein 4B OS=Homo sapiens GN=VPS4B PE=1 SV=2	16	3895.96	4144.51	4265.55	4924.91	3559.49	4064.75	4425.39	3609.13	3059.1	3216.92
sp|O75352|MPU1_HUMAN	MPDU1	Mannose-P-dolichol utilization defect 1 protein OS=Homo sapiens GN=MPDU1 PE=1 SV=2	5	952.968	950.564	1041.82	1481.78	1234.91	994.93	1877.95	1640.37	1101.36	1101.99
sp|O75354|ENTP6_HUMAN	ENTPD6	Ectonucleoside triphosphate diphosphohydrolase 6 OS=Homo sapiens GN=ENTPD6 PE=1 SV=3	1	56.1276	70.4099	54.7738	63.7882	52.3198	63.2986	66.3109	60.9772	47.6267	58.9861
sp|O75362|ZN217_HUMAN	ZNF217	Zinc finger protein 217 OS=Homo sapiens GN=ZNF217 PE=1 SV=1	4	461.675	501.112	402.542	520.884	622.408	474.008	516.848	453.504	491.195	452.185
sp|O75367|H2AY_HUMAN	H2AFY	Core histone macro-H2A.1 OS=Homo sapiens GN=H2AFY PE=1 SV=4	27	4387.37	4650.79	3966.93	5175.89	5067.49	5037.61	6003.85	4590.49	8664.1	5314.02
sp|O75368|SH3L1_HUMAN	SH3BGRL	SH3 domain-binding glutamic acid-rich-like protein OS=Homo sapiens GN=SH3BGRL PE=1 SV=1	3	122.18	184.662	185.512	240.645	201.89	223.108	159.87	184.145	127.964	154.433
sp|O75369-8|FLNB_HUMAN	FLNB	Isoform 8 of Filamin-B OS=Homo sapiens GN=FLNB	177	21820.3	20787.9	21244.3	57266.5	52372.5	36636.6	35689.9	63524.9	30744.1	25510.6
sp|O75376|NCOR1_HUMAN	NCOR1	Nuclear receptor corepressor 1 OS=Homo sapiens GN=NCOR1 PE=1 SV=2	9	999.581	996.423	878.698	1023.03	879.73	901.751	1022.8	948.85	1049.6	906.536
sp|O75380|NDUS6_HUMAN	NDUFS6	NADH dehydrogenase [ubiquinone] iron-sulfur protein 6, mitochondrial OS=Homo sapiens GN=NDUFS6 PE=1 SV=1	8	1407.74	1650.91	1258.19	1464.59	1457.96	1435.48	1599.63	1428.05	1848.01	1786.41
sp|O75381|PEX14_HUMAN	PEX14	Peroxisomal membrane protein PEX14 OS=Homo sapiens GN=PEX14 PE=1 SV=1	5	1818.76	1819.94	1558.49	2091.42	2051.17	1891.3	2356.42	2047.15	1842.83	1682.17
sp|O75382|TRIM3_HUMAN	TRIM3	Tripartite motif-containing protein 3 OS=Homo sapiens GN=TRIM3 PE=1 SV=2	5	385.056	425.653	426.361	440.216	383.266	409.73	444.786	416.984	244.004	358.378
sp|O75390|CISY_HUMAN	CS	Citrate synthase, mitochondrial OS=Homo sapiens GN=CS PE=1 SV=2	37	7346.68	7550.79	7231.12	8327.61	7309.05	8516.31	8508.29	6430.71	8507.33	7666.7
sp|O75391|SPAG7_HUMAN	SPAG7	Sperm-associated antigen 7 OS=Homo sapiens GN=SPAG7 PE=1 SV=2	2	243.069	259.405	302.184	308.3	234.297	255.14	286.171	244.6	89.3232	334.656
sp|O75394|RM33_HUMAN	MRPL33	39S ribosomal protein L33, mitochondrial OS=Homo sapiens GN=MRPL33 PE=1 SV=1	2	830.71	874.953	770.671	895.455	690.107	876.399	760.871	792.369	899.046	929.488
sp|O75396|SC22B_HUMAN	SEC22B	Vesicle-trafficking protein SEC22b OS=Homo sapiens GN=SEC22B PE=1 SV=4	15	1934.07	2199.65	2335.57	3228.22	2459.27	2660.55	2827.81	2624.07	2939.55	2657.5
sp|O75400|PR40A_HUMAN	PRPF40A	Pre-mRNA-processing factor 40 homolog A OS=Homo sapiens GN=PRPF40A PE=1 SV=2	30	5356.56	5243.54	4990.07	6650.83	5610.96	5647.61	6414.02	5915.24	6396.05	5277.32
sp|O75410-2|TACC1_HUMAN	TACC1	Isoform 2 of Transforming acidic coiled-coil-containing protein 1 OS=Homo sapiens GN=TACC1	3	234.54	236.018	258.078	332.838	246.066	241.867	331.215	285.872	170.902	215.631
sp|O75414|NDK6_HUMAN	NME6	Nucleoside diphosphate kinase 6 OS=Homo sapiens GN=NME6 PE=1 SV=3	1	310.517	240.301	299.234	387.451	372.876	317.908	275.315	283.723	100.299	341.19
sp|O75419-3|CDC45_HUMAN	CDC45	Isoform 3 of Cell division control protein 45 homolog OS=Homo sapiens GN=CDC45	6	678.895	732.651	663.966	653.074	682.404	564.497	862.644	513.786	397.337	484.512
sp|O75427|LRCH4_HUMAN	LRCH4	Leucine-rich repeat and calponin homology domain-containing protein 4 OS=Homo sapiens GN=LRCH4 PE=1 SV=2	6	186.948	170.55	166.123	223.51	223.205	198.162	252.475	207.319	205.762	174.466
sp|O75431|MTX2_HUMAN	MTX2	Metaxin-2 OS=Homo sapiens GN=MTX2 PE=1 SV=1	5	1118.99	1206.72	1234.17	1647.1	1377.64	1389.98	1702.25	1393.45	1379.3	1269.64
sp|O75436|VP26A_HUMAN	VPS26A	Vacuolar protein sorting-associated protein 26A OS=Homo sapiens GN=VPS26A PE=1 SV=2	23	4211.95	4812.82	4488.06	5357.85	5072.13	4757.61	5070.59	4185.85	4286.88	4561
sp|O75438|NDUB1_HUMAN	NDUFB1	NADH dehydrogenase [ubiquinone] 1 beta subcomplex subunit 1 OS=Homo sapiens GN=NDUFB1 PE=1 SV=1	3	455.996	636.783	579.538	662.156	376.401	638.501	356.793	756.027	329.113	462.6
sp|O75439|MPPB_HUMAN	PMPCB	Mitochondrial-processing peptidase subunit beta OS=Homo sapiens GN=PMPCB PE=1 SV=2	19	3779.87	3636.6	3465.03	4489.83	3661.61	4094.96	4088.55	3620	3880.55	3519.82
sp|O75445-3|USH2A_HUMAN	USH2A	Isoform 3 of Usherin OS=Homo sapiens GN=USH2A	1	72.9872	77.7956	85.9373	109.529	73.4718	75.0327	99.4984	81.0595	82.4231	61.5431
sp|O75446|SAP30_HUMAN	SAP30	Histone deacetylase complex subunit SAP30 OS=Homo sapiens GN=SAP30 PE=1 SV=1	4	359.016	364.419	322.583	404.257	326.692	332.31	477.861	343.876	385.249	376.852
sp|O75448|MED24_HUMAN	MED24	Mediator of RNA polymerase II transcription subunit 24 OS=Homo sapiens GN=MED24 PE=1 SV=1	8	853.892	730.116	836.873	1016.49	910.802	812.085	1220.15	940.114	1072.41	842.174
sp|O75449|KTNA1_HUMAN	KATNA1	Katanin p60 ATPase-containing subunit A1 OS=Homo sapiens GN=KATNA1 PE=1 SV=1	1	17.3416	28.4647	17.4364	31.8087	32.9065	26.2324	26.2226	25.8728	14.3505	18.3449
sp|O75459|PAGE1_HUMAN	PAGE1	P antigen family member 1 OS=Homo sapiens GN=PAGE1 PE=1 SV=2	3	597.733	513.459	742.173	1194.57	559.093	785.598	783.927	684.677	2.49737	537.143
sp|O75462|CRLF1_HUMAN	CRLF1	Cytokine receptor-like factor 1 OS=Homo sapiens GN=CRLF1 PE=1 SV=1	2	63.5658	86.6188	42.3721	56.7206	78.9888	61.4969	57.7585	43.5551	98.0806	94.1906
sp|O75475|PSIP1_HUMAN	PSIP1	PC4 and SFRS1-interacting protein OS=Homo sapiens GN=PSIP1 PE=1 SV=1	23	5135.29	4775.57	5193.6	7017.79	5545.74	6105.59	5980.36	5969.82	4824.16	6018.59
sp|O75477|ERLN1_HUMAN	ERLIN1	Erlin-1 OS=Homo sapiens GN=ERLIN1 PE=1 SV=1	19	3409.11	3194.97	2563.78	3526.28	3196.21	3106.22	3283.74	3316.02	3599.24	3493.65
sp|O75478|TAD2A_HUMAN	TADA2A	Transcriptional adapter 2-alpha OS=Homo sapiens GN=TADA2A PE=1 SV=3	1	113.754	124.597	87.6149	117.856	113.764	108.928	124.73	117.786	125.154	111.006
sp|O75489|NDUS3_HUMAN	NDUFS3	NADH dehydrogenase [ubiquinone] iron-sulfur protein 3, mitochondrial OS=Homo sapiens GN=NDUFS3 PE=1 SV=1	14	2169.09	2246.08	1921.09	2316.66	2136.72	1984.71	2935.88	2240.65	2834.45	2546.64
sp|O75494-5|SRS10_HUMAN	SRSF10	Isoform 5 of Serine/arginine-rich splicing factor 10 OS=Homo sapiens GN=SRSF10	6	1201.1	1272.83	1092.46	1410.68	1165.46	1258.77	1361.81	1214.55	1240.84	1233.19
sp|O75496|GEMI_HUMAN	GMNN	Geminin OS=Homo sapiens GN=GMNN PE=1 SV=1	4	729.981	847.78	793.461	986.616	802.312	748.053	697.598	740.324	661.911	622.664
sp|O75503|CLN5_HUMAN	CLN5	Ceroid-lipofuscinosis neuronal protein 5 OS=Homo sapiens GN=CLN5 PE=1 SV=2	1	38.9832	55.9531	43.9928	43.6162	49.1771	53.3381	66.4069	40.6582	73.9024	65.6021
sp|O75506|HSBP1_HUMAN	HSBP1	Heat shock factor-binding protein 1 OS=Homo sapiens GN=HSBP1 PE=1 SV=1	2	317.086	174.465	212.177	436.879	93.9231	244.331	116.103	293.071	71.1577	103.569
sp|O75521|ECI2_HUMAN	ECI2	Enoyl-CoA delta isomerase 2, mitochondrial OS=Homo sapiens GN=ECI2 PE=1 SV=4	18	2636.72	2570.77	2939.77	4061.87	2637.93	3266.58	3114.27	3367.4	2753.56	2942.85
sp|O75528|TADA3_HUMAN	TADA3	Transcriptional adapter 3 OS=Homo sapiens GN=TADA3 PE=1 SV=1	7	629.524	675.079	651.682	838.709	711.175	639.337	868.757	772.564	810.776	667.686
sp|O75529|TAF5L_HUMAN	TAF5L	TAF5-like RNA polymerase II p300/CBP-associated factor-associated factor 65 kDa subunit 5L OS=Homo sapiens GN=TAF5L PE=1 SV=1	3	489.95	508.952	463.543	579.414	475.649	460.327	573.152	512.36	499.067	429.886
sp|O75530|EED_HUMAN	EED	Polycomb protein EED OS=Homo sapiens GN=EED PE=1 SV=2	9	1334.47	1361.46	1332.1	1790.8	1699.3	1517.54	1733.78	1585.68	1667.69	1496.7
sp|O75531|BAF_HUMAN	BANF1	Barrier-to-autointegration factor OS=Homo sapiens GN=BANF1 PE=1 SV=1	7	1937.73	2458.67	2204.34	2618.26	2137.06	2284.94	2645.03	2426.87	1202.28	2460.81
sp|O75533|SF3B1_HUMAN	SF3B1	Splicing factor 3B subunit 1 OS=Homo sapiens GN=SF3B1 PE=1 SV=3	77	11671.1	12325.8	11407.8	13914.4	13546.4	12826.6	15044	12172.7	14076.5	11774.1
sp|O75534-3|CSDE1_HUMAN	CSDE1	Isoform 3 of Cold shock domain-containing protein E1 OS=Homo sapiens GN=CSDE1	54	11715	10831	10827.1	11719.9	10351.1	9623.61	12825.7	9040.49	10384.2	9785.43
sp|O75554|WBP4_HUMAN	WBP4	WW domain-binding protein 4 OS=Homo sapiens GN=WBP4 PE=1 SV=1	5	703.51	591.388	633.454	730.075	513.562	697.285	547.274	609.829	472.381	675.131
sp|O75558|STX11_HUMAN	STX11	Syntaxin-11 OS=Homo sapiens GN=STX11 PE=2 SV=1	1	12.953	31.2324	29.8896	26.469	18.1362	24.6544	14.798	41.7501	13.8661	16.1796
sp|O75569|PRKRA_HUMAN	PRKRA	Interferon-inducible double-stranded RNA-dependent protein kinase activator A OS=Homo sapiens GN=PRKRA PE=1 SV=1	7	1077.07	1094.52	1118.44	1598.94	1045.86	1305.67	959.018	1210.94	848.027	1082.14
sp|O75570|RF1M_HUMAN	MTRF1	Peptide chain release factor 1, mitochondrial OS=Homo sapiens GN=MTRF1 PE=1 SV=2	2	36.1697	44.2864	44.2379	65.3945	42.5565	51.1007	52.2573	52.0287	46.4065	60.3705
sp|O75581|LRP6_HUMAN	LRP6	Low-density lipoprotein receptor-related protein 6 OS=Homo sapiens GN=LRP6 PE=1 SV=2	2	199.831	197.242	228.839	258.71	168.116	210.777	203.24	215.936	187.009	237.137
sp|O75582|KS6A5_HUMAN	RPS6KA5	Ribosomal protein S6 kinase alpha-5 OS=Homo sapiens GN=RPS6KA5 PE=1 SV=1	3	324.768	303.544	340.592	405.864	351.568	346.394	434.929	339.768	328.734	355.057
sp|O75586|MED6_HUMAN	MED6	Mediator of RNA polymerase II transcription subunit 6 OS=Homo sapiens GN=MED6 PE=1 SV=2	2	120.045	110.688	121.637	177.957	110.6	127.138	146.537	146.361	104.706	122.219
sp|O75592|MYCB2_HUMAN	MYCBP2	Probable E3 ubiquitin-protein ligase MYCBP2 OS=Homo sapiens GN=MYCBP2 PE=1 SV=3	16	1535.41	1716.65	1662.52	1881.57	1599.99	1640.47	1950.43	1683	1601.52	1580.49
sp|O75600-2|KBL_HUMAN	GCAT	Isoform 2 of 2-amino-3-ketobutyrate coenzyme A ligase, mitochondrial OS=Homo sapiens GN=GCAT	1	240.459	172.983	266.381	421.622	194.799	283.837	192.023	304.862	42.0248	197.663
sp|O75607|NPM3_HUMAN	NPM3	Nucleoplasmin-3 OS=Homo sapiens GN=NPM3 PE=1 SV=3	4	284.261	444.154	354.896	367.075	332.725	288.581	463.726	315.894	323.113	326.725
sp|O75608|LYPA1_HUMAN	LYPLA1	Acyl-protein thioesterase 1 OS=Homo sapiens GN=LYPLA1 PE=1 SV=1	7	1556.11	1566.53	1906.19	2217.64	1525.35	1779.28	1942.26	1570.16	1624.77	1711.08
sp|O75616|ERAL1_HUMAN	ERAL1	GTPase Era, mitochondrial OS=Homo sapiens GN=ERAL1 PE=1 SV=2	11	1394.95	1235.47	1367.01	1780.87	1135.08	1324.09	1710.47	1480.6	1394.3	1429.67
sp|O75638|CTAG2_HUMAN	CTAG2	Cancer/testis antigen 2 OS=Homo sapiens GN=CTAG2 PE=1 SV=2	1	286.263	262.398	285.097	279.243	249.59	231.892	469.591	215.436	367.437	318.761
sp|O75638-2|CTAG2_HUMAN	CTAG2	Isoform LAGE-1A of Cancer/testis antigen 2 OS=Homo sapiens GN=CTAG2	1	92.5895	102.425	124.275	99.8353	58.7956	93.8755	97.2383	81.6468	62.813	88.3881
sp|O75643|U520_HUMAN	SNRNP200	U5 small nuclear ribonucleoprotein 200 kDa helicase OS=Homo sapiens GN=SNRNP200 PE=1 SV=2	148	20739.1	21104.3	20731.8	25250	22468.7	21440.1	28611.3	21775.6	24036.5	21280.5
sp|O75648|MTU1_HUMAN	TRMU	Mitochondrial tRNA-specific 2-thiouridylase 1 OS=Homo sapiens GN=TRMU PE=1 SV=2	2	170.397	229.766	183.891	185.587	187.492	171.887	248.522	157.198	193.051	164.912
sp|O75663|TIPRL_HUMAN	TIPRL	TIP41-like protein OS=Homo sapiens GN=TIPRL PE=1 SV=2	9	1821.73	1599.26	1949.22	2750.14	1562.79	1983.34	1802.86	1918.44	850.261	1389.2
sp|O75665|OFD1_HUMAN	OFD1	Oral-facial-digital syndrome 1 protein OS=Homo sapiens GN=OFD1 PE=1 SV=1	1	108.872	110.817	103.051	125.498	92.0285	98.7336	125.609	105.641	117.185	93.1799
sp|O75674|TM1L1_HUMAN	TOM1L1	TOM1-like protein 1 OS=Homo sapiens GN=TOM1L1 PE=1 SV=2	4	316.753	308.705	380.522	475.124	275.505	371.639	291.614	356.428	250.125	259.984
sp|O75676|KS6A4_HUMAN	RPS6KA4	Ribosomal protein S6 kinase alpha-4 OS=Homo sapiens GN=RPS6KA4 PE=1 SV=1	3	281.605	226.334	205.18	263.968	199.652	213.687	241.616	208.896	208.883	211.885
sp|O75683|SURF6_HUMAN	SURF6	Surfeit locus protein 6 OS=Homo sapiens GN=SURF6 PE=1 SV=3	10	2561.16	2310.73	2509.91	3220.15	2516.19	2502.5	2970.03	2768.34	2349.12	2105.53
sp|O75688|PPM1B_HUMAN	PPM1B	Protein phosphatase 1B OS=Homo sapiens GN=PPM1B PE=1 SV=1	5	446.001	449.11	472.223	731.344	540.102	587.664	539.153	604.535	429.577	452.758
sp|O75691|UTP20_HUMAN	UTP20	Small subunit processome component 20 homolog OS=Homo sapiens GN=UTP20 PE=1 SV=3	67	10634.6	9335.44	9152.04	11422.9	9546.33	9478.44	11801.1	9469.67	9267.74	9016.59
sp|O75694|NU155_HUMAN	NUP155	Nuclear pore complex protein Nup155 OS=Homo sapiens GN=NUP155 PE=1 SV=1	41	7181.17	7510.89	6801.67	8419.29	7693.08	7427.6	8673.93	7419.32	7264.78	5966.46
sp|O75695|XRP2_HUMAN	RP2	Protein XRP2 OS=Homo sapiens GN=RP2 PE=1 SV=4	7	930.641	951.174	773.22	918.272	1214.59	998.117	926.207	898.527	1064.66	1075.2
sp|O75717|WDHD1_HUMAN	WDHD1	WD repeat and HMG-box DNA-binding protein 1 OS=Homo sapiens GN=WDHD1 PE=1 SV=1	12	1604.79	1662.98	1483.78	1778.49	1799.74	1701.86	1948.51	1466.78	1633.88	1397.28
sp|O75718|CRTAP_HUMAN	CRTAP	Cartilage-associated protein OS=Homo sapiens GN=CRTAP PE=1 SV=1	12	3591.02	3726.47	2546.53	3083.11	3438.18	3041.62	3305.98	2581.35	4247.29	3517.5
sp|O75746|CMC1_HUMAN	SLC25A12	Calcium-binding mitochondrial carrier protein Aralar1 OS=Homo sapiens GN=SLC25A12 PE=1 SV=2	24	3322.67	3515.2	3511.2	4237.09	3503.71	3729.63	4130.79	3504.9	3888.38	3021.18
sp|O75771|RA51D_HUMAN	RAD51D	DNA repair protein RAD51 homolog 4 OS=Homo sapiens GN=RAD51D PE=1 SV=1	1	29.9026	31.2864	38.9763	50.7605	38.0588	41.3019	46.2725	42.5866	53.1921	36.1743
sp|O75781|PALM_HUMAN	PALM	Paralemmin-1 OS=Homo sapiens GN=PALM PE=1 SV=2	2	138.514	172.461	160.855	179.309	148.988	166.958	132.612	106.123	132.153	202.546
sp|O75787|RENR_HUMAN	ATP6AP2	Renin receptor OS=Homo sapiens GN=ATP6AP2 PE=1 SV=2	11	1443.02	1386.25	1371.73	1399.19	1359.04	1376.36	1814.4	1148.79	1979.43	2009.08
sp|O75792|RNH2A_HUMAN	RNASEH2A	Ribonuclease H2 subunit A OS=Homo sapiens GN=RNASEH2A PE=1 SV=2	7	1007.4	1348.59	1035.23	1349.25	855.298	1220.22	828.795	1323.21	733.536	845.206
sp|O75794|CD123_HUMAN	CDC123	Cell division cycle protein 123 homolog OS=Homo sapiens GN=CDC123 PE=1 SV=1	13	2124.08	2450.86	2688.35	2860.51	1742.73	2128.14	2951.15	2442.67	1446.79	1524.04
sp|O75815|BCAR3_HUMAN	BCAR3	Breast cancer anti-estrogen resistance protein 3 OS=Homo sapiens GN=BCAR3 PE=1 SV=1	9	803.862	969.276	839.897	1066.07	799.493	675.459	773.181	834.668	708.938	687.422
sp|O75817|POP7_HUMAN	POP7	Ribonuclease P protein subunit p20 OS=Homo sapiens GN=POP7 PE=1 SV=2	3	648.746	628.365	652.034	808.747	561.766	635.118	697.887	637.828	609.364	593.832
sp|O75818|RPP40_HUMAN	RPP40	Ribonuclease P protein subunit p40 OS=Homo sapiens GN=RPP40 PE=1 SV=3	8	1748	1440.38	1612.9	2306.75	1654.71	1699.42	2029.89	1729.4	1130.88	1467.87
sp|O75821|EIF3G_HUMAN	EIF3G	Eukaryotic translation initiation factor 3 subunit G OS=Homo sapiens GN=EIF3G PE=1 SV=2	23	3540.44	3277.96	3716.8	4607.21	3534.35	3525.5	4383.03	3405.42	3350.21	3077
sp|O75822|EIF3J_HUMAN	EIF3J	Eukaryotic translation initiation factor 3 subunit J OS=Homo sapiens GN=EIF3J PE=1 SV=2	17	3558.88	3536	3511.01	4179.27	3093.1	3662.45	3208.16	3281.88	1785.14	3267.1
sp|O75832|PSD10_HUMAN	PSMD10	26S proteasome non-ATPase regulatory subunit 10 OS=Homo sapiens GN=PSMD10 PE=1 SV=1	13	2535.12	2690.72	3263.48	3883.44	2547.49	2956.34	3352.53	2468.14	2416.98	2428.97
sp|O75844|FACE1_HUMAN	ZMPSTE24	CAAX prenyl protease 1 homolog OS=Homo sapiens GN=ZMPSTE24 PE=1 SV=2	14	3379.76	3269.49	3887.06	5147.27	3158.77	3863.75	4846.27	4469.2	4475.08	3756.22
sp|O75864|PPR37_HUMAN	PPP1R37	Protein phosphatase 1 regulatory subunit 37 OS=Homo sapiens GN=PPP1R37 PE=1 SV=4	1	36.1973	45.4829	35.5798	42.1278	43.8799	39.7697	52.1467	39.8106	54.6501	42.4153
sp|O75865-2|TPC6A_HUMAN	TRAPPC6A	Isoform 2 of Trafficking protein particle complex subunit 6A OS=Homo sapiens GN=TRAPPC6A	1	168.654	216.818	160.181	206.324	175.304	208.915	143.541	105.225	206.937	137.73
sp|O75874|IDHC_HUMAN	IDH1	Isocitrate dehydrogenase [NADP] cytoplasmic OS=Homo sapiens GN=IDH1 PE=1 SV=2	38	3567.94	3899.25	6136.49	10387.3	8529.42	10013.3	5676.31	4460.78	5194.93	4842.07
sp|O75879|GATB_HUMAN	PET112	Glutamyl-tRNA(Gln) amidotransferase subunit B, mitochondrial OS=Homo sapiens GN=PET112 PE=1 SV=1	5	530.832	530.242	450.277	540.019	539.078	547.983	561.297	442.614	702.366	614.474
sp|O75880|SCO1_HUMAN	SCO1	Protein SCO1 homolog, mitochondrial OS=Homo sapiens GN=SCO1 PE=1 SV=1	4	440.7	479.114	412.552	505.58	422.777	476.365	477.692	417.67	514.343	541.152
sp|O75882|ATRN_HUMAN	ATRN	Attractin OS=Homo sapiens GN=ATRN PE=1 SV=2	4	641.636	582.571	551.52	738.896	648.134	660.151	589.214	569.506	723.926	779.562
sp|O75884|RBBP9_HUMAN	RBBP9	Putative hydrolase RBBP9 OS=Homo sapiens GN=RBBP9 PE=1 SV=2	4	317.512	397.884	435.638	554.153	388.382	452.403	444.087	347.708	277.161	280.884
sp|O75886|STAM2_HUMAN	STAM2	Signal transducing adapter molecule 2 OS=Homo sapiens GN=STAM2 PE=1 SV=1	5	198.73	201.711	244.616	335.745	299.216	259.296	496.416	273.974	298.817	232.017
sp|O75896|TUSC2_HUMAN	TUSC2	Tumor suppressor candidate 2 OS=Homo sapiens GN=TUSC2 PE=1 SV=3	2	97.7094	72.4999	76.7921	106.621	92.0259	75.8035	89.9244	76.4054	95.9637	73.4593
sp|O75909-4|CCNK_HUMAN	CCNK	Isoform 4 of Cyclin-K OS=Homo sapiens GN=CCNK	6	1016.36	1237.39	1005.86	1310.08	1165.65	1249.04	1136.17	1297.69	934.456	1058.22
sp|O75911|DHRS3_HUMAN	DHRS3	Short-chain dehydrogenase/reductase 3 OS=Homo sapiens GN=DHRS3 PE=1 SV=2	5	327.641	317.044	337.515	999.846	877.665	854.181	505.231	1006.77	711.116	342.137
sp|O75915|PRAF3_HUMAN	ARL6IP5	PRA1 family protein 3 OS=Homo sapiens GN=ARL6IP5 PE=1 SV=1	9	955.109	971.379	1076.62	1299.28	1010.61	1102.78	1182.62	1001.93	1260.68	1049.63
sp|O75925|PIAS1_HUMAN	PIAS1	E3 SUMO-protein ligase PIAS1 OS=Homo sapiens GN=PIAS1 PE=1 SV=2	3	206.526	238.878	208.649	240.726	210.5	212.289	223.485	205.961	198.466	220.341
sp|O75934|SPF27_HUMAN	BCAS2	Pre-mRNA-splicing factor SPF27 OS=Homo sapiens GN=BCAS2 PE=1 SV=1	10	1880.81	1770.69	1766.21	2428.52	1539.47	1955.46	1851.35	1892.87	1517.08	1724.98
sp|O75935|DCTN3_HUMAN	DCTN3	Dynactin subunit 3 OS=Homo sapiens GN=DCTN3 PE=1 SV=1	10	2564.34	2496.96	2843.28	3062.49	2925.53	2745.23	3265.42	2195.03	2859.89	2687.75
sp|O75937|DNJC8_HUMAN	DNAJC8	DnaJ homolog subfamily C member 8 OS=Homo sapiens GN=DNAJC8 PE=1 SV=2	14	3153.47	3474.74	3146.78	3657.66	3344.16	3069.16	3712.7	2874.78	3575.88	3346.49
sp|O75940|SPF30_HUMAN	SMNDC1	Survival of motor neuron-related-splicing factor 30 OS=Homo sapiens GN=SMNDC1 PE=1 SV=1	9	1554.14	1488.77	1413.35	1951.2	1430.97	1599.83	1429.41	1535.41	1047.7	1265.13
sp|O75943|RAD17_HUMAN	RAD17	Cell cycle checkpoint protein RAD17 OS=Homo sapiens GN=RAD17 PE=1 SV=2	1	88.0445	95.3867	88.6707	117.712	116.621	102.471	103.153	98.6517	108.256	100.7
sp|O75947|ATP5H_HUMAN	ATP5H	ATP synthase subunit d, mitochondrial OS=Homo sapiens GN=ATP5H PE=1 SV=3	26	6102.81	6385.81	5390.79	6583.88	6377.6	6645.28	7265.89	5800.69	7328.05	7154.75
sp|O75955|FLOT1_HUMAN	FLOT1	Flotillin-1 OS=Homo sapiens GN=FLOT1 PE=1 SV=3	24	2904.4	3466.12	3584.7	4388.37	3487.2	3742.14	4048.97	3504.43	4185.59	3634.53
sp|O75962|TRIO_HUMAN	TRIO	Triple functional domain protein OS=Homo sapiens GN=TRIO PE=1 SV=2	16	1280.27	1404.02	1272.36	1801.2	1417.14	1250.75	1283.28	1766.17	832.843	1148.72
sp|O75964|ATP5L_HUMAN	ATP5L	ATP synthase subunit g, mitochondrial OS=Homo sapiens GN=ATP5L PE=1 SV=3	10	2203.28	2840.99	2153.83	2461.99	2056.61	2643.58	1882.93	2275.85	1728.76	2354.52
sp|O75970|MPDZ_HUMAN	MPDZ	Multiple PDZ domain protein OS=Homo sapiens GN=MPDZ PE=1 SV=2	3	191.467	185.949	187.198	237.586	193.527	219.176	201.011	202.646	212.52	192.555
sp|O75976|CBPD_HUMAN	CPD	Carboxypeptidase D OS=Homo sapiens GN=CPD PE=1 SV=2	22	3604.13	3827.69	4476.01	6568.16	4471.03	4599.22	5081.98	5301.48	5260.02	3733.84
sp|O76003|GLRX3_HUMAN	GLRX3	Glutaredoxin-3 OS=Homo sapiens GN=GLRX3 PE=1 SV=2	24	5118.53	5295.65	5738.79	6632.14	4288.5	5024.7	5936.97	5173.54	4356.08	3906.8
sp|O76021|RL1D1_HUMAN	RSL1D1	Ribosomal L1 domain-containing protein 1 OS=Homo sapiens GN=RSL1D1 PE=1 SV=3	49	11472.8	13132.5	10101.9	12805.5	9868.88	11963.7	11517.3	14620.4	10027.8	13193
sp|O76024|WFS1_HUMAN	WFS1	Wolframin OS=Homo sapiens GN=WFS1 PE=1 SV=2	4	582.28	511.875	636.801	738.432	374.325	452.293	790.326	664.799	722.226	507.882
sp|O76031|CLPX_HUMAN	CLPX	ATP-dependent Clp protease ATP-binding subunit clpX-like, mitochondrial OS=Homo sapiens GN=CLPX PE=1 SV=2	28	6952.06	6046.93	6436.26	7776.28	6576.6	7359.07	8085.86	5865.21	7515.99	7347.68
sp|O76054|S14L2_HUMAN	SEC14L2	SEC14-like protein 2 OS=Homo sapiens GN=SEC14L2 PE=1 SV=1	2	156.427	198.414	160.762	292.878	314.369	248.363	203.341	358.501	128.556	104.117
sp|O76070|SYUG_HUMAN	SNCG	Gamma-synuclein OS=Homo sapiens GN=SNCG PE=1 SV=2	14	2076.23	2396.93	2755.23	3563.78	2653.01	3207.52	2225.53	1816.7	2315.49	3302.21
sp|O76071|CIAO1_HUMAN	CIAO1	Probable cytosolic iron-sulfur protein assembly protein CIAO1 OS=Homo sapiens GN=CIAO1 PE=1 SV=1	8	1766.07	1904.39	1527.67	1686.91	1169.98	1323.73	1334.81	1481.8	982.38	1220.84
sp|O76080|ZFAN5_HUMAN	ZFAND5	AN1-type zinc finger protein 5 OS=Homo sapiens GN=ZFAND5 PE=1 SV=1	3	619.797	740.27	603.311	671.291	728.414	548.135	676.432	519.18	509.075	511.592
sp|O76082-3|S22A5_HUMAN	SLC22A5	Isoform 3 of Solute carrier family 22 member 5 OS=Homo sapiens GN=SLC22A5	1	15.2976	16.0518	23.3694	30.1072	25.6933	33.9046	25.5644	22.1292	28.4457	21.3544
sp|O76094|SRP72_HUMAN	SRP72	Signal recognition particle subunit SRP72 OS=Homo sapiens GN=SRP72 PE=1 SV=3	28	4957.14	5000.11	5195.7	6491.21	4525.58	5455.1	5365.56	5136.56	4299.02	4499.07
sp|O76095|JTB_HUMAN	JTB	Protein JTB OS=Homo sapiens GN=JTB PE=1 SV=1	1	138.134	134.362	145.628	209.511	155.476	136.325	167.57	182.783	127.924	146.468
sp|O77932|DXO_HUMAN	DXO	Decapping and exoribonuclease protein OS=Homo sapiens GN=DXO PE=2 SV=2	2	49.7572	45.6655	41.7073	58.1554	47.8464	52.1708	58.5836	41.5385	65.2629	63.4002
sp|O94760|DDAH1_HUMAN	DDAH1	N(G),N(G)-dimethylarginine dimethylaminohydrolase 1 OS=Homo sapiens GN=DDAH1 PE=1 SV=3	12	2741.68	3139.11	2775.5	3718.16	3050.85	3422.81	2498.55	2455.72	2148.15	3732.82
sp|O94761|RECQ4_HUMAN	RECQL4	ATP-dependent DNA helicase Q4 OS=Homo sapiens GN=RECQL4 PE=1 SV=1	1	21.1997	27.7552	18.1297	16.7875	23.0803	14.1427	19.9975	14.7801	16.8492	28.8345
sp|O94762|RECQ5_HUMAN	RECQL5	ATP-dependent DNA helicase Q5 OS=Homo sapiens GN=RECQL5 PE=1 SV=2	5	289.22	295.385	244.46	313.175	303.414	270.425	358.574	317.807	495.11	351.526
sp|O94763|RMP_HUMAN	URI1	Unconventional prefoldin RPB5 interactor 1 OS=Homo sapiens GN=URI1 PE=1 SV=3	7	1376.93	1417.28	1417.4	1679.63	1434.62	1378.04	1690.31	1458.5	1335.85	1211.43
sp|O94763-4|RMP_HUMAN	URI1	Isoform 4 of Unconventional prefoldin RPB5 interactor 1 OS=Homo sapiens GN=URI1	1	53.8306	37.0722	59.532	68.7443	51.1196	52.7446	57.0094	45.7655	47.1934	36.3337
sp|O94768|ST17B_HUMAN	STK17B	Serine/threonine-protein kinase 17B OS=Homo sapiens GN=STK17B PE=1 SV=1	2	401.657	445.09	459.439	667.075	582.926	549.523	566.707	521.521	539.101	507.263
sp|O94776|MTA2_HUMAN	MTA2	Metastasis-associated protein MTA2 OS=Homo sapiens GN=MTA2 PE=1 SV=1	45	7254.6	7677.23	6917.32	8404.55	7480.54	7553.74	8374	7280.13	6376.09	7551.53
sp|O94782|UBP1_HUMAN	USP1	Ubiquitin carboxyl-terminal hydrolase 1 OS=Homo sapiens GN=USP1 PE=1 SV=1	13	1036.69	936.302	842.218	1010.94	1079.53	789.867	1328.78	852.118	1428.87	971.724
sp|O94788|AL1A2_HUMAN	ALDH1A2	Retinal dehydrogenase 2 OS=Homo sapiens GN=ALDH1A2 PE=1 SV=3	3	753.498	769.806	479.346	591.747	755.923	580.88	682.032	555.361	881.602	958.696
sp|O94804|STK10_HUMAN	STK10	Serine/threonine-protein kinase 10 OS=Homo sapiens GN=STK10 PE=1 SV=1	24	2532.59	2710.57	2789.31	4472.44	4270.19	3460.38	3557.56	3570.8	3468.16	2941.95
sp|O94806|KPCD3_HUMAN	PRKD3	Serine/threonine-protein kinase D3 OS=Homo sapiens GN=PRKD3 PE=1 SV=1	5	365.51	423.259	431.045	410.582	385.102	420.598	441.489	311.241	337.498	608.22
sp|O94808|GFPT2_HUMAN	GFPT2	Glutamine--fructose-6-phosphate aminotransferase [isomerizing] 2 OS=Homo sapiens GN=GFPT2 PE=1 SV=3	4	235.726	204.454	267.499	412.603	295.162	272.915	315.851	304.652	196.694	144.033
sp|O94811|TPPP_HUMAN	TPPP	Tubulin polymerization-promoting protein OS=Homo sapiens GN=TPPP PE=1 SV=1	1	28.3196	46.3263	27.5051	26.3975	20.3307	22.9461	43.3114	25.4192	44.6824	16.6886
sp|O94817|ATG12_HUMAN	ATG12	Ubiquitin-like protein ATG12 OS=Homo sapiens GN=ATG12 PE=1 SV=1	2	520.546	753.59	561.58	818.54	867.178	672.041	862.967	607.746	835.562	772.126
sp|O94822-3|LTN1_HUMAN	LTN1	Isoform 3 of E3 ubiquitin-protein ligase listerin OS=Homo sapiens GN=LTN1	18	2153.23	1952.9	2281.51	2807.13	2099.75	2122.53	2716.4	2312.18	1893.13	1868.99
sp|O94826|TOM70_HUMAN	TOMM70A	Mitochondrial import receptor subunit TOM70 OS=Homo sapiens GN=TOMM70A PE=1 SV=1	50	9187.41	8860.05	9018.36	11636.1	9623.16	9938.45	12166.9	9597.46	11486.4	10016
sp|O94829|IPO13_HUMAN	IPO13	Importin-13 OS=Homo sapiens GN=IPO13 PE=1 SV=3	2	75.8027	74.4827	79.8979	111.974	98.0357	79.6285	133.077	73.4911	173.876	108.168
sp|O94842|TOX4_HUMAN	TOX4	TOX high mobility group box family member 4 OS=Homo sapiens GN=TOX4 PE=1 SV=1	7	776.869	821.409	837.651	1030.81	779.518	872.757	972.834	927.95	931.643	880.348
sp|O94854|K0754_HUMAN	KIAA0754	Uncharacterized protein KIAA0754 OS=Homo sapiens GN=KIAA0754 PE=1 SV=4	3	124.837	141.898	132.438	214.709	150.457	155.401	178.402	217.552	164.739	129.706
sp|O94855-2|SC24D_HUMAN	SEC24D	Isoform 2 of Protein transport protein Sec24D OS=Homo sapiens GN=SEC24D	17	2356.81	2490.83	3932.52	4388.28	2973.24	2900.94	4327.59	2963.18	2588.91	1882.1
sp|O94864|ST65G_HUMAN	SUPT7L	STAGA complex 65 subunit gamma OS=Homo sapiens GN=SUPT7L PE=1 SV=1	3	290.098	307.412	278.709	357.475	296.975	298.444	333.898	298.158	287.962	274.808
sp|O94874|UFL1_HUMAN	UFL1	E3 UFM1-protein ligase 1 OS=Homo sapiens GN=UFL1 PE=1 SV=2	21	2329.47	2477.11	2446.11	3372.69	2818.59	2914.27	2953.81	2937.04	2671.27	2269.45
sp|O94875-12|SRBS2_HUMAN	SORBS2	Isoform 12 of Sorbin and SH3 domain-containing protein 2 OS=Homo sapiens GN=SORBS2	25	3550.25	4405.38	3425.42	2619.64	2829.51	3205.39	4017.15	1872.72	4486.21	3988.97
sp|O94880|PHF14_HUMAN	PHF14	PHD finger protein 14 OS=Homo sapiens GN=PHF14 PE=1 SV=2	13	1267.47	1304.54	1127.67	1381.24	1276.9	1236.19	1451.57	1313.9	990.809	1112.71
sp|O94887|FARP2_HUMAN	FARP2	FERM, RhoGEF and pleckstrin domain-containing protein 2 OS=Homo sapiens GN=FARP2 PE=1 SV=3	5	301.121	442.769	305.495	364.916	526.795	341.368	575.055	369.637	500.397	449.293
sp|O94888|UBXN7_HUMAN	UBXN7	UBX domain-containing protein 7 OS=Homo sapiens GN=UBXN7 PE=1 SV=2	9	891.281	856.776	845.994	1121.61	1095.83	939.808	1387.77	916.866	1457.85	1053.59
sp|O94901-9|SUN1_HUMAN	SUN1	Isoform 9 of SUN domain-containing protein 1 OS=Homo sapiens GN=SUN1	9	876.791	955.254	642.355	861.343	875.817	758.995	879.203	882.338	901.354	573.228
sp|O94903|PROSC_HUMAN	PROSC	Proline synthase co-transcribed bacterial homolog protein OS=Homo sapiens GN=PROSC PE=1 SV=1	10	1003.66	997.172	1101.43	1463.95	805.609	1134.76	1102.17	1144.93	1120.5	1135.84
sp|O94905|ERLN2_HUMAN	ERLIN2	Erlin-2 OS=Homo sapiens GN=ERLIN2 PE=1 SV=1	15	1860.45	1888.02	1738.74	2378.58	2032.04	1966.01	2185.49	2302.47	1982.09	1636.67
sp|O94906|PRP6_HUMAN	PRPF6	Pre-mRNA-processing factor 6 OS=Homo sapiens GN=PRPF6 PE=1 SV=1	38	7610.71	7623.73	7358.09	9615.1	7566.79	7921.73	9517.95	9302.41	7545.89	7553.7
sp|O94913|PCF11_HUMAN	PCF11	Pre-mRNA cleavage complex 2 protein Pcf11 OS=Homo sapiens GN=PCF11 PE=1 SV=3	12	1113.33	1085.28	1068.5	1396.87	1288.68	1169.46	1528.44	1238.6	1663.68	1375.54
sp|O94915|FRYL_HUMAN	FRYL	Protein furry homolog-like OS=Homo sapiens GN=FRYL PE=1 SV=2	9	820.932	926.996	750.769	989.015	956.326	876.567	893.645	768.979	1035.5	853.42
sp|O94916-5|NFAT5_HUMAN	NFAT5	Isoform E of Nuclear factor of activated T-cells 5 OS=Homo sapiens GN=NFAT5	3	65.0295	101.483	81.7096	101.739	99.9162	93.5388	87.5417	86.7413	88.8694	51.0235
sp|O94919|ENDD1_HUMAN	ENDOD1	Endonuclease domain-containing 1 protein OS=Homo sapiens GN=ENDOD1 PE=1 SV=2	10	737.647	777.554	623.747	844.508	664.758	708.611	724.888	709.966	758.658	853.357
sp|O94925|GLSK_HUMAN	GLS	Glutaminase kidney isoform, mitochondrial OS=Homo sapiens GN=GLS PE=1 SV=1	17	3433.89	2745.66	2988.74	4332.44	3464.73	3194.28	4077.32	5022.72	2849.69	2102.23
sp|O94925-3|GLSK_HUMAN	GLS	Isoform 3 of Glutaminase kidney isoform, mitochondrial OS=Homo sapiens GN=GLS	4	367.483	308.341	358.908	506.857	430.243	334.358	597.287	529.626	468.421	265.204
sp|O94927|HAUS5_HUMAN	HAUS5	HAUS augmin-like complex subunit 5 OS=Homo sapiens GN=HAUS5 PE=1 SV=2	3	87.649	94.1194	103.773	137.337	105.02	112.484	125.321	115.695	87.9317	87.5161
sp|O94953|KDM4B_HUMAN	KDM4B	Lysine-specific demethylase 4B OS=Homo sapiens GN=KDM4B PE=1 SV=4	1	25.883	33.1944	31.7727	47.5279	31.9111	38.092	40.3706	33.1021	57.8441	34.0056
sp|O94955|RHBT3_HUMAN	RHOBTB3	Rho-related BTB domain-containing protein 3 OS=Homo sapiens GN=RHOBTB3 PE=1 SV=2	1	22.3963	11.1322	18.0034	23.7714	22.9679	16.9295	24.5585	16.23	48.4156	48.9763
sp|O94964-2|SOGA1_HUMAN	SOGA1	Isoform 2 of Protein SOGA1 OS=Homo sapiens GN=SOGA1	2	99.0081	93.4612	110.85	120.839	97.8528	133.139	100.258	103.709	112.241	86.7176
sp|O94966-5|UBP19_HUMAN	USP19	Isoform 5 of Ubiquitin carboxyl-terminal hydrolase 19 OS=Homo sapiens GN=USP19	16	1518.89	1741.66	1784.33	1938.03	1549.55	1564.91	1908.21	1602.39	1536.79	1474.49
sp|O94967-4|WDR47_HUMAN	WDR47	Isoform 4 of WD repeat-containing protein 47 OS=Homo sapiens GN=WDR47	1	41.3391	35.0578	43.2755	45.8799	70.1489	34.4926	63.322	33.1011	71.3874	67.9142
sp|O94972|TRI37_HUMAN	TRIM37	E3 ubiquitin-protein ligase TRIM37 OS=Homo sapiens GN=TRIM37 PE=1 SV=2	1	23.8134	24.1185	28.2616	38.6896	22.7052	33.4737	34.843	27.5465	22.3163	26.5449
sp|O94973-2|AP2A2_HUMAN	AP2A2	Isoform 2 of AP-2 complex subunit alpha-2 OS=Homo sapiens GN=AP2A2	15	1314.49	1465.6	1442.26	2035.35	1867.41	1670.57	1914.35	1701.61	1775.41	1785.35
sp|O94986|CE152_HUMAN	CEP152	Centrosomal protein of 152 kDa OS=Homo sapiens GN=CEP152 PE=1 SV=4	4	187.278	290.937	215.768	266.198	230.623	231.358	239.434	254.116	187.032	202.324
sp|O94992|HEXI1_HUMAN	HEXIM1	Protein HEXIM1 OS=Homo sapiens GN=HEXIM1 PE=1 SV=1	9	862.801	772.635	686.093	879.289	830.922	831.095	812.1	837.243	795.726	1008.45
sp|O95007|OR6B1_HUMAN	OR6B1	Olfactory receptor 6B1 OS=Homo sapiens GN=OR6B1 PE=2 SV=1	2	288.086	291.71	258.44	303.319	226.124	299.495	157.68	245.544	24.1358	244.239
sp|O95059|RPP14_HUMAN	RPP14	Ribonuclease P protein subunit p14 OS=Homo sapiens GN=RPP14 PE=1 SV=3	5	574.133	431.849	696.564	802.897	879.537	562.967	1326.99	572.219	1318.49	783.935
sp|O95067|CCNB2_HUMAN	CCNB2	G2/mitotic-specific cyclin-B2 OS=Homo sapiens GN=CCNB2 PE=1 SV=1	7	1017.8	1168	1228.91	1607.45	1191.42	1308.58	1436.37	1164.2	1420.89	1154.89
sp|O95070|YIF1A_HUMAN	YIF1A	Protein YIF1A OS=Homo sapiens GN=YIF1A PE=1 SV=2	1	15.3082	19.0436	21.1823	20.3993	19.2002	19.612	30.3161	23.4099	33.3028	14.4116
sp|O95071|UBR5_HUMAN	UBR5	E3 ubiquitin-protein ligase UBR5 OS=Homo sapiens GN=UBR5 PE=1 SV=2	44	5791.08	5367.63	5499.99	6499.94	5852.42	5737.37	6907.39	5197.52	5874.45	5725.83
sp|O95081|AGFG2_HUMAN	AGFG2	Arf-GAP domain and FG repeat-containing protein 2 OS=Homo sapiens GN=AGFG2 PE=1 SV=2	3	144.909	128.969	148.719	297.522	202.757	244.32	160.009	219.045	105.616	85.415
sp|O95084|PRS23_HUMAN	PRSS23	Serine protease 23 OS=Homo sapiens GN=PRSS23 PE=1 SV=1	2	444.501	540.557	434.383	321.302	405.506	305.46	586.643	362.714	589.163	802.616
sp|O95104|SFR15_HUMAN	SCAF4	Splicing factor, arginine/serine-rich 15 OS=Homo sapiens GN=SCAF4 PE=1 SV=3	8	542.928	618.983	554.17	705.376	609.166	632.951	711.198	630.804	676.091	633.98
sp|O95139|NDUB6_HUMAN	NDUFB6	NADH dehydrogenase [ubiquinone] 1 beta subcomplex subunit 6 OS=Homo sapiens GN=NDUFB6 PE=1 SV=3	6	1324.91	1592.01	1358.05	1319.48	1326.62	1322.34	1496.41	1250.01	1392.99	1244.1
sp|O95140|MFN2_HUMAN	MFN2	Mitofusin-2 OS=Homo sapiens GN=MFN2 PE=1 SV=3	11	1588.86	1453.31	1513.55	1749.87	1147.54	1203.97	1809.1	1742.82	1547.83	1537.86
sp|O95147|DUS14_HUMAN	DUSP14	Dual specificity protein phosphatase 14 OS=Homo sapiens GN=DUSP14 PE=1 SV=1	1	29.7519	32.091	39.7236	33.8858	20.7654	20.4255	30.0643	33.3454	17.3616	26.9271
sp|O95149|SPN1_HUMAN	SNUPN	Snurportin-1 OS=Homo sapiens GN=SNUPN PE=1 SV=1	3	449.119	371.785	454.889	559.133	348.703	389.673	443.285	406.652	297.463	371.253
sp|O95155-4|UBE4B_HUMAN	UBE4B	Isoform 4 of Ubiquitin conjugation factor E4 B OS=Homo sapiens GN=UBE4B	16	1418.83	1304.28	1499.97	1710.4	1347.59	1543.54	1652.89	1349.96	1199.48	1210.43
sp|O95159|ZFPL1_HUMAN	ZFPL1	Zinc finger protein-like 1 OS=Homo sapiens GN=ZFPL1 PE=1 SV=2	5	340.135	374.177	359.97	445.028	384.452	371.545	509.254	451.505	386.568	401.836
sp|O95163|ELP1_HUMAN	IKBKAP	Elongator complex protein 1 OS=Homo sapiens GN=IKBKAP PE=1 SV=3	29	3886.68	4647.53	4125.25	4555.89	3781.92	3918.82	4744.92	3617.35	3745.41	4026.96
sp|O95164|UBL3_HUMAN	UBL3	Ubiquitin-like protein 3 OS=Homo sapiens GN=UBL3 PE=1 SV=1	1	190.143	211.98	304.113	339.776	256.699	210.447	400.897	261.209	296.031	223.212
sp|O95166|GBRAP_HUMAN	GABARAP	Gamma-aminobutyric acid receptor-associated protein OS=Homo sapiens GN=GABARAP PE=1 SV=1	2	389.149	416.345	601.671	583.518	466.582	392.178	1136.79	431.965	1117.02	560.039
sp|O95167|NDUA3_HUMAN	NDUFA3	NADH dehydrogenase [ubiquinone] 1 alpha subcomplex subunit 3 OS=Homo sapiens GN=NDUFA3 PE=1 SV=1	3	483.071	434.884	392.352	475.913	382.931	423.54	441.651	396.983	475.924	546.263
sp|O95168|NDUB4_HUMAN	NDUFB4	NADH dehydrogenase [ubiquinone] 1 beta subcomplex subunit 4 OS=Homo sapiens GN=NDUFB4 PE=1 SV=3	6	654.775	756.459	657.605	808.049	648.899	654.804	798.289	819.297	697.562	790.45
sp|O95169|NDUB8_HUMAN	NDUFB8	NADH dehydrogenase [ubiquinone] 1 beta subcomplex subunit 8, mitochondrial OS=Homo sapiens GN=NDUFB8 PE=1 SV=1	4	218.708	259.952	244.058	336.306	156.744	255.195	204.623	316.775	133.822	250.271
sp|O95178|NDUB2_HUMAN	NDUFB2	NADH dehydrogenase [ubiquinone] 1 beta subcomplex subunit 2, mitochondrial OS=Homo sapiens GN=NDUFB2 PE=1 SV=1	2	95.9161	128.719	118.825	110.519	77.4595	100.499	124.808	113.493	112.989	114.322
sp|O95182|NDUA7_HUMAN	NDUFA7	NADH dehydrogenase [ubiquinone] 1 alpha subcomplex subunit 7 OS=Homo sapiens GN=NDUFA7 PE=1 SV=3	7	1426.45	1502.42	1177.92	1360.42	1613.15	1279.6	2062.81	1422.09	2485.17	1924.86
sp|O95190|OAZ2_HUMAN	OAZ2	Ornithine decarboxylase antizyme 2 OS=Homo sapiens GN=OAZ2 PE=2 SV=1	1	49.421	38.3489	67.6148	76.4428	53.7163	70.0895	41.6997	23.6407	33.2368	24.7249
sp|O95197|RTN3_HUMAN	RTN3	Reticulon-3 OS=Homo sapiens GN=RTN3 PE=1 SV=2	6	703.54	649.024	862.621	1031.41	771.557	881.999	927.014	875.144	1203.13	717.268
sp|O95197-5|RTN3_HUMAN	RTN3	Isoform 5 of Reticulon-3 OS=Homo sapiens GN=RTN3	1	27.057	64.1159	44.0762	26.3411	22.3016	34.3527	39.0972	30.4683	35.595	30.3347
sp|O95202|LETM1_HUMAN	LETM1	LETM1 and EF-hand domain-containing protein 1, mitochondrial OS=Homo sapiens GN=LETM1 PE=1 SV=1	31	5723.59	5517.31	5023.63	6289.6	5853.46	5813.92	6955.93	4939.63	8213.66	7203.74
sp|O95208|EPN2_HUMAN	EPN2	Epsin-2 OS=Homo sapiens GN=EPN2 PE=1 SV=3	1	35.5151	37.7789	34.3029	44.6119	39.4907	37.7779	42.1624	57.9331	31.3923	39.1967
sp|O95210|STBD1_HUMAN	STBD1	Starch-binding domain-containing protein 1 OS=Homo sapiens GN=STBD1 PE=1 SV=1	5	373.065	432.716	512.092	776.488	531.487	539.359	733.566	709.304	618.663	510.917
sp|O95218|ZRAB2_HUMAN	ZRANB2	Zinc finger Ran-binding domain-containing protein 2 OS=Homo sapiens GN=ZRANB2 PE=1 SV=2	15	2741.39	2616.03	2866.03	3520.92	3058.45	2843.07	3520.44	3029.84	3101.81	3125.62
sp|O95219|SNX4_HUMAN	SNX4	Sorting nexin-4 OS=Homo sapiens GN=SNX4 PE=1 SV=1	2	125.083	111.576	111.239	155.473	116.138	116.229	161.755	116.556	163.355	149.884
sp|O95229|ZWINT_HUMAN	ZWINT	ZW10 interactor OS=Homo sapiens GN=ZWINT PE=1 SV=2	1	21.5154	29.6729	25.7017	31.45	28.7333	30.6184	30.175	21.0647	16.1576	23.0147
sp|O95232|LC7L3_HUMAN	LUC7L3	Luc7-like protein 3 OS=Homo sapiens GN=LUC7L3 PE=1 SV=2	16	3949.57	3744.58	3603.97	4836.47	4774.44	4281.62	4826.09	3837.07	5301.52	4602.03
sp|O95235|KI20A_HUMAN	KIF20A	Kinesin-like protein KIF20A OS=Homo sapiens GN=KIF20A PE=1 SV=1	16	1812.82	1940.39	1900.59	2177.27	1854.38	1812.28	2264.55	2198.81	2547.08	2484.3
sp|O95239|KIF4A_HUMAN	KIF4A	Chromosome-associated kinesin KIF4A OS=Homo sapiens GN=KIF4A PE=1 SV=3	28	3367.52	3376.13	3364.1	4290.64	3533.39	3653.45	4387.19	4149.28	3462	3338.89
sp|O95243|MBD4_HUMAN	MBD4	Methyl-CpG-binding domain protein 4 OS=Homo sapiens GN=MBD4 PE=1 SV=1	5	366.06	383.946	329.991	435.789	409.732	366.046	427.017	403.954	304.028	306.502
sp|O95248-4|MTMR5_HUMAN	SBF1	Isoform 4 of Myotubularin-related protein 5 OS=Homo sapiens GN=SBF1	8	488.643	551.46	439.875	530.516	538.828	544.134	510.554	545.17	387.182	474.202
sp|O95249|GOSR1_HUMAN	GOSR1	Golgi SNAP receptor complex member 1 OS=Homo sapiens GN=GOSR1 PE=1 SV=1	6	948.96	995.657	911.563	1222.19	836.057	888.875	985.119	1069.91	852.108	963.524
sp|O95251|KAT7_HUMAN	KAT7	Histone acetyltransferase KAT7 OS=Homo sapiens GN=KAT7 PE=1 SV=1	2	185.303	176.602	179.646	192.441	177.936	190.507	200.152	181.766	202.655	183.376
sp|O95260-2|ATE1_HUMAN	ATE1	Isoform ATE1-2 of Arginyl-tRNA--protein transferase 1 OS=Homo sapiens GN=ATE1	7	786.632	794.409	1046.06	1382.78	920.578	1003.69	1244.06	1154.8	943.752	1023.78
sp|O95263|PDE8B_HUMAN	PDE8B	High affinity cAMP-specific and IBMX-insensitive 3',5'-cyclic phosphodiesterase 8B OS=Homo sapiens GN=PDE8B PE=1 SV=2	5	216.029	213.648	214.764	245.426	182.001	191.425	238.016	211.267	218.942	243.571
sp|O95273|CCDB1_HUMAN	CCNDBP1	Cyclin-D1-binding protein 1 OS=Homo sapiens GN=CCNDBP1 PE=1 SV=2	1	114.72	81.1858	102.97	111.743	88.2139	88.1184	112.264	90.5273	90.3332	86.7785
sp|O95274|LYPD3_HUMAN	LYPD3	Ly6/PLAUR domain-containing protein 3 OS=Homo sapiens GN=LYPD3 PE=1 SV=2	5	657.074	793.896	164.547	217.579	747.64	116.078	1660.81	780.66	1208.39	1359.08
sp|O95292|VAPB_HUMAN	VAPB	Vesicle-associated membrane protein-associated protein B/C OS=Homo sapiens GN=VAPB PE=1 SV=3	14	2339.48	2312.46	2574.08	3526.22	2582.89	2774.87	3214.05	3386.93	2411.84	2550
sp|O95295|SNAPN_HUMAN	SNAPIN	SNARE-associated protein Snapin OS=Homo sapiens GN=SNAPIN PE=1 SV=1	3	269.355	247.64	262.343	341.861	256.919	281.982	311.797	273.139	253.385	217.266
sp|O95297|MPZL1_HUMAN	MPZL1	Myelin protein zero-like protein 1 OS=Homo sapiens GN=MPZL1 PE=1 SV=1	10	1079.96	1285.83	1640.01	1950.63	1119.64	1305.96	1299.87	1796.53	1106.1	1137.55
sp|O95298|NDUC2_HUMAN	NDUFC2	NADH dehydrogenase [ubiquinone] 1 subunit C2 OS=Homo sapiens GN=NDUFC2 PE=1 SV=1	4	309.803	320.516	281.437	372.511	344.402	273.823	447.38	326.656	494.577	394.431
sp|O95299|NDUAA_HUMAN	NDUFA10	NADH dehydrogenase [ubiquinone] 1 alpha subcomplex subunit 10, mitochondrial OS=Homo sapiens GN=NDUFA10 PE=1 SV=1	16	2298.73	2535.21	2667.28	3047.39	2425.22	2298.51	3244.93	2779.96	3251.14	2904.05
sp|O95302|FKBP9_HUMAN	FKBP9	Peptidyl-prolyl cis-trans isomerase FKBP9 OS=Homo sapiens GN=FKBP9 PE=1 SV=2	14	1666.28	1783.73	1441.07	1871.3	1680.6	1671.8	2047.81	1630.24	2876.32	1663.42
sp|O95336|6PGL_HUMAN	PGLS	6-phosphogluconolactonase OS=Homo sapiens GN=PGLS PE=1 SV=2	10	1665.61	2124.71	2160.2	2606.46	2095.82	2288.8	2310.65	1988.19	2190.75	2232.64
sp|O95340|PAPS2_HUMAN	PAPSS2	Bifunctional 3'-phosphoadenosine 5'-phosphosulfate synthase 2 OS=Homo sapiens GN=PAPSS2 PE=1 SV=2	43	4431.3	5016.6	7911.1	12987.6	9190.09	8162.64	9546.32	9882.08	5498.4	5865.7
sp|O95347|SMC2_HUMAN	SMC2	Structural maintenance of chromosomes protein 2 OS=Homo sapiens GN=SMC2 PE=1 SV=2	61	12590.8	13479.7	13110.8	16126.2	13127.2	14312.3	15021.9	13117	11766.7	12842.7
sp|O95352|ATG7_HUMAN	ATG7	Ubiquitin-like modifier-activating enzyme ATG7 OS=Homo sapiens GN=ATG7 PE=1 SV=1	17	1557.27	1640.05	1617.2	2197.44	1722.73	1732.29	1938.42	1911	1570.38	1503.3
sp|O95359|TACC2_HUMAN	TACC2	Transforming acidic coiled-coil-containing protein 2 OS=Homo sapiens GN=TACC2 PE=1 SV=3	13	1488.46	1812.88	2026.45	2576.25	1982.63	1956.23	2019.46	1875.73	1480.32	2514.1
sp|O95361|TRI16_HUMAN	TRIM16	Tripartite motif-containing protein 16 OS=Homo sapiens GN=TRIM16 PE=1 SV=3	8	328.642	300.721	707.352	913.777	530.066	651.017	611.18	458.339	194.997	379.59
sp|O95363|SYFM_HUMAN	FARS2	Phenylalanine--tRNA ligase, mitochondrial OS=Homo sapiens GN=FARS2 PE=1 SV=1	4	244.769	240.478	240.572	304.189	228.623	305.022	224.49	227.025	277.988	246.559
sp|O95365|ZBT7A_HUMAN	ZBTB7A	Zinc finger and BTB domain-containing protein 7A OS=Homo sapiens GN=ZBTB7A PE=1 SV=1	3	122.531	148.147	106.83	127.35	107.456	120.11	113.661	136.805	71.6534	87.3983
sp|O95372|LYPA2_HUMAN	LYPLA2	Acyl-protein thioesterase 2 OS=Homo sapiens GN=LYPLA2 PE=1 SV=1	7	1925.81	2041.97	2334.56	2932.04	1881.49	2388.1	2075.55	2011.23	1602.85	2009.62
sp|O95373|IPO7_HUMAN	IPO7	Importin-7 OS=Homo sapiens GN=IPO7 PE=1 SV=1	51	8552.49	8992.25	8616.22	9480.99	9287.82	7882.35	11166.5	7504.09	8817.88	8329.65
sp|O95376|ARI2_HUMAN	ARIH2	E3 ubiquitin-protein ligase ARIH2 OS=Homo sapiens GN=ARIH2 PE=1 SV=1	10	754.223	780.342	882.681	1393.95	1016.65	975.733	1150.13	1048.83	779.796	793.156
sp|O95379|TFIP8_HUMAN	TNFAIP8	Tumor necrosis factor alpha-induced protein 8 OS=Homo sapiens GN=TNFAIP8 PE=1 SV=1	2	316.823	340.185	421.375	444.233	450.612	380.896	492.477	323.742	341.511	393.194
sp|O95391|SLU7_HUMAN	SLU7	Pre-mRNA-splicing factor SLU7 OS=Homo sapiens GN=SLU7 PE=1 SV=2	9	568.755	593.373	554.963	681.137	532.055	647.951	592.323	645.358	491.482	512.988
sp|O95394-4|AGM1_HUMAN	PGM3	Isoform 3 of Phosphoacetylglucosamine mutase OS=Homo sapiens GN=PGM3	17	2806.9	3171.27	3749.73	4968.14	3266.41	3646.75	3896.76	3711.37	2405.96	2649
sp|O95396|MOCS3_HUMAN	MOCS3	Adenylyltransferase and sulfurtransferase MOCS3 OS=Homo sapiens GN=MOCS3 PE=1 SV=1	3	353.234	461.815	297.824	357.088	395.207	347.633	343.972	306.13	407.625	439.354
sp|O95400|CD2B2_HUMAN	CD2BP2	CD2 antigen cytoplasmic tail-binding protein 2 OS=Homo sapiens GN=CD2BP2 PE=1 SV=1	6	525.571	487.187	555.646	724.237	478.729	558.754	602.632	605.431	641.264	467.381
sp|O95402|MED26_HUMAN	MED26	Mediator of RNA polymerase II transcription subunit 26 OS=Homo sapiens GN=MED26 PE=1 SV=2	2	108.391	91.2966	108.856	139.905	104.558	118.463	120.275	121.688	96.6112	101.357
sp|O95425|SVIL_HUMAN	SVIL	Supervillin OS=Homo sapiens GN=SVIL PE=1 SV=2	18	1800.81	1797.82	2147.17	3312.9	2766.17	2416.39	2738.15	2772.96	1975.77	1514.39
sp|O95427|PIGN_HUMAN	PIGN	GPI ethanolamine phosphate transferase 1 OS=Homo sapiens GN=PIGN PE=1 SV=1	1	53.6681	46.1785	49.7574	47.4312	31.5595	36.4269	46.5742	45.2312	42.4555	43.9701
sp|O95429|BAG4_HUMAN	BAG4	BAG family molecular chaperone regulator 4 OS=Homo sapiens GN=BAG4 PE=1 SV=1	2	226.442	251.649	242.006	313.174	274.429	274.767	314.089	297.648	308.345	295.467
sp|O95433|AHSA1_HUMAN	AHSA1	Activator of 90 kDa heat shock protein ATPase homolog 1 OS=Homo sapiens GN=AHSA1 PE=1 SV=1	19	3600.59	3396.8	4190.07	4545.8	3122.91	3793.51	4483.53	3049.84	3636.29	3108.46
sp|O95445|APOM_HUMAN	APOM	Apolipoprotein M OS=Homo sapiens GN=APOM PE=1 SV=2	1	34.6608	32.2752	42.309	50.0583	53.6314	21.9739	66.1329	106.989	110.507	44.431
sp|O95453|PARN_HUMAN	PARN	Poly(A)-specific ribonuclease PARN OS=Homo sapiens GN=PARN PE=1 SV=1	17	2084.45	2121.5	1986.78	2581.51	2291.21	2189.63	2763.96	2203.79	2743.8	2337.09
sp|O95456|PSMG1_HUMAN	PSMG1	Proteasome assembly chaperone 1 OS=Homo sapiens GN=PSMG1 PE=1 SV=1	13	1610.87	1406.8	1734.47	2030.93	1567.94	1554.43	2064.4	1409.8	1478.92	1532.27
sp|O95466-3|FMNL_HUMAN	FMNL1	Isoform 3 of Formin-like protein 1 OS=Homo sapiens GN=FMNL1	15	1520.92	1322.81	1587.81	1981.4	1281.33	1422.24	1924.87	1600.57	1898.37	1586.61
sp|O95470|SGPL1_HUMAN	SGPL1	Sphingosine-1-phosphate lyase 1 OS=Homo sapiens GN=SGPL1 PE=1 SV=3	7	718.079	842.602	1024.16	1674.36	994.729	1169.31	1264.81	1582.78	811.102	878.334
sp|O95478|NSA2_HUMAN	NSA2	Ribosome biogenesis protein NSA2 homolog OS=Homo sapiens GN=NSA2 PE=1 SV=1	16	3476.18	3326.76	3113.12	4349.4	3100.93	3642.35	3674.24	3610.64	2464.04	2812.13
sp|O95486|SC24A_HUMAN	SEC24A	Protein transport protein Sec24A OS=Homo sapiens GN=SEC24A PE=1 SV=2	13	1458.03	1587.03	1695.67	2058.39	1706.76	1711.02	1815.17	1526.81	1595.75	1467.71
sp|O95487|SC24B_HUMAN	SEC24B	Protein transport protein Sec24B OS=Homo sapiens GN=SEC24B PE=1 SV=2	17	2101.57	2101.36	2251.27	2729.66	2059.55	2154.34	2669.45	2220.89	2223.87	2322.15
sp|O95551-2|TYDP2_HUMAN	TDP2	Isoform 2 of Tyrosyl-DNA phosphodiesterase 2 OS=Homo sapiens GN=TDP2	6	850.119	802.252	794.425	987.371	845.145	799.366	883.57	823.385	694.915	790.246
sp|O95562|SFT2B_HUMAN	SFT2D2	Vesicle transport protein SFT2B OS=Homo sapiens GN=SFT2D2 PE=1 SV=1	1	41.6418	63.047	79.243	84.466	66.0598	63.3394	70.6489	60.7801	67.2652	51.3023
sp|O95563|MPC2_HUMAN	MPC2	Mitochondrial pyruvate carrier 2 OS=Homo sapiens GN=MPC2 PE=1 SV=1	3	410.145	288.482	411.428	525.666	459.309	418.796	861.336	423.652	797.619	488.259
sp|O95568|MET18_HUMAN	METTL18	Histidine protein methyltransferase 1 homolog OS=Homo sapiens GN=METTL18 PE=1 SV=1	3	516.958	458.791	468.474	762.818	617.18	541.923	709.046	737.967	393.594	505.708
sp|O95571|ETHE1_HUMAN	ETHE1	Persulfide dioxygenase ETHE1, mitochondrial OS=Homo sapiens GN=ETHE1 PE=1 SV=2	9	783.934	972.194	728.946	1095.33	874.459	954.448	759.655	1096.59	539.7	996.177
sp|O95573|ACSL3_HUMAN	ACSL3	Long-chain-fatty-acid--CoA ligase 3 OS=Homo sapiens GN=ACSL3 PE=1 SV=3	45	4742.96	7612.27	6516.89	8168.39	7662.02	7587.6	7709.99	7631.42	7276.71	8703.64
sp|O95602|RPA1_HUMAN	POLR1A	DNA-directed RNA polymerase I subunit RPA1 OS=Homo sapiens GN=POLR1A PE=1 SV=2	48	5065.38	5604.23	4864.74	6431.62	5305.41	5839.24	5879.73	5848.6	4641.28	3839.78
sp|O95613|PCNT_HUMAN	PCNT	Pericentrin OS=Homo sapiens GN=PCNT PE=1 SV=4	7	451.369	520.865	515.444	660.996	551.809	530.706	606.209	674.329	430.044	445.435
sp|O95619|YETS4_HUMAN	YEATS4	YEATS domain-containing protein 4 OS=Homo sapiens GN=YEATS4 PE=1 SV=1	5	659.996	589.97	654.701	733.056	600.688	734.095	705.053	517.124	698.61	715.359
sp|O95625|ZBT11_HUMAN	ZBTB11	Zinc finger and BTB domain-containing protein 11 OS=Homo sapiens GN=ZBTB11 PE=1 SV=2	4	209.906	232.314	222.526	245.525	207.21	195.452	258.968	218.704	202.857	180.959
sp|O95628-6|CNOT4_HUMAN	CNOT4	Isoform 6 of CCR4-NOT transcription complex subunit 4 OS=Homo sapiens GN=CNOT4	6	853.089	1079.53	891.535	1103.86	1423.59	930.25	1331.86	1014.85	1168.51	857.476
sp|O95630|STABP_HUMAN	STAMBP	STAM-binding protein OS=Homo sapiens GN=STAMBP PE=1 SV=1	5	1028.12	1040.37	1268.53	1635.95	1345.51	1295.23	1569.26	1313.58	1202.37	1101.08
sp|O95633|FSTL3_HUMAN	FSTL3	Follistatin-related protein 3 OS=Homo sapiens GN=FSTL3 PE=1 SV=1	3	60.732	110.145	77.9683	119.791	115.889	92.4083	98.3198	106.263	73.3354	104.371
sp|O95639|CPSF4_HUMAN	CPSF4	Cleavage and polyadenylation specificity factor subunit 4 OS=Homo sapiens GN=CPSF4 PE=1 SV=1	11	1129.44	1204.35	1069.9	1417.89	1194.39	1331.66	1242.65	1309.13	891.2	1175.94
sp|O95671|ASML_HUMAN	ASMTL	N-acetylserotonin O-methyltransferase-like protein OS=Homo sapiens GN=ASMTL PE=1 SV=3	10	1600.33	1687.11	1798.07	1920.55	1430.09	1725.84	1498.54	1389.88	1127.87	1456.82
sp|O95672|ECEL1_HUMAN	ECEL1	Endothelin-converting enzyme-like 1 OS=Homo sapiens GN=ECEL1 PE=1 SV=3	8	377.571	452.49	494.379	356.41	390.24	444.855	539.879	170.329	519.278	602.354
sp|O95674|CDS2_HUMAN	CDS2	Phosphatidate cytidylyltransferase 2 OS=Homo sapiens GN=CDS2 PE=1 SV=1	1	40.3891	45.1194	47.8468	77.3052	42.3142	56.9709	68.8061	69.74	58.0962	47.2632
sp|O95684|FR1OP_HUMAN	FGFR1OP	FGFR1 oncogene partner OS=Homo sapiens GN=FGFR1OP PE=1 SV=1	3	312.739	246.261	310.432	440.151	295.353	311.961	372.409	320.927	504.098	327.135
sp|O95685|PPR3D_HUMAN	PPP1R3D	Protein phosphatase 1 regulatory subunit 3D OS=Homo sapiens GN=PPP1R3D PE=1 SV=1	1	63.133	58.7086	72.3615	85.6986	66.2239	75.6679	79.767	71.3729	72.6151	56.1344
sp|O95696-2|BRD1_HUMAN	BRD1	Isoform 2 of Bromodomain-containing protein 1 OS=Homo sapiens GN=BRD1	3	378.147	403.253	386.018	509.521	530.583	512.992	496.997	495.597	455.948	488
sp|O95707|RPP29_HUMAN	POP4	Ribonuclease P protein subunit p29 OS=Homo sapiens GN=POP4 PE=1 SV=2	2	427.557	458.458	500.402	609.213	449.369	495.155	643.947	512.259	536.686	491.521
sp|O95714|HERC2_HUMAN	HERC2	E3 ubiquitin-protein ligase HERC2 OS=Homo sapiens GN=HERC2 PE=1 SV=2	16	1588.61	1834.38	1591.22	1726.14	1293.8	1492.47	1651.22	1416.28	1305.09	1384.78
sp|O95716|RAB3D_HUMAN	RAB3D	Ras-related protein Rab-3D OS=Homo sapiens GN=RAB3D PE=1 SV=1	9	985.744	1381.4	918.64	849.492	984.368	840.168	1245.3	729.653	1279.78	1361.22
sp|O95721|SNP29_HUMAN	SNAP29	Synaptosomal-associated protein 29 OS=Homo sapiens GN=SNAP29 PE=1 SV=1	11	1718.33	1742.39	1736.79	2078.82	1789.34	1750.3	2277.09	1546.71	1569.58	1470.8
sp|O95747|OXSR1_HUMAN	OXSR1	Serine/threonine-protein kinase OSR1 OS=Homo sapiens GN=OXSR1 PE=1 SV=1	21	2626.32	2522.93	2948.01	3350.04	2869.24	2733.33	3704.95	2711.77	2885.62	2652.24
sp|O95749|GGPPS_HUMAN	GGPS1	Geranylgeranyl pyrophosphate synthase OS=Homo sapiens GN=GGPS1 PE=1 SV=1	4	249.958	315.985	263.427	374.091	315.433	272.579	339.69	321.427	338.19	327.03
sp|O95757|HS74L_HUMAN	HSPA4L	Heat shock 70 kDa protein 4L OS=Homo sapiens GN=HSPA4L PE=1 SV=3	57	12238.3	12280.4	11340.6	13231.5	10703.3	12953	10870.8	9233.37	9733.5	11760.7
sp|O95758-4|PTBP3_HUMAN	PTBP3	Isoform 4 of Polypyrimidine tract-binding protein 3 OS=Homo sapiens GN=PTBP3	21	3405.56	3291.4	3292.16	4194.17	3490.31	3701.18	3856.92	3659.23	3694.77	3519.6
sp|O95772|MENTO_HUMAN	STARD3NL	MLN64 N-terminal domain homolog OS=Homo sapiens GN=STARD3NL PE=1 SV=1	1	86.056	101.726	132.583	129.654	118.517	117.575	133.733	117.596	97.7376	66.4323
sp|O95777|NAA38_HUMAN	NAA38	N-alpha-acetyltransferase 38, NatC auxiliary subunit OS=Homo sapiens GN=NAA38 PE=1 SV=3	8	1777.13	1599.71	2013.82	2358.78	1423.75	1769.57	1959.22	1828.46	1354.83	1334.24
sp|O95782|AP2A1_HUMAN	AP2A1	AP-2 complex subunit alpha-1 OS=Homo sapiens GN=AP2A1 PE=1 SV=3	45	7260.43	8235.47	8793.19	10362.3	9515.77	9690.19	9929.05	8393.3	9048.75	9081.91
sp|O95786|DDX58_HUMAN	DDX58	Probable ATP-dependent RNA helicase DDX58 OS=Homo sapiens GN=DDX58 PE=1 SV=2	7	413.455	443.078	501.124	570.247	455.778	376.309	601.104	465.67	784.44	1186.13
sp|O95789|ZMYM6_HUMAN	ZMYM6	Zinc finger MYM-type protein 6 OS=Homo sapiens GN=ZMYM6 PE=2 SV=2	1	28.0788	28.0061	32.7196	28.4726	27.5402	25.2963	28.395	27.5311	24.8593	25.6119
sp|O95793|STAU1_HUMAN	STAU1	Double-stranded RNA-binding protein Staufen homolog 1 OS=Homo sapiens GN=STAU1 PE=1 SV=2	9	1286.55	1005.41	1381.97	1746.39	1292.71	1096.91	2405.76	1582.7	1668.82	1074.74
sp|O95801|TTC4_HUMAN	TTC4	Tetratricopeptide repeat protein 4 OS=Homo sapiens GN=TTC4 PE=1 SV=3	16	2480.48	2516.5	2371.38	3052.76	2488.39	2330.05	2958.79	2630.16	1799.12	1900.25
sp|O95816|BAG2_HUMAN	BAG2	BAG family molecular chaperone regulator 2 OS=Homo sapiens GN=BAG2 PE=1 SV=1	22	2320.76	2554.29	2678.02	3362.91	2607.72	3058.96	2794.76	2576.56	2193.58	2535.29
sp|O95817|BAG3_HUMAN	BAG3	BAG family molecular chaperone regulator 3 OS=Homo sapiens GN=BAG3 PE=1 SV=3	21	4079.74	4465.81	5136.5	6102.89	4672.79	4970.7	5172.48	4554.38	3587.13	3811.88
sp|O95819|M4K4_HUMAN	MAP4K4	Mitogen-activated protein kinase kinase kinase kinase 4 OS=Homo sapiens GN=MAP4K4 PE=1 SV=2	8	1115.27	1208.74	1089.53	1502.08	1170.58	1103.35	1212.18	1659.72	980.152	1202.61
sp|O95822|DCMC_HUMAN	MLYCD	Malonyl-CoA decarboxylase, mitochondrial OS=Homo sapiens GN=MLYCD PE=1 SV=3	3	99.6039	149.612	124.962	134.804	116.421	141.281	153.012	135.838	166.683	70.8657
sp|O95825|QORL1_HUMAN	CRYZL1	Quinone oxidoreductase-like protein 1 OS=Homo sapiens GN=CRYZL1 PE=1 SV=2	8	772.677	753.571	938.458	1086.84	1021.89	905.954	1313.23	727.186	1185.8	986.703
sp|O95831|AIFM1_HUMAN	AIFM1	Apoptosis-inducing factor 1, mitochondrial OS=Homo sapiens GN=AIFM1 PE=1 SV=1	37	5275.5	6118.32	5713.39	6708.4	5854.94	6743.75	6718.57	5293.75	6423.01	7074.17
sp|O95834-3|EMAL2_HUMAN	EML2	Isoform 3 of Echinoderm microtubule-associated protein-like 2 OS=Homo sapiens GN=EML2	12	1391.49	1584.79	1297.84	1419.45	1622.56	1279.57	1551.47	1146.53	1180.82	1206.3
sp|O95835|LATS1_HUMAN	LATS1	Serine/threonine-protein kinase LATS1 OS=Homo sapiens GN=LATS1 PE=1 SV=1	1	62.7524	69.9085	65.0503	73.5012	60.6493	59.6616	65.074	55.6347	40.8773	58.8679
sp|O95857|TSN13_HUMAN	TSPAN13	Tetraspanin-13 OS=Homo sapiens GN=TSPAN13 PE=2 SV=1	2	230.413	240.133	261.115	323.391	200.316	215.953	289.477	239.136	267.153	218.853
sp|O95861|BPNT1_HUMAN	BPNT1	3'(2'),5'-bisphosphate nucleotidase 1 OS=Homo sapiens GN=BPNT1 PE=1 SV=1	16	2524.77	2774.49	3621.18	5035.94	3596.27	4013.76	4173.67	3371.33	2719.68	2456.58
sp|O95865|DDAH2_HUMAN	DDAH2	N(G),N(G)-dimethylarginine dimethylaminohydrolase 2 OS=Homo sapiens GN=DDAH2 PE=1 SV=1	1	21.6519	43.1251	26.4465	39.9386	45.3839	33.3195	38.135	35.1275	23.0471	22.1773
sp|O95870|ABHGA_HUMAN	ABHD16A	Abhydrolase domain-containing protein 16A OS=Homo sapiens GN=ABHD16A PE=1 SV=3	8	710.644	775.191	766.824	917.351	627.544	766.825	833.526	833.654	769.842	743.791
sp|O95881|TXD12_HUMAN	TXNDC12	Thioredoxin domain-containing protein 12 OS=Homo sapiens GN=TXNDC12 PE=1 SV=1	10	2639.01	2457.63	2619.68	3538.69	2282.4	2639.21	3211.18	3088.54	3051.48	2690.52
sp|O95900|TRUB2_HUMAN	TRUB2	Probable tRNA pseudouridine synthase 2 OS=Homo sapiens GN=TRUB2 PE=1 SV=1	6	651.298	481.578	573.884	668.961	507.558	489.339	714.834	551.863	601.863	495.757
sp|O95905-3|SGT1_HUMAN	ECD	Isoform 3 of Protein SGT1 OS=Homo sapiens GN=ECD	11	1677.73	1897.7	1851.27	2023.81	1441.19	1703.16	1835.62	1450.63	1107.16	980.007
sp|O95926|SYF2_HUMAN	SYF2	Pre-mRNA-splicing factor SYF2 OS=Homo sapiens GN=SYF2 PE=1 SV=1	5	848.674	787.376	779.87	982.37	717.347	801.14	746.145	864.42	535.744	659.765
sp|O95980|RECK_HUMAN	RECK	Reversion-inducing cysteine-rich protein with Kazal motifs OS=Homo sapiens GN=RECK PE=1 SV=1	1	75.1959	76.7082	76.4085	72.8261	70.1869	68.2298	88.4438	63.5245	83.2059	111.262
sp|O95983|MBD3_HUMAN	MBD3	Methyl-CpG-binding domain protein 3 OS=Homo sapiens GN=MBD3 PE=1 SV=1	11	1661.36	1650.95	1578.94	1896.85	1747.96	1712.23	2007.74	1632.02	1787.35	1627.96
sp|O95985|TOP3B_HUMAN	TOP3B	DNA topoisomerase 3-beta-1 OS=Homo sapiens GN=TOP3B PE=1 SV=1	11	1525.46	1418.67	1342.97	1574.33	1464.31	1547.66	1483.18	1271.44	1293.41	1393.6
sp|O95989|NUDT3_HUMAN	NUDT3	Diphosphoinositol polyphosphate phosphohydrolase 1 OS=Homo sapiens GN=NUDT3 PE=1 SV=1	5	946.988	1148.13	833.815	934.979	832.673	953.575	872.832	713.73	943.729	852.175
sp|O95994|AGR2_HUMAN	AGR2	Anterior gradient protein 2 homolog OS=Homo sapiens GN=AGR2 PE=1 SV=1	2	160.747	492.071	485.371	154.779	135.797	139.885	523.716	100.831	248.975	298.657
sp|O95999|BCL10_HUMAN	BCL10	B-cell lymphoma/leukemia 10 OS=Homo sapiens GN=BCL10 PE=1 SV=1	4	947.452	917.937	989.847	1274.48	1035.78	977.462	1028.42	998.55	841.021	816.802
sp|O96000|NDUBA_HUMAN	NDUFB10	NADH dehydrogenase [ubiquinone] 1 beta subcomplex subunit 10 OS=Homo sapiens GN=NDUFB10 PE=1 SV=3	9	1436.59	1714.89	1325.54	1529.2	1546.46	1652.21	1988.17	1372.42	2432.05	1625.88
sp|O96005|CLPT1_HUMAN	CLPTM1	Cleft lip and palate transmembrane protein 1 OS=Homo sapiens GN=CLPTM1 PE=1 SV=1	14	1781.99	1935.53	1994.56	2309.55	2186.93	1768.05	2997.76	1939.16	2579.23	2286.05
sp|O96006|ZBED1_HUMAN	ZBED1	Zinc finger BED domain-containing protein 1 OS=Homo sapiens GN=ZBED1 PE=1 SV=1	11	1202.67	1101.59	1494.66	1374.54	945.588	1377.73	1718.8	998.114	1220.48	1250.23
sp|O96007|MOC2B_HUMAN	MOCS2	Molybdopterin synthase catalytic subunit OS=Homo sapiens GN=MOCS2 PE=1 SV=1	5	418.625	392.347	422.948	540.768	494.306	497.129	427.972	341.508	386.629	414.185
sp|O96008|TOM40_HUMAN	TOMM40	Mitochondrial import receptor subunit TOM40 homolog OS=Homo sapiens GN=TOMM40 PE=1 SV=1	25	3870.9	3757.66	3875.97	4592.3	3949.61	3769.73	5143.19	3743.86	4784.69	4121.3
sp|O96011|PX11B_HUMAN	PEX11B	Peroxisomal membrane protein 11B OS=Homo sapiens GN=PEX11B PE=1 SV=1	2	96.8248	106.934	213.09	177.13	72.8351	124.567	76.8872	126.858	56.716	78.6697
sp|O96013|PAK4_HUMAN	PAK4	Serine/threonine-protein kinase PAK 4 OS=Homo sapiens GN=PAK4 PE=1 SV=1	4	235	262.899	247.648	342.499	283.716	261.956	298.46	285.315	273.491	212.819
sp|O96017|CHK2_HUMAN	CHEK2	Serine/threonine-protein kinase Chk2 OS=Homo sapiens GN=CHEK2 PE=1 SV=1	7	1291.35	1436.53	1360.51	1509.62	899.892	1378.09	854.012	1428.59	464.109	883.047
sp|O96018|APBA3_HUMAN	APBA3	Amyloid beta A4 precursor protein-binding family A member 3 OS=Homo sapiens GN=APBA3 PE=1 SV=1	2	86.2284	144.978	106.673	141.462	118.013	108.333	117.366	134.387	78.2332	98.1205
sp|O96019|ACL6A_HUMAN	ACTL6A	Actin-like protein 6A OS=Homo sapiens GN=ACTL6A PE=1 SV=1	14	1569.95	1916.98	1599.21	1731.33	2072.3	1617.46	2279.19	1596.71	2075.21	1717.9
sp|O96020|CCNE2_HUMAN	CCNE2	G1/S-specific cyclin-E2 OS=Homo sapiens GN=CCNE2 PE=1 SV=1	2	78.8344	50.4831	58.8701	71.7406	55.1432	55.6923	83.5411	72.3072	59.016	66.6984
sp|O96028|NSD2_HUMAN	WHSC1	Histone-lysine N-methyltransferase NSD2 OS=Homo sapiens GN=WHSC1 PE=1 SV=1	8	847.172	792.03	593.729	615.423	784.304	560.347	775.208	634.923	766.685	799.035
sp|O96033|MOC2A_HUMAN	MOCS2	Molybdopterin synthase sulfur carrier subunit OS=Homo sapiens GN=MOCS2 PE=1 SV=1	2	51.6137	80.8209	65.4268	74.0702	138.841	58.8102	138.25	58.504	107.219	114.431
sp|P00338-3|LDHA_HUMAN	LDHA	Isoform 3 of L-lactate dehydrogenase A chain OS=Homo sapiens GN=LDHA	89	18875.7	18375.4	17565.2	17325.8	16309.8	15584	22797.8	12443.5	19210.6	17342.8
sp|P00367|DHE3_HUMAN	GLUD1	Glutamate dehydrogenase 1, mitochondrial OS=Homo sapiens GN=GLUD1 PE=1 SV=2	35	6853.74	7060.55	7246.83	10173.3	7756.72	8148.76	9318.03	8922.75	8116.65	7136.96
sp|P00374|DYR_HUMAN	DHFR	Dihydrofolate reductase OS=Homo sapiens GN=DHFR PE=1 SV=2	13	2467.82	2201.75	2734.49	3141.83	2370.05	2615.7	3278.57	1993.48	2354.75	1697.78
sp|P00387-3|NB5R3_HUMAN	CYB5R3	Isoform 3 of NADH-cytochrome b5 reductase 3 OS=Homo sapiens GN=CYB5R3	27	2243.01	2485.96	2140.27	2788.33	2764.63	2520.07	3071.1	2666.37	1669.32	1512.87
sp|P00390|GSHR_HUMAN	GSR	Glutathione reductase, mitochondrial OS=Homo sapiens GN=GSR PE=1 SV=2	20	2092.96	2237.09	3868.42	4437.79	2632.84	2817.86	4558.59	3300.34	2486.72	2546.36
sp|P00395|COX1_HUMAN	MT-CO1	Cytochrome c oxidase subunit 1 OS=Homo sapiens GN=MT-CO1 PE=1 SV=1	8	528.311	728.445	698.544	907.68	573.223	790.837	638.177	984.607	411.828	466.861
sp|P00403|COX2_HUMAN	MT-CO2	Cytochrome c oxidase subunit 2 OS=Homo sapiens GN=MT-CO2 PE=1 SV=1	17	2074.34	2459.99	1631.07	2279.36	3060.47	2011.61	3172.05	2488.32	2961.11	2334.84
sp|P00439|PH4H_HUMAN	PAH	Phenylalanine-4-hydroxylase OS=Homo sapiens GN=PAH PE=1 SV=1	1	83.1468	96.2329	190.123	156.385	67.9805	46.137	128.383	97.4107	173.942	156.928
sp|P00441|SODC_HUMAN	SOD1	Superoxide dismutase [Cu-Zn] OS=Homo sapiens GN=SOD1 PE=1 SV=2	9	2350.45	1172.39	3065.59	4337.48	1525.38	2696.66	2947.27	1488.27	3042.87	2238.07
sp|P00488|F13A_HUMAN	F13A1	Coagulation factor XIII A chain OS=Homo sapiens GN=F13A1 PE=1 SV=4	1	154.767	45.0961	35.7726	78.5331	47.8358	24.8407	55.9081	102.337	107.05	41.1309
sp|P00491|PNPH_HUMAN	PNP	Purine nucleoside phosphorylase OS=Homo sapiens GN=PNP PE=1 SV=2	30	3368.85	3813.37	3857.49	4329.59	4530.98	3612.16	4787.83	3237.28	4954.03	3967.6
sp|P00492|HPRT_HUMAN	HPRT1	Hypoxanthine-guanine phosphoribosyltransferase OS=Homo sapiens GN=HPRT1 PE=1 SV=2	20	3803.3	3747.32	4701.64	5993.86	4463.46	4311.27	6043.07	4446.44	3612.33	3381.58
sp|P00505|AATM_HUMAN	GOT2	Aspartate aminotransferase, mitochondrial OS=Homo sapiens GN=GOT2 PE=1 SV=3	60	9837	11447.7	9842.32	12004.3	9670.79	10974	12192.1	12241.5	10687.7	11050.1
sp|P00519-2|ABL1_HUMAN	ABL1	Isoform IB of Tyrosine-protein kinase ABL1 OS=Homo sapiens GN=ABL1	1	49.8787	50.152	45.7877	51.4544	59.4215	47.3249	54.4065	51.0249	48.6821	57.0691
sp|P00533|EGFR_HUMAN	EGFR	Epidermal growth factor receptor OS=Homo sapiens GN=EGFR PE=1 SV=2	33	4971.53	5972.45	4054.47	6510.24	7863.44	5501.76	5144.4	6303.77	5123.28	3887.8
sp|P00558|PGK1_HUMAN	PGK1	Phosphoglycerate kinase 1 OS=Homo sapiens GN=PGK1 PE=1 SV=3	178	21683	25144.5	25848.1	30886.5	22927.1	25799.4	28479.4	23815.6	23678.1	21493.3
sp|P00568|KAD1_HUMAN	AK1	Adenylate kinase isoenzyme 1 OS=Homo sapiens GN=AK1 PE=1 SV=3	13	1869.11	2216.68	2354.95	2636.03	1983.21	2124.36	2669.23	1996.52	1610.91	1838.99
sp|P00734|THRB_HUMAN	F2	Prothrombin OS=Homo sapiens GN=F2 PE=1 SV=2	2	52.727	52.7251	37.7124	93.3652	104.118	36.4066	171.651	204.622	412.866	50.4125
sp|P00813|ADA_HUMAN	ADA	Adenosine deaminase OS=Homo sapiens GN=ADA PE=1 SV=3	6	498.857	467.614	600.001	834.364	752.11	688.528	607.464	539.758	325.358	421.625
sp|P00846|ATP6_HUMAN	MT-ATP6	ATP synthase subunit a OS=Homo sapiens GN=MT-ATP6 PE=1 SV=1	2	96.8689	116.61	128.664	137.414	157.167	116.929	189.421	107.565	206.627	147.907
sp|P00966|ASSY_HUMAN	ASS1	Argininosuccinate synthase OS=Homo sapiens GN=ASS1 PE=1 SV=2	56	8414.48	11031.3	12151.6	13724	9435.14	13087	12385.8	6771.43	9684.14	10908.5
sp|P00973-3|OAS1_HUMAN	OAS1	Isoform p48 of 2'-5'-oligoadenylate synthase 1 OS=Homo sapiens GN=OAS1	3	189.128	244.722	284.398	605.796	323.289	353.03	268.027	394.261	170.462	179.342
sp|P01023|A2MG_HUMAN	A2M	Alpha-2-macroglobulin OS=Homo sapiens GN=A2M PE=1 SV=3	6	1524.05	1133.68	475.045	862.464	922.15	418.74	578.524	1086.44	622.654	750.129
sp|P01024|CO3_HUMAN	C3	Complement C3 OS=Homo sapiens GN=C3 PE=1 SV=2	2	204.669	81.0204	67.6161	108.217	256.084	79.9136	142.41	152.206	225.228	118.805
sp|P01033|TIMP1_HUMAN	TIMP1	Metalloproteinase inhibitor 1 OS=Homo sapiens GN=TIMP1 PE=1 SV=1	3	276.35	268.318	345.013	396.289	278.162	304.078	333.806	342.612	543.154	488.203
sp|P01034|CYTC_HUMAN	CST3	Cystatin-C OS=Homo sapiens GN=CST3 PE=1 SV=1	1	32.6121	29.1619	35.775	51.7101	35.7572	36.4066	47.8676	52.0273	57.9791	37.8692
sp|P01106-2|MYC_HUMAN	MYC	Isoform 2 of Myc proto-oncogene protein OS=Homo sapiens GN=MYC	1	31.1844	68.2174	39.4953	56.2122	51.8622	37.3652	63.8049	66.6156	40.8308	47.621
sp|P01111|RASN_HUMAN	NRAS	GTPase NRas OS=Homo sapiens GN=NRAS PE=1 SV=1	10	2227.22	2108.91	2386.71	2994.81	2306.69	2403.22	2844.03	2483.09	2379.56	2419.42
sp|P01112|RASH_HUMAN	HRAS	GTPase HRas OS=Homo sapiens GN=HRAS PE=1 SV=1	3	428.49	425.77	398.369	528.563	440.414	455.413	475.833	460.713	533.923	514.134
sp|P01116-2|RASK_HUMAN	KRAS	Isoform 2B of GTPase KRas OS=Homo sapiens GN=KRAS	2	85.0925	122.676	75.0073	125.388	142.995	109.394	148.69	145.095	110.279	109.762
sp|P01130|LDLR_HUMAN	LDLR	Low-density lipoprotein receptor OS=Homo sapiens GN=LDLR PE=1 SV=1	8	493.52	689.382	632.577	493.09	420.222	338.016	639.261	379.328	1127.21	905.163
sp|P01857|IGHG1_HUMAN	IGHG1	Ig gamma-1 chain C region OS=Homo sapiens GN=IGHG1 PE=1 SV=1	1	27.274	16.1688	25.5299	33.95	208.622	30.4927	30.1235	26.144	23.5373	45.4778
sp|P01859|IGHG2_HUMAN	IGHG2	Ig gamma-2 chain C region OS=Homo sapiens GN=IGHG2 PE=1 SV=2	1	17.0471	24.013	13.3863	40.1883	766.315	23.9662	20.7414	32.471	24.2238	78.9683
sp|P01891|1A68_HUMAN	HLA-A	HLA class I histocompatibility antigen, A-68 alpha chain OS=Homo sapiens GN=HLA-A PE=1 SV=4	2	429.101	469.24	327.98	498.387	414.848	576.578	330.951	362.655	523.779	672.259
sp|P02042|HBD_HUMAN	HBD	Hemoglobin subunit delta OS=Homo sapiens GN=HBD PE=1 SV=2	2	71.7771	46.872	50.9889	119.074	68.7464	31.4892	189.862	272.745	614.761	55.5812
sp|P02144|MYG_HUMAN	MB	Myoglobin OS=Homo sapiens GN=MB PE=1 SV=2	1	14.4885	15.6361	14.0576	39.5314	33.2837	34.7059	18.0646	46.1605	10.3735	9.4567
sp|P02545|LMNA_HUMAN	LMNA	Prelamin-A/C OS=Homo sapiens GN=LMNA PE=1 SV=1	104	20269.9	24139.5	19303.6	22340.3	19075.4	18591.9	22612	22616.6	24076.4	22770.8
sp|P02647|APOA1_HUMAN	APOA1	Apolipoprotein A-I OS=Homo sapiens GN=APOA1 PE=1 SV=1	3	162.771	97.8678	100.406	118.835	813.367	56.7429	103.679	147.035	139.938	127.902
sp|P02649|APOE_HUMAN	APOE	Apolipoprotein E OS=Homo sapiens GN=APOE PE=1 SV=1	3	253.677	227.623	484.156	569.952	325.287	143.234	302.28	491.202	575.582	264.649
sp|P02656|APOC3_HUMAN	APOC3	Apolipoprotein C-III OS=Homo sapiens GN=APOC3 PE=1 SV=1	1	180.803	104.619	231.199	232.843	91.4982	53.0432	133.063	138.159	292.814	200.995
sp|P02675|FIBB_HUMAN	FGB	Fibrinogen beta chain OS=Homo sapiens GN=FGB PE=1 SV=2	2	502.804	175.728	183.524	324.506	203.006	145.759	261.117	363.219	272.997	233.165
sp|P02679|FIBG_HUMAN	FGG	Fibrinogen gamma chain OS=Homo sapiens GN=FGG PE=1 SV=3	1	57.438	20.0408	11.098	26.9682	9.72338	7.76677	23.1655	56.553	8.8686	17.838
sp|P02749|APOH_HUMAN	APOH	Beta-2-glycoprotein 1 OS=Homo sapiens GN=APOH PE=1 SV=3	1	111.953	40.55	4.88296	13.2279	92.0355	10.1247	55.7783	64.696	64.0413	29.8796
sp|P02751-15|FINC_HUMAN	FN1	Isoform 15 of Fibronectin OS=Homo sapiens GN=FN1	26	9095.62	1904.52	1639.33	4470.59	2054.6	995.052	2416.22	5797.75	1506.16	2680.24
sp|P02771|FETA_HUMAN	AFP	Alpha-fetoprotein OS=Homo sapiens GN=AFP PE=1 SV=1	1	223.138	57.0571	21.1655	27.216	90.2265	11.9366	59.4504	65.0305	106.537	51.1131
sp|P02774-3|VTDB_HUMAN	GC	Isoform 3 of Vitamin D-binding protein OS=Homo sapiens GN=GC	2	196.236	56.9081	25.5628	51.9462	154.042	26.7988	132.335	92.3318	238.404	69.8376
sp|P02786|TFR1_HUMAN	TFRC	Transferrin receptor protein 1 OS=Homo sapiens GN=TFRC PE=1 SV=2	91	9881.58	10739.6	15746.3	16807.2	13834.6	15362.1	20243.5	12259.9	18960.7	17227.7
sp|P02787|TRFE_HUMAN	TF	Serotransferrin OS=Homo sapiens GN=TF PE=1 SV=3	2	452.813	215.631	301.791	453.033	434.719	275.839	383.71	350.692	604.125	543.265
sp|P02788|TRFL_HUMAN	LTF	Lactotransferrin OS=Homo sapiens GN=LTF PE=1 SV=6	2	232.93	105.444	144.021	234.715	232.88	130.191	207.03	203.03	279.953	270.47
sp|P02792|FRIL_HUMAN	FTL	Ferritin light chain OS=Homo sapiens GN=FTL PE=1 SV=2	6	1172.89	1628.07	3455.03	3691.19	1774.01	1692.4	2808.45	1880.78	1283.86	1241.41
sp|P02794|FRIH_HUMAN	FTH1	Ferritin heavy chain OS=Homo sapiens GN=FTH1 PE=1 SV=2	13	1319.97	1744.25	4038.39	4875.3	2359.98	1843.66	3870.1	2781.03	2121.57	1617.9
sp|P02795|MT2_HUMAN	MT2A	Metallothionein-2 OS=Homo sapiens GN=MT2A PE=1 SV=1	4	1517.41	913.327	725.518	2385.7	692.897	771.265	1020.98	2625.86	357.144	531.906
sp|P03886|NU1M_HUMAN	MT-ND1	NADH-ubiquinone oxidoreductase chain 1 OS=Homo sapiens GN=MT-ND1 PE=1 SV=1	3	351.754	291.93	301.232	393.053	327.046	314.097	490.822	361.367	682.658	463.863
sp|P03891|NU2M_HUMAN	MT-ND2	NADH-ubiquinone oxidoreductase chain 2 OS=Homo sapiens GN=MT-ND2 PE=1 SV=2	1	113.813	95.6684	118.506	125.119	184.995	92.1127	353.482	109.011	563.833	185.266
sp|P03905|NU4M_HUMAN	MT-ND4	NADH-ubiquinone oxidoreductase chain 4 OS=Homo sapiens GN=MT-ND4 PE=1 SV=1	1	11.3876	19.8369	29.3241	26.5287	24.9087	24.0734	54.1182	29.8696	76.6039	29.8364
sp|P03915|NU5M_HUMAN	MT-ND5	NADH-ubiquinone oxidoreductase chain 5 OS=Homo sapiens GN=MT-ND5 PE=1 SV=2	2	101.143	115.005	111.156	121.508	66.3108	106.157	79.0153	121.535	53.4463	76.9138
sp|P03928|ATP8_HUMAN	MT-ATP8	ATP synthase protein 8 OS=Homo sapiens GN=MT-ATP8 PE=1 SV=1	4	1332.91	928.443	1361.02	1564.56	955.953	1520.26	537.427	973.832	141.588	1514.23
sp|P03973|SLPI_HUMAN	SLPI	Antileukoproteinase OS=Homo sapiens GN=SLPI PE=1 SV=2	1	69.2463	65.8364	84.7475	117.148	106.362	110.506	141.456	136.059	87.1611	72.6197
sp|P04004|VTNC_HUMAN	VTN	Vitronectin OS=Homo sapiens GN=VTN PE=1 SV=1	2	72.034	153.286	76.7317	214.653	190.047	71.617	144.855	311.093	743.948	104.541
sp|P04040|CATA_HUMAN	CAT	Catalase OS=Homo sapiens GN=CAT PE=1 SV=3	29	5049.45	5390.73	4330.21	6257.33	7652.46	7667.86	5320.04	4821.83	4928.13	5986.23
sp|P04049-2|RAF1_HUMAN	RAF1	Isoform 2 of RAF proto-oncogene serine/threonine-protein kinase OS=Homo sapiens GN=RAF1	6	747.072	787.149	813.036	958.25	762.662	883.038	730.099	741.738	542.147	748.728
sp|P04062|GLCM_HUMAN	GBA	Glucosylceramidase OS=Homo sapiens GN=GBA PE=1 SV=3	19	2289.35	2181.18	2937.71	4345.93	2901.04	3076.37	3275.02	3488.89	3135.47	2454.23
sp|P04075-2|ALDOA_HUMAN	ALDOA	Isoform 2 of Fructose-bisphosphate aldolase A OS=Homo sapiens GN=ALDOA	84	10808.1	14660.8	13529.8	14028.6	10817.4	11998	14266.3	11799.3	9765.79	11448.7
sp|P04080|CYTB_HUMAN	CSTB	Cystatin-B OS=Homo sapiens GN=CSTB PE=1 SV=2	8	1280.96	1251.51	2026.62	2296.36	2195.55	1691.57	3519.05	1156.44	3504.23	2495.32
sp|P04083|ANXA1_HUMAN	ANXA1	Annexin A1 OS=Homo sapiens GN=ANXA1 PE=1 SV=2	65	9944	9081.92	9068.47	14978.4	9915	9470.2	10391.4	12600.7	7403.92	6668.15
sp|P04114|APOB_HUMAN	APOB	Apolipoprotein B-100 OS=Homo sapiens GN=APOB PE=1 SV=2	13	2295.42	2598.45	5311.21	4463.52	2387.64	1434.23	3588.83	2259.02	5053.77	4040.19
sp|P04150-3|GCR_HUMAN	NR3C1	Isoform Alpha-2 of Glucocorticoid receptor OS=Homo sapiens GN=NR3C1	13	887.559	838.828	1000.27	1326.36	919.134	974.94	959.794	1265.07	618.957	863.548
sp|P04179|SODM_HUMAN	SOD2	Superoxide dismutase [Mn], mitochondrial OS=Homo sapiens GN=SOD2 PE=1 SV=2	6	1559.56	1391.32	1448.46	1786.3	1297.72	1573.63	1694.19	1667.73	1619.07	1479.33
sp|P04181|OAT_HUMAN	OAT	Ornithine aminotransferase, mitochondrial OS=Homo sapiens GN=OAT PE=1 SV=1	15	2776.15	3023.9	2871.14	3424.04	3087.36	3488.38	3408.9	2603.37	3381.02	2483.16
sp|P04183|KITH_HUMAN	TK1	Thymidine kinase, cytosolic OS=Homo sapiens GN=TK1 PE=1 SV=2	12	1282.48	1618.34	1684.17	2162.34	1752.34	1703.26	1755.15	1538.07	1236.25	1444.92
sp|P04406|G3P_HUMAN	GAPDH	Glyceraldehyde-3-phosphate dehydrogenase OS=Homo sapiens GN=GAPDH PE=1 SV=3	317	41173.8	54759.2	50781.4	58381.6	43093.9	49287.4	57480.6	38679.2	52059.6	45902.5
sp|P04626|ERBB2_HUMAN	ERBB2	Receptor tyrosine-protein kinase erbB-2 OS=Homo sapiens GN=ERBB2 PE=1 SV=1	4	778.391	821.927	577.002	953.55	871.085	644.621	665.949	899.107	1191.4	576.877
sp|P04632|CPNS1_HUMAN	CAPNS1	Calpain small subunit 1 OS=Homo sapiens GN=CAPNS1 PE=1 SV=1	13	1915.38	1425.17	1875.31	2588.36	1997.76	1771.83	2187.95	1972.41	1759.72	1804.55
sp|P04792|HSPB1_HUMAN	HSPB1	Heat shock protein beta-1 OS=Homo sapiens GN=HSPB1 PE=1 SV=2	50	11670	10240	10090.6	9746.09	8135.52	9096.39	9767.1	7926.08	8257.93	6548.04
sp|P04818|TYSY_HUMAN	TYMS	Thymidylate synthase OS=Homo sapiens GN=TYMS PE=1 SV=3	10	614.555	571.489	621.506	660.659	552.549	532.823	676.693	473.084	622.636	382.112
sp|P04843|RPN1_HUMAN	RPN1	Dolichyl-diphosphooligosaccharide--protein glycosyltransferase subunit 1 OS=Homo sapiens GN=RPN1 PE=1 SV=1	46	8447.02	8957.5	8965.83	9783.57	8053.32	8306.91	11532.9	8612.62	11649.1	9569.06
sp|P04844|RPN2_HUMAN	RPN2	Dolichyl-diphosphooligosaccharide--protein glycosyltransferase subunit 2 OS=Homo sapiens GN=RPN2 PE=1 SV=3	31	3364.04	3705.85	4042.8	4795.92	4697.74	4053.19	6860.39	4046.14	10539.5	4421.23
sp|P04899-4|GNAI2_HUMAN	GNAI2	Isoform sGi2 of Guanine nucleotide-binding protein G(i) subunit alpha-2 OS=Homo sapiens GN=GNAI2	18	2339.32	3066.51	2726.62	2741.27	2930.27	2700.16	3732.66	2654.56	3507.12	2477.39
sp|P04920|B3A2_HUMAN	SLC4A2	Anion exchange protein 2 OS=Homo sapiens GN=SLC4A2 PE=1 SV=4	9	1064.73	924.668	1016.18	1009.35	760.471	772.901	867.594	761.723	929.072	878.644
sp|P05023|AT1A1_HUMAN	ATP1A1	Sodium/potassium-transporting ATPase subunit alpha-1 OS=Homo sapiens GN=ATP1A1 PE=1 SV=1	73	11021.7	13520.6	13238.6	15527.5	14105.8	14180.8	16165.6	13667.2	13618.8	13341.5
sp|P05026|AT1B1_HUMAN	ATP1B1	Sodium/potassium-transporting ATPase subunit beta-1 OS=Homo sapiens GN=ATP1B1 PE=1 SV=1	16	2717.14	2777.26	3072.72	4236.74	3310.63	3714.32	3588.62	3348.06	3186.81	3944.96
sp|P05067|A4_HUMAN	APP	Amyloid beta A4 protein OS=Homo sapiens GN=APP PE=1 SV=3	15	1818.43	1827.03	3107.62	3508.86	1894.05	1849.6	2675.11	2859.98	2520.14	2198.15
sp|P05114|HMGN1_HUMAN	HMGN1	Non-histone chromosomal protein HMG-14 OS=Homo sapiens GN=HMGN1 PE=1 SV=3	6	202.839	224.476	224.398	312.039	464.434	265.275	1023.1	280.616	3310.09	373.752
sp|P05141|ADT2_HUMAN	SLC25A5	ADP/ATP translocase 2 OS=Homo sapiens GN=SLC25A5 PE=1 SV=7	18	3404.64	3971.92	2971.5	3835.1	3067.96	3854.89	3099.18	3544.33	2467.9	3263.34
sp|P05161|ISG15_HUMAN	ISG15	Ubiquitin-like protein ISG15 OS=Homo sapiens GN=ISG15 PE=1 SV=5	6	544.072	800.643	994.533	755.511	687.298	662.537	1236.59	652.569	1068.91	3599.62
sp|P05165|PCCA_HUMAN	PCCA	Propionyl-CoA carboxylase alpha chain, mitochondrial OS=Homo sapiens GN=PCCA PE=1 SV=4	5	646.554	525.925	546.568	801.536	629.251	716.986	659.379	671.657	502.169	606.797
sp|P05166-2|PCCB_HUMAN	PCCB	Isoform 2 of Propionyl-CoA carboxylase beta chain, mitochondrial OS=Homo sapiens GN=PCCB	7	584.724	642.136	607.5	762.184	650.378	732.558	679.162	679.098	716.31	633.191
sp|P05187|PPB1_HUMAN	ALPP	Alkaline phosphatase, placental type OS=Homo sapiens GN=ALPP PE=1 SV=2	16	3002.34	4861.4	2857.87	2177.69	3089.11	3619.01	1662.43	883.812	1143.9	2374.51
sp|P05198|IF2A_HUMAN	EIF2S1	Eukaryotic translation initiation factor 2 subunit 1 OS=Homo sapiens GN=EIF2S1 PE=1 SV=3	43	7554.34	7663.46	7625.91	9556.64	8242.81	7880.47	9138.61	7671.04	9259.9	8927.32
sp|P05204|HMGN2_HUMAN	HMGN2	Non-histone chromosomal protein HMG-17 OS=Homo sapiens GN=HMGN2 PE=1 SV=3	6	917.189	2092.15	819.151	1813.59	1341.18	1317.42	908.495	3040.46	562.25	829.497
sp|P05362|ICAM1_HUMAN	ICAM1	Intercellular adhesion molecule 1 OS=Homo sapiens GN=ICAM1 PE=1 SV=2	17	1730.8	1808.08	1644.2	2444.32	1840.45	1729.35	2117.54	2312.51	2805.57	1768.19
sp|P05386|RLA1_HUMAN	RPLP1	60S acidic ribosomal protein P1 OS=Homo sapiens GN=RPLP1 PE=1 SV=1	13	2049.95	2402.08	1930.1	3065.94	2215.34	2231.14	2267.14	2221.79	2062.53	2021.48
sp|P05387|RLA2_HUMAN	RPLP2	60S acidic ribosomal protein P2 OS=Homo sapiens GN=RPLP2 PE=1 SV=1	27	6614.29	6545.74	5923.82	8476.8	6253.28	6318.36	5720.15	6908.86	4670.69	5383.98
sp|P05388|RLA0_HUMAN	RPLP0	60S acidic ribosomal protein P0 OS=Homo sapiens GN=RPLP0 PE=1 SV=1	76	11655	12715.4	12299.3	13840.8	13173.1	12197.7	13943.6	11195.5	11087.5	12458.9
sp|P05412|JUN_HUMAN	JUN	Transcription factor AP-1 OS=Homo sapiens GN=JUN PE=1 SV=2	1	45.8474	58.6152	39.5878	131.672	143.344	69.2093	56.2512	149.474	70.2144	49.5837
sp|P05413|FABPH_HUMAN	FABP3	Fatty acid-binding protein, heart OS=Homo sapiens GN=FABP3 PE=1 SV=4	2	249.048	265.146	412.299	259.918	152.154	171.35	258.879	198.911	180.85	202.757
sp|P05423|RPC4_HUMAN	POLR3D	DNA-directed RNA polymerase III subunit RPC4 OS=Homo sapiens GN=POLR3D PE=1 SV=2	3	383.061	385.096	382.587	443.019	402.279	386.586	474.319	355.748	372.405	380.828
sp|P05455|LA_HUMAN	SSB	Lupus La protein OS=Homo sapiens GN=SSB PE=1 SV=2	46	9660.82	9232.78	9978.47	13902.4	12572.7	11249.3	14014.2	10387.6	12325.8	11091
sp|P05549|AP2A_HUMAN	TFAP2A	Transcription factor AP-2-alpha OS=Homo sapiens GN=TFAP2A PE=1 SV=1	7	1438.43	1593.74	1178.83	1287.24	1221.69	1271.25	1383.23	1105.03	992.564	1290.48
sp|P05556|ITB1_HUMAN	ITGB1	Integrin beta-1 OS=Homo sapiens GN=ITGB1 PE=1 SV=2	51	6348.8	6510.07	5397.42	9444.07	10175.2	8039.86	8806.8	8815.25	12295.8	8355.58
sp|P05771-2|KPCB_HUMAN	PRKCB	Isoform Beta-II of Protein kinase C beta type OS=Homo sapiens GN=PRKCB	4	490.347	597.303	620.191	707.835	567.865	587.83	867.679	598.619	590.914	475.781
sp|P05997|CO5A2_HUMAN	COL5A2	Collagen alpha-2(V) chain OS=Homo sapiens GN=COL5A2 PE=1 SV=3	2	182.323	251.36	145.928	108.508	138.733	154.109	166.669	92.1659	208.419	338.908
sp|P06132|DCUP_HUMAN	UROD	Uroporphyrinogen decarboxylase OS=Homo sapiens GN=UROD PE=1 SV=2	11	818.526	1114.67	833.08	927.934	835.363	871.071	937.847	793.288	794.564	781.085
sp|P06213|INSR_HUMAN	INSR	Insulin receptor OS=Homo sapiens GN=INSR PE=1 SV=4	4	271.038	290.532	293.468	358.96	197.264	300.182	264.858	327.439	196.554	255.766
sp|P06241|FYN_HUMAN	FYN	Tyrosine-protein kinase Fyn OS=Homo sapiens GN=FYN PE=1 SV=3	4	274.719	357.437	382.927	414.44	292.539	332.334	493.509	312.081	366.813	406.555
sp|P06280|AGAL_HUMAN	GLA	Alpha-galactosidase A OS=Homo sapiens GN=GLA PE=1 SV=1	7	469.911	610.726	463.163	509.558	597.067	640.211	748.222	453.472	610.786	740.37
sp|P06396|GELS_HUMAN	GSN	Gelsolin OS=Homo sapiens GN=GSN PE=1 SV=1	9	941.591	1000.18	872.836	1186.29	973.796	882.977	1006.58	1133.17	921.33	753.203
sp|P06400|RB_HUMAN	RB1	Retinoblastoma-associated protein OS=Homo sapiens GN=RB1 PE=1 SV=2	3	185.218	210.72	200.482	281.201	217.972	205.085	242.532	206.346	263.516	212.484
sp|P06454|PTMA_HUMAN	PTMA	Prothymosin alpha OS=Homo sapiens GN=PTMA PE=1 SV=2	6	502.719	487.662	573.513	656.371	529.091	508.394	580.939	434.79	686.588	489.358
sp|P06493|CDK1_HUMAN	CDK1	Cyclin-dependent kinase 1 OS=Homo sapiens GN=CDK1 PE=1 SV=3	33	4847.04	5144.03	5732.48	7028.64	5457.71	5564.21	7014.67	5661.47	6691.65	5883.6
sp|P06576|ATPB_HUMAN	ATP5B	ATP synthase subunit beta, mitochondrial OS=Homo sapiens GN=ATP5B PE=1 SV=3	119	9186.04	12143.5	8840.52	10264.7	12755.7	10347.4	13411	9096.42	14884	13262.3
sp|P06703|S10A6_HUMAN	S100A6	Protein S100-A6 OS=Homo sapiens GN=S100A6 PE=1 SV=1	8	2665.47	2765.47	3046.78	3304.16	2956.72	2655.99	3703.51	2536.45	4039.76	3243.7
sp|P06730-2|IF4E_HUMAN	EIF4E	Isoform 2 of Eukaryotic translation initiation factor 4E OS=Homo sapiens GN=EIF4E	8	1896.52	1803.58	1577.19	2194.89	2010.05	1716.01	2364.35	1794.08	1816.2	1840.69
sp|P06733|ENOA_HUMAN	ENO1	Alpha-enolase OS=Homo sapiens GN=ENO1 PE=1 SV=2	265	35111.6	35404.9	36151.1	43258	29630.3	33861.6	39691.7	32135.7	26717.9	29598.3
sp|P06737|PYGL_HUMAN	PYGL	Glycogen phosphorylase, liver form OS=Homo sapiens GN=PYGL PE=1 SV=4	58	8967.22	9994.04	10345.7	13746.5	10419.9	10345.8	13488.6	12933.6	12865.3	10614.7
sp|P06744|G6PI_HUMAN	GPI	Glucose-6-phosphate isomerase OS=Homo sapiens GN=GPI PE=1 SV=4	87	12569	14628.5	15447.6	16128.3	15348.5	14767.4	19216.2	10345.7	15639.7	15212.7
sp|P06746|DPOLB_HUMAN	POLB	DNA polymerase beta OS=Homo sapiens GN=POLB PE=1 SV=3	6	920.895	954.534	861.75	1239.43	1025.63	1013.08	1035.51	964.069	1016.4	1111.56
sp|P06748|NPM_HUMAN	NPM1	Nucleophosmin OS=Homo sapiens GN=NPM1 PE=1 SV=2	120	20905.1	23834.3	17904.4	21641.2	17495	19337.7	21586.9	21292.6	19039.5	18683
sp|P06753|TPM3_HUMAN	TPM3	Tropomyosin alpha-3 chain OS=Homo sapiens GN=TPM3 PE=1 SV=2	30	5903.91	6014.4	5476.42	7292.74	5689.66	5982.82	5749.96	6776.98	5302.04	5612.94
sp|P06753-2|TPM3_HUMAN	TPM3	Isoform 2 of Tropomyosin alpha-3 chain OS=Homo sapiens GN=TPM3	23	3927.49	3842.33	3913.58	4854.75	3800.77	3874.25	3972.47	4101.44	3458.8	3885.6
sp|P06756|ITAV_HUMAN	ITGAV	Integrin alpha-V OS=Homo sapiens GN=ITGAV PE=1 SV=2	38	3707.57	3914.68	4047.42	6245.52	5511.28	5912.65	4675.44	5480.41	5591.88	5197.69
sp|P06865|HEXA_HUMAN	HEXA	Beta-hexosaminidase subunit alpha OS=Homo sapiens GN=HEXA PE=1 SV=2	15	1792.69	2262.89	1864.6	2193.12	2130.28	2291.94	2082.17	1579.8	2424.67	2591.41
sp|P07093-3|GDN_HUMAN	SERPINE2	Isoform 3 of Glia-derived nexin OS=Homo sapiens GN=SERPINE2	4	156.242	138.238	194.33	233.184	156.789	140.059	214.714	258.271	483.757	135.725
sp|P07099|HYEP_HUMAN	EPHX1	Epoxide hydrolase 1 OS=Homo sapiens GN=EPHX1 PE=1 SV=1	19	2531.3	2382.06	4364.35	4854.98	2966.09	3313.31	4676.1	3644.83	3205.99	3342.4
sp|P07108-5|ACBP_HUMAN	DBI	Isoform 5 of Acyl-CoA-binding protein OS=Homo sapiens GN=DBI	10	1977.39	1828.54	2427.33	3107.9	1914.54	2668.73	1776.27	1450.27	2235.92	2744.17
sp|P07195|LDHB_HUMAN	LDHB	L-lactate dehydrogenase B chain OS=Homo sapiens GN=LDHB PE=1 SV=2	99	15992.7	19146.1	17943.1	19140.5	14295.1	17255.5	17986	13257.9	14733.1	15439
sp|P07199|CENPB_HUMAN	CENPB	Major centromere autoantigen B OS=Homo sapiens GN=CENPB PE=1 SV=2	3	197.668	200.484	212.376	265.244	237.695	207.934	291.9	226.194	290.445	210.397
sp|P07203|GPX1_HUMAN	GPX1	Glutathione peroxidase 1 OS=Homo sapiens GN=GPX1 PE=1 SV=4	13	3011.59	2605.57	386.738	756.896	2992.52	1729.1	543.857	573.352	5893.83	3888.23
sp|P07205|PGK2_HUMAN	PGK2	Phosphoglycerate kinase 2 OS=Homo sapiens GN=PGK2 PE=1 SV=3	2	80.2306	82.4176	113.596	126.433	87.3452	107.736	110.128	82.7796	68.7425	88.2835
sp|P07237|PDIA1_HUMAN	P4HB	Protein disulfide-isomerase OS=Homo sapiens GN=P4HB PE=1 SV=3	68	16075.9	19225.3	15522.4	18078.8	20130	17424.7	19795.5	16122.1	19074.5	18959.3
sp|P07305|H10_HUMAN	H1F0	Histone H1.0 OS=Homo sapiens GN=H1F0 PE=1 SV=3	4	517.831	711.359	607.786	907.015	1033.15	832.045	882.109	1129.11	882.661	751.409
sp|P07311|ACYP1_HUMAN	ACYP1	Acylphosphatase-1 OS=Homo sapiens GN=ACYP1 PE=1 SV=2	4	318.031	307.596	333.452	455.537	447.166	489.967	299.766	258.029	379.275	464.528
sp|P07355-2|ANXA2_HUMAN	ANXA2	Isoform 2 of Annexin A2 OS=Homo sapiens GN=ANXA2	76	14163.9	14388.7	13881.3	16791.9	16289.4	13212.1	16865.9	18549.1	13968.2	13620
sp|P07384|CAN1_HUMAN	CAPN1	Calpain-1 catalytic subunit OS=Homo sapiens GN=CAPN1 PE=1 SV=1	24	2423.94	2787.99	2928.05	3440.59	2430.22	3018.43	2990.83	2730.76	2408.69	2348.25
sp|P07437|TBB5_HUMAN	TUBB	Tubulin beta chain OS=Homo sapiens GN=TUBB PE=1 SV=2	39	3549.16	4019.45	4203.46	5223.91	4692.22	3939.91	5773.1	3639.89	4917.04	4264.91
sp|P07602-3|SAP_HUMAN	PSAP	Isoform Sap-mu-9 of Prosaposin OS=Homo sapiens GN=PSAP	16	2046.91	2809.98	2903.47	5655.06	3381.05	3615.16	3640.41	5482.56	2420.75	3282.69
sp|P07686|HEXB_HUMAN	HEXB	Beta-hexosaminidase subunit beta OS=Homo sapiens GN=HEXB PE=1 SV=3	17	3214.17	4150.48	2358.78	2638.22	3440.34	3519.64	3073.05	2016.79	4812.45	5721.88
sp|P07711|CATL1_HUMAN	CTSL	Cathepsin L1 OS=Homo sapiens GN=CTSL PE=1 SV=2	4	207.369	299.205	186.965	273.032	374.023	213.52	402.792	303.315	540.567	315.756
sp|P07737|PROF1_HUMAN	PFN1	Profilin-1 OS=Homo sapiens GN=PFN1 PE=1 SV=2	65	8641.73	7803.04	9015.34	13516	9932.39	10616	10729.7	9317.77	8335.13	9248.26
sp|P07738|PMGE_HUMAN	BPGM	Bisphosphoglycerate mutase OS=Homo sapiens GN=BPGM PE=1 SV=2	1	25.4562	34.203	40.1361	60.4615	45.4527	43.2125	45.767	64.3516	42.2914	24.191
sp|P07741|APT_HUMAN	APRT	Adenine phosphoribosyltransferase OS=Homo sapiens GN=APRT PE=1 SV=2	15	2772.5	3380.56	2423.39	2416.43	2544.98	2786.04	2328.28	1712.65	2518.18	2532.34
sp|P07814|SYEP_HUMAN	EPRS	Bifunctional glutamate/proline--tRNA ligase OS=Homo sapiens GN=EPRS PE=1 SV=5	152	27875.2	30797.2	34958.9	46746.2	32470.4	35370.1	44069	36690.5	28856.5	28421.6
sp|P07858|CATB_HUMAN	CTSB	Cathepsin B OS=Homo sapiens GN=CTSB PE=1 SV=3	12	1413.44	1296.79	1028.25	1612.42	1556.96	1563.85	1465.07	1882.52	1901.38	2019.15
sp|P07900-2|HS90A_HUMAN	HSP90AA1	Isoform 2 of Heat shock protein HSP 90-alpha OS=Homo sapiens GN=HSP90AA1	261	48301.4	46298.3	47827.9	54263.1	39512.7	47192.9	46751.3	41937.1	33882	37608.2
sp|P07910-2|HNRPC_HUMAN	HNRNPC	Isoform C1 of Heterogeneous nuclear ribonucleoproteins C1/C2 OS=Homo sapiens GN=HNRNPC	41	7148.05	6990.3	6845.89	8457.06	7865.3	7700.82	9792.65	7801.75	13282.8	7798.91
sp|P07919|QCR6_HUMAN	UQCRH	Cytochrome b-c1 complex subunit 6, mitochondrial OS=Homo sapiens GN=UQCRH PE=1 SV=2	3	579.036	1003.65	599.719	1052.57	815.298	862.984	722.246	792.241	502.044	701.983
sp|P07942|LAMB1_HUMAN	LAMB1	Laminin subunit beta-1 OS=Homo sapiens GN=LAMB1 PE=1 SV=2	34	5529.12	5652.33	4220.76	5844.75	5794.75	5147.57	5423.48	4859.27	6735.84	4782.67
sp|P07947|YES_HUMAN	YES1	Tyrosine-protein kinase Yes OS=Homo sapiens GN=YES1 PE=1 SV=3	15	1998.7	1998.06	2261.57	2591.82	1947.57	2210.6	2464.78	2011.5	2074.46	2187.03
sp|P07948|LYN_HUMAN	LYN	Tyrosine-protein kinase Lyn OS=Homo sapiens GN=LYN PE=1 SV=3	17	3007.69	3030.03	3254.38	4117.16	2983.38	3196.63	3905.29	3482.46	2379.92	2609.31
sp|P07948-2|LYN_HUMAN	LYN	Isoform 2 of Tyrosine-protein kinase Lyn OS=Homo sapiens GN=LYN	2	202.987	208.639	235.745	292.713	201.332	250.107	293.667	241.81	225.909	234.517
sp|P07951|TPM2_HUMAN	TPM2	Tropomyosin beta chain OS=Homo sapiens GN=TPM2 PE=1 SV=1	32	6916.55	5405.89	5642.38	8189.22	6996.95	6439.13	6094.87	6298.67	6826.75	6265.03
sp|P07951-2|TPM2_HUMAN	TPM2	Isoform 2 of Tropomyosin beta chain OS=Homo sapiens GN=TPM2	7	1371.83	970.792	807.27	1251.13	1427.57	1304.69	906.711	1090.41	1612.24	1499.2
sp|P07954|FUMH_HUMAN	FH	Fumarate hydratase, mitochondrial OS=Homo sapiens GN=FH PE=1 SV=3	47	7913.51	9836.85	7776.73	9216.92	10684.1	9035.23	11003.1	7508.64	12925.6	9592.02
sp|P07992|ERCC1_HUMAN	ERCC1	DNA excision repair protein ERCC-1 OS=Homo sapiens GN=ERCC1 PE=1 SV=1	2	206.529	198.92	220.543	281.555	242.665	247.139	266.704	177.967	298.965	311.897
sp|P07996|TSP1_HUMAN	THBS1	Thrombospondin-1 OS=Homo sapiens GN=THBS1 PE=1 SV=2	3	134.688	136.42	63.9578	91.4952	205.843	62.2663	210.65	119.386	228.785	171.576
sp|P08047|SP1_HUMAN	SP1	Transcription factor Sp1 OS=Homo sapiens GN=SP1 PE=1 SV=3	5	987.271	1037.38	873.715	1103	1064.2	1020.62	1114.89	1068.66	697.385	1036.8
sp|P08069|IGF1R_HUMAN	IGF1R	Insulin-like growth factor 1 receptor OS=Homo sapiens GN=IGF1R PE=1 SV=1	15	1292.09	1498.22	1379.04	1563.94	1263.14	1171.98	1708.94	1477.31	1094.13	1385.38
sp|P08107|HSP71_HUMAN	HSPA1A	Heat shock 70 kDa protein 1A/1B OS=Homo sapiens GN=HSPA1A PE=1 SV=5	137	17970	24254.7	20642.9	24364.1	24039.9	21003.7	28893.3	20817.7	19009	14306.8
sp|P08133|ANXA6_HUMAN	ANXA6	Annexin A6 OS=Homo sapiens GN=ANXA6 PE=1 SV=3	59	12254	13037.9	12694.7	12542.4	12351.2	12477.5	13225.8	7592.56	11704.9	13852.4
sp|P08134|RHOC_HUMAN	RHOC	Rho-related GTP-binding protein RhoC OS=Homo sapiens GN=RHOC PE=1 SV=1	14	2619.49	3105.85	2797.88	3656.52	3121.13	3166.98	3712.99	3045.35	2969.17	2866.24
sp|P08174-2|DAF_HUMAN	CD55	Isoform 1 of Complement decay-accelerating factor OS=Homo sapiens GN=CD55	31	3815.75	5002.74	4199.64	5999.3	6381.97	4727.88	6282	5731.94	5319.82	6287.74
sp|P08195|4F2_HUMAN	SLC3A2	4F2 cell-surface antigen heavy chain OS=Homo sapiens GN=SLC3A2 PE=1 SV=3	84	8660.11	10205.1	11262.7	18582.8	13090.4	13975.4	18518.4	17250	12298.7	8403.34
sp|P08236|BGLR_HUMAN	GUSB	Beta-glucuronidase OS=Homo sapiens GN=GUSB PE=1 SV=2	5	610.427	626.901	470.761	674.972	765.975	830.488	488.865	469.457	812.168	750.248
sp|P08237-3|K6PF_HUMAN	PFKM	Isoform 3 of 6-phosphofructokinase, muscle type OS=Homo sapiens GN=PFKM	45	6530.52	6738.98	6227.77	6954.79	7072.84	6636.57	7153.12	5216.6	6498.21	5597.68
sp|P08238|HS90B_HUMAN	HSP90AB1	Heat shock protein HSP 90-beta OS=Homo sapiens GN=HSP90AB1 PE=1 SV=4	142	25354.1	26343.4	23819.2	27302.8	20989.1	24338.1	24605.3	22629.3	17048.6	18390.5
sp|P08240|SRPR_HUMAN	SRPR	Signal recognition particle receptor subunit alpha OS=Homo sapiens GN=SRPR PE=1 SV=2	32	4151.29	4790.56	4083.87	4667.13	6138.39	5163.05	6153.95	3565.8	7260.56	6025.13
sp|P08243|ASNS_HUMAN	ASNS	Asparagine synthetase [glutamine-hydrolyzing] OS=Homo sapiens GN=ASNS PE=1 SV=4	50	5134.88	5900.63	10438.4	18222.1	7378.32	11179.1	12597.3	14722.6	3862.03	3568.67
sp|P08397|HEM3_HUMAN	HMBS	Porphobilinogen deaminase OS=Homo sapiens GN=HMBS PE=1 SV=2	10	1705.62	1797.31	1738.11	1977.88	1617.87	1805.49	1935.21	1515.12	1259.45	1764.73
sp|P08473|NEP_HUMAN	MME	Neprilysin OS=Homo sapiens GN=MME PE=1 SV=2	24	3564.88	3502.93	4184.06	3764.39	1556.54	2214.67	4072.63	3025.49	5569.92	3670.02
sp|P08559-4|ODPA_HUMAN	PDHA1	Isoform 4 of Pyruvate dehydrogenase E1 component subunit alpha, somatic form, mitochondrial OS=Homo sapiens GN=PDHA1	26	3007.47	3201.79	3096.04	3990.41	3759.25	3662.44	4220.46	3209.88	3985.96	4045.59
sp|P08572|CO4A2_HUMAN	COL4A2	Collagen alpha-2(IV) chain OS=Homo sapiens GN=COL4A2 PE=1 SV=4	9	710.872	658.823	497.063	799.877	726.4	825.701	549.781	842.15	421.535	636.3
sp|P08574|CY1_HUMAN	CYC1	Cytochrome c1, heme protein, mitochondrial OS=Homo sapiens GN=CYC1 PE=1 SV=3	18	2496.67	2903.58	2441.93	2894.5	2025.79	2977.26	2031.9	2236.32	1967.16	2245
sp|P08579|RU2B_HUMAN	SNRPB2	U2 small nuclear ribonucleoprotein B'' OS=Homo sapiens GN=SNRPB2 PE=1 SV=1	6	1130.33	1316.54	1247.44	1456.01	1553.19	1266.55	1785.53	1167.44	1605.17	1397.39
sp|P08581-2|MET_HUMAN	MET	Isoform 2 of Hepatocyte growth factor receptor OS=Homo sapiens GN=MET	25	3025.06	2959.6	2360.7	3305.05	2868.26	2648.14	3188.9	3633.99	3019.89	2815.08
sp|P08582|TRFM_HUMAN	MFI2	Melanotransferrin OS=Homo sapiens GN=MFI2 PE=1 SV=2	10	739.729	941.821	742.528	1084.91	1344.59	1083.09	979.122	1123.05	1395.42	961.84
sp|P08621|RU17_HUMAN	SNRNP70	U1 small nuclear ribonucleoprotein 70 kDa OS=Homo sapiens GN=SNRNP70 PE=1 SV=2	22	5354.47	7053.46	5184.75	6871.64	5291.67	6276.18	5454.54	7486.51	4858.88	5109.99
sp|P08648|ITA5_HUMAN	ITGA5	Integrin alpha-5 OS=Homo sapiens GN=ITGA5 PE=1 SV=2	9	700.124	810.575	718.37	1386.76	819.913	925.497	597.42	1290.36	729.416	661.692
sp|P08651|NFIC_HUMAN	NFIC	Nuclear factor 1 C-type OS=Homo sapiens GN=NFIC PE=1 SV=2	7	1158.83	1224.51	1254.28	1230.28	1147.34	1141.85	1350.79	1099.16	1330.19	1351.62
sp|P08651-6|NFIC_HUMAN	NFIC	Isoform 6 of Nuclear factor 1 C-type OS=Homo sapiens GN=NFIC	1	87.2416	113.093	71.8796	86.647	70.1467	72.5717	73.1941	85.3468	44.3338	62.5746
sp|P08670|VIME_HUMAN	VIM	Vimentin OS=Homo sapiens GN=VIM PE=1 SV=4	223	26854.4	31778.5	24229.8	28679.9	25685.8	24147.6	31387.7	32975.6	30448.7	29579.6
sp|P08754|GNAI3_HUMAN	GNAI3	Guanine nucleotide-binding protein G(k) subunit alpha OS=Homo sapiens GN=GNAI3 PE=1 SV=3	13	1762.47	2625.1	1757.5	2176.6	2377.34	2125.19	2191.13	2303.2	1854.38	1999.41
sp|P08758|ANXA5_HUMAN	ANXA5	Annexin A5 OS=Homo sapiens GN=ANXA5 PE=1 SV=2	60	6591.3	6784.45	7715.24	10493.2	7662.54	7505.59	8935.62	8237.16	6798.25	6388.07
sp|P08842|STS_HUMAN	STS	Steryl-sulfatase OS=Homo sapiens GN=STS PE=1 SV=2	1	27.463	24.7923	27.5893	45.2499	32.6638	39.2118	36.4512	34.2208	41.4936	38.189
sp|P08865|RSSA_HUMAN	RPSA	40S ribosomal protein SA OS=Homo sapiens GN=RPSA PE=1 SV=4	40	9271.25	9663.7	9268.44	11381	8255.74	9370.37	9365.34	9170.11	6334.99	8469.51
sp|P08962|CD63_HUMAN	CD63	CD63 antigen OS=Homo sapiens GN=CD63 PE=1 SV=2	2	104.841	119.16	145.485	141.823	143.557	85.3169	281.897	120.33	447.827	190.694
sp|P09001|RM03_HUMAN	MRPL3	39S ribosomal protein L3, mitochondrial OS=Homo sapiens GN=MRPL3 PE=1 SV=1	9	3338.51	2770.17	2796.15	3558.98	2655.66	3014.91	3074.71	2868.22	2750.29	3338.08
sp|P09012|SNRPA_HUMAN	SNRPA	U1 small nuclear ribonucleoprotein A OS=Homo sapiens GN=SNRPA PE=1 SV=3	20	3122.75	3235.57	3621.34	4218.22	4763.79	3401.42	6126.52	3339.2	6474.49	4266.04
sp|P09038|FGF2_HUMAN	FGF2	Fibroblast growth factor 2 OS=Homo sapiens GN=FGF2 PE=1 SV=3	2	126.467	118.515	104.795	165.211	152.467	99.8054	163.141	174.494	109.222	208.85
sp|P09110|THIK_HUMAN	ACAA1	3-ketoacyl-CoA thiolase, peroxisomal OS=Homo sapiens GN=ACAA1 PE=1 SV=2	12	1280.07	1243.29	1417.55	1980.86	1196.15	1491.56	1670.54	1764.05	1182.35	1124.34
sp|P09132|SRP19_HUMAN	SRP19	Signal recognition particle 19 kDa protein OS=Homo sapiens GN=SRP19 PE=1 SV=3	9	1114.03	923.517	1153.14	1709.97	900.42	1259.71	978.631	1312.32	567.004	893.281
sp|P09234|RU1C_HUMAN	SNRPC	U1 small nuclear ribonucleoprotein C OS=Homo sapiens GN=SNRPC PE=1 SV=1	2	980.187	836.972	1070	1347.66	882.143	1055.78	1002.02	1021.59	816.157	997.002
sp|P09382|LEG1_HUMAN	LGALS1	Galectin-1 OS=Homo sapiens GN=LGALS1 PE=1 SV=2	52	6798.41	7394.27	7556.9	10265.4	7590.25	8010.44	8313.03	9108.37	6847.83	6666.58
sp|P09417|DHPR_HUMAN	QDPR	Dihydropteridine reductase OS=Homo sapiens GN=QDPR PE=1 SV=2	6	702.68	593.005	838.795	1043.2	519.029	735.151	769.145	830.645	520.138	670.388
sp|P09429|HMGB1_HUMAN	HMGB1	High mobility group protein B1 OS=Homo sapiens GN=HMGB1 PE=1 SV=3	26	4208.51	4633.68	3998.28	5266.99	5301.71	4550.77	5623.15	4287.4	4317.85	4953.96
sp|P09471|GNAO_HUMAN	GNAO1	Guanine nucleotide-binding protein G(o) subunit alpha OS=Homo sapiens GN=GNAO1 PE=1 SV=4	3	177.591	202	146.472	347.165	478.63	406.653	190.266	281.184	285.946	255.158
sp|P09496-2|CLCA_HUMAN	CLTA	Isoform Non-brain of Clathrin light chain A OS=Homo sapiens GN=CLTA	12	2017	2292.69	2388.98	3116.61	2374.74	2487.46	2755.09	2463.14	1895.36	1989.9
sp|P09497|CLCB_HUMAN	CLTB	Clathrin light chain B OS=Homo sapiens GN=CLTB PE=1 SV=1	9	1829.09	1846.07	1782.92	2757.16	1843.1	1841.01	2031.59	2216.29	1930.94	1723.04
sp|P09525|ANXA4_HUMAN	ANXA4	Annexin A4 OS=Homo sapiens GN=ANXA4 PE=1 SV=4	24	2121.08	2091.16	2299.5	2843.21	2561.08	2470.15	2428.96	2093.42	2456.34	2099.18
sp|P09543|CN37_HUMAN	CNP	2',3'-cyclic-nucleotide 3'-phosphodiesterase OS=Homo sapiens GN=CNP PE=1 SV=2	19	3237.57	3339.78	3475.24	4258.88	3687.19	3284.06	4575.6	3728.27	4441.85	4036.78
sp|P09601|HMOX1_HUMAN	HMOX1	Heme oxygenase 1 OS=Homo sapiens GN=HMOX1 PE=1 SV=1	21	318.087	419.328	5854.28	8103.69	540.997	3470.36	3031.78	5936.12	185.734	385.313
sp|P09622|DLDH_HUMAN	DLD	Dihydrolipoyl dehydrogenase, mitochondrial OS=Homo sapiens GN=DLD PE=1 SV=2	37	6852.35	6778.24	6304.35	9098.73	6780.95	8487.83	7091.16	7149.96	7447.44	5421.5
sp|P09651|ROA1_HUMAN	HNRNPA1	Heterogeneous nuclear ribonucleoprotein A1 OS=Homo sapiens GN=HNRNPA1 PE=1 SV=5	79	7698.22	13645.3	8001.33	8424.47	6869.03	8736.82	8010.8	9200.49	6126.71	8040.98
sp|P09651-2|ROA1_HUMAN	HNRNPA1	Isoform A1-A of Heterogeneous nuclear ribonucleoprotein A1 OS=Homo sapiens GN=HNRNPA1	1	111.693	94.7268	89.6858	105.312	65.0599	114.571	71.9186	92.7734	56.8973	87.8011
sp|P09661|RU2A_HUMAN	SNRPA1	U2 small nuclear ribonucleoprotein A' OS=Homo sapiens GN=SNRPA1 PE=1 SV=2	21	4000.2	3663.69	3530.04	4676.54	3810.77	4197.93	3855.06	3863.2	3244.18	3678.81
sp|P09669|COX6C_HUMAN	COX6C	Cytochrome c oxidase subunit 6C OS=Homo sapiens GN=COX6C PE=1 SV=2	8	2228.1	2867.54	2063.2	2645.87	2117.47	2521.26	1460.34	3013.19	1111.66	1816.72
sp|P09874|PARP1_HUMAN	PARP1	Poly [ADP-ribose] polymerase 1 OS=Homo sapiens GN=PARP1 PE=1 SV=4	122	20842.1	23711.9	20637.6	25335.5	24109.5	22602.7	29174.8	25572.2	27587.9	21051.4
sp|P09884|DPOLA_HUMAN	POLA1	DNA polymerase alpha catalytic subunit OS=Homo sapiens GN=POLA1 PE=1 SV=2	32	5159.58	5534.28	5008.43	5863.7	5720.78	5132.35	6534.51	4838.49	4829.21	5009.33
sp|P09913|IFIT2_HUMAN	IFIT2	Interferon-induced protein with tetratricopeptide repeats 2 OS=Homo sapiens GN=IFIT2 PE=1 SV=1	5	309.803	229.677	465.581	488.435	264.274	244.986	433.49	404.85	423.071	1505.07
sp|P09914|IFIT1_HUMAN	IFIT1	Interferon-induced protein with tetratricopeptide repeats 1 OS=Homo sapiens GN=IFIT1 PE=1 SV=2	6	453.196	414.669	603.376	576.006	474.261	462.042	562.09	485.144	577.137	1880.2
sp|P09960|LKHA4_HUMAN	LTA4H	Leukotriene A-4 hydrolase OS=Homo sapiens GN=LTA4H PE=1 SV=2	42	9584.08	9940.05	10545.5	13309.4	10551.5	11068.4	12044.6	9623.88	8988.81	9133.83
sp|P09972|ALDOC_HUMAN	ALDOC	Fructose-bisphosphate aldolase C OS=Homo sapiens GN=ALDOC PE=1 SV=2	7	447.178	489.905	534.173	513.104	374.656	436.812	492.462	356.69	341.513	354.186
sp|P0C0L4|CO4A_HUMAN	C4A	Complement C4-A OS=Homo sapiens GN=C4A PE=1 SV=2	1	194.169	146.713	70.0829	134.013	198.803	51.3235	77.4202	211.247	12.6027	207.072
sp|P0C221|CC175_HUMAN	CCDC175	Coiled-coil domain-containing protein 175 OS=Homo sapiens GN=CCDC175 PE=2 SV=1	2	155.168	110.956	189.707	235.897	261.133	178.356	612.669	153.023	865.92	251.119
sp|P0C2W1|FBSP1_HUMAN	FBXO45	F-box/SPRY domain-containing protein 1 OS=Homo sapiens GN=FBXO45 PE=1 SV=1	1	240.58	246.202	253.406	317.689	271.923	250.177	300.864	291.213	281.824	260.337
sp|P0C7P0|CISD3_HUMAN	CISD3	CDGSH iron-sulfur domain-containing protein 3, mitochondrial OS=Homo sapiens GN=CISD3 PE=1 SV=1	1	360.896	286.598	169.226	224.754	129.339	233.568	63.3515	172.706	12.6439	258.108
sp|P0CG08|GPHRB_HUMAN	GPR89B	Golgi pH regulator B OS=Homo sapiens GN=GPR89B PE=1 SV=1	3	400.168	351.389	478.106	647.446	425.595	453.262	544.726	560.749	500.609	345.631
sp|P0CG13|CTF8_HUMAN	CHTF8	Chromosome transmission fidelity protein 8 homolog OS=Homo sapiens GN=CHTF8 PE=1 SV=1	1	346.919	321.251	295.876	341.473	329.309	312.655	207.847	358.097	8.74714	258.82
sp|P0CG29|GST2_HUMAN	GSTT2	Glutathione S-transferase theta-2 OS=Homo sapiens GN=GSTT2 PE=1 SV=1	3	502.943	668.029	768.067	906.697	656.608	688.124	790.08	593.278	871.471	721.468
sp|P0CW18|PRS56_HUMAN	PRSS56	Serine protease 56 OS=Homo sapiens GN=PRSS56 PE=1 SV=1	18	1864.51	3440.76	2347.86	1255.85	1330.08	1756.79	2886.88	691.398	4072.74	2876.67
sp|P0CW22|RS17L_HUMAN	RPS17L	40S ribosomal protein S17-like OS=Homo sapiens GN=RPS17L PE=1 SV=1	51	8139.18	10703.8	8052.43	10115.4	8929.09	8282.82	9805.32	9611.03	7562.05	8305.85
sp|P0DI81-3|TPC2A_HUMAN	TRAPPC2	Isoform 3 of Trafficking protein particle complex subunit 2 OS=Homo sapiens GN=TRAPPC2	6	591.998	735.183	576.269	714.511	607.903	620.279	660.866	654.043	427.28	592.245
sp|P10109|ADX_HUMAN	FDX1	Adrenodoxin, mitochondrial OS=Homo sapiens GN=FDX1 PE=1 SV=1	1	298.181	358.035	290.374	407.015	435.713	426.46	315.783	263.238	326.582	348.325
sp|P10155|RO60_HUMAN	TROVE2	60 kDa SS-A/Ro ribonucleoprotein OS=Homo sapiens GN=TROVE2 PE=1 SV=2	24	4494.88	4793.05	4948.35	6124.78	5089.4	5018.98	5507.16	4883.29	4048.44	4261.39
sp|P10244|MYBB_HUMAN	MYBL2	Myb-related protein B OS=Homo sapiens GN=MYBL2 PE=1 SV=1	3	558.183	520.369	518.917	615.292	550.646	528.572	575.082	535.586	535.549	644.125
sp|P10253|LYAG_HUMAN	GAA	Lysosomal alpha-glucosidase OS=Homo sapiens GN=GAA PE=1 SV=4	9	433.743	661.84	471.643	518.311	607.097	652.965	482.807	493.297	656.565	616.718
sp|P10301|RRAS_HUMAN	RRAS	Ras-related protein R-Ras OS=Homo sapiens GN=RRAS PE=1 SV=1	6	682.554	698.73	604.828	794.047	744.444	701.935	766.296	723.653	828.078	752.507
sp|P10316|1A69_HUMAN	HLA-A	HLA class I histocompatibility antigen, A-69 alpha chain OS=Homo sapiens GN=HLA-A PE=1 SV=2	12	1672.69	2249.63	1411.12	2118.9	2290.68	2536.86	1378.49	1634.67	2743.45	3206.79
sp|P10398|ARAF_HUMAN	ARAF	Serine/threonine-protein kinase A-Raf OS=Homo sapiens GN=ARAF PE=1 SV=2	3	96.4406	90.6609	97.8291	122.861	94.6079	116.261	127.759	89.1589	90.0317	92.7465
sp|P10412|H14_HUMAN	HIST1H1E	Histone H1.4 OS=Homo sapiens GN=HIST1H1E PE=1 SV=2	33	6988.01	13516.2	6805.19	9167.41	9588.71	9953.73	8108.18	12076.3	7741.32	7239.64
sp|P10515|ODP2_HUMAN	DLAT	Dihydrolipoyllysine-residue acetyltransferase component of pyruvate dehydrogenase complex, mitochondrial OS=Homo sapiens GN=DLAT PE=1 SV=3	33	5807.14	5932.49	5823.02	6727.14	5307.09	6068.25	7952.94	5232.51	6475.17	6398.27
sp|P10586|PTPRF_HUMAN	PTPRF	Receptor-type tyrosine-protein phosphatase F OS=Homo sapiens GN=PTPRF PE=1 SV=2	34	3530.72	2432.43	2456.9	4035.63	3730.07	3097.65	3522.9	4231.82	3564.32	3069.51
sp|P10588|NR2F6_HUMAN	NR2F6	Nuclear receptor subfamily 2 group F member 6 OS=Homo sapiens GN=NR2F6 PE=1 SV=2	4	320.787	402.555	280.899	353.416	269.785	294.958	331.302	359.744	349.303	358.392
sp|P10589|COT1_HUMAN	NR2F1	COUP transcription factor 1 OS=Homo sapiens GN=NR2F1 PE=1 SV=1	1	35.6609	38.6832	37.5164	57.5876	41.3985	38.7944	47.0521	45.9707	46.4031	44.3098
sp|P10599|THIO_HUMAN	TXN	Thioredoxin OS=Homo sapiens GN=TXN PE=1 SV=3	54	7403.71	8999.49	11048.2	12904.2	4378.79	10102	6646.18	10103.3	3683.63	5934
sp|P10606|COX5B_HUMAN	COX5B	Cytochrome c oxidase subunit 5B, mitochondrial OS=Homo sapiens GN=COX5B PE=1 SV=2	13	2036.28	2302.94	2241.95	2974.09	2396.04	2672.99	2317.51	2773.48	1936.23	2183.25
sp|P10619|PPGB_HUMAN	CTSA	Lysosomal protective protein OS=Homo sapiens GN=CTSA PE=1 SV=2	11	1277.34	1632.52	1000.23	1238.02	2052.51	1482.17	1649.7	1097.83	1901.56	2390.49
sp|P10620|MGST1_HUMAN	MGST1	Microsomal glutathione S-transferase 1 OS=Homo sapiens GN=MGST1 PE=1 SV=1	7	1196.32	1289.4	2200.21	2918.94	1516.47	1709.97	2671.06	2852.35	890.727	1558.04
sp|P10644|KAP0_HUMAN	PRKAR1A	cAMP-dependent protein kinase type I-alpha regulatory subunit OS=Homo sapiens GN=PRKAR1A PE=1 SV=1	11	2457.51	2609.08	3255.86	3900.99	3121.4	3745.68	3084.46	2046.21	2737.82	2797.95
sp|P10746|HEM4_HUMAN	UROS	Uroporphyrinogen-III synthase OS=Homo sapiens GN=UROS PE=1 SV=1	1	23.1002	34.058	17.2273	25.7537	27.8404	23.5514	23.4223	19.9742	19.3898	19.7633
sp|P10768|ESTD_HUMAN	ESD	S-formylglutathione hydrolase OS=Homo sapiens GN=ESD PE=1 SV=2	13	2254.25	2623.48	2714.36	3245.28	2329.15	2649.32	3030.94	2444.14	1858.81	2470.01
sp|P10809|CH60_HUMAN	HSPD1	60 kDa heat shock protein, mitochondrial OS=Homo sapiens GN=HSPD1 PE=1 SV=2	311	40692.7	43349.1	36858.7	46817.4	41375.1	42225.9	50111.5	39525.6	50670.1	43999.4
sp|P10909-2|CLUS_HUMAN	CLU	Isoform 2 of Clusterin OS=Homo sapiens GN=CLU	4	199.631	253.283	322.139	211.991	166.807	169.93	356.781	144.401	403.894	221.792
sp|P11021|GRP78_HUMAN	HSPA5	78 kDa glucose-regulated protein OS=Homo sapiens GN=HSPA5 PE=1 SV=2	138	24779.9	29359.9	23301.4	26594.9	25909.6	24213.5	28145.6	23557.1	27782.2	25040.6
sp|P11047|LAMC1_HUMAN	LAMC1	Laminin subunit gamma-1 OS=Homo sapiens GN=LAMC1 PE=1 SV=3	26	4207.58	3704.95	2869.42	3539.99	3362.06	3054.15	3652.02	2992.78	4147.51	4418.33
sp|P11117|PPAL_HUMAN	ACP2	Lysosomal acid phosphatase OS=Homo sapiens GN=ACP2 PE=1 SV=3	12	921.54	984.939	1034.14	1475.6	995.18	1171.5	1126.11	1325.05	1103.57	1098.56
sp|P11142|HSP7C_HUMAN	HSPA8	Heat shock cognate 71 kDa protein OS=Homo sapiens GN=HSPA8 PE=1 SV=1	217	38450	41345.5	40398	48108.3	36369.8	38333.3	44048.5	36938.6	31385.2	33845.4
sp|P11166|GTR1_HUMAN	SLC2A1	Solute carrier family 2, facilitated glucose transporter member 1 OS=Homo sapiens GN=SLC2A1 PE=1 SV=2	7	881.065	861.937	1399.34	1450.74	649.142	938.352	1330.42	1269.03	1378.3	1080.03
sp|P11171|41_HUMAN	EPB41	Protein 4.1 OS=Homo sapiens GN=EPB41 PE=1 SV=4	12	1403.2	1430.29	1721.88	1877.71	1523.4	1715.26	1898.89	1421.63	1658.19	1534.82
sp|P11172|UMPS_HUMAN	UMPS	Uridine 5'-monophosphate synthase OS=Homo sapiens GN=UMPS PE=1 SV=1	28	4862.46	5246.51	5341.27	6388.19	5167.93	5398.29	6030.72	4547.15	4828.5	4801.75
sp|P11177|ODPB_HUMAN	PDHB	Pyruvate dehydrogenase E1 component subunit beta, mitochondrial OS=Homo sapiens GN=PDHB PE=1 SV=3	18	2704.57	2750.65	2738.77	3587.35	2729.1	3312.02	3185.64	2779.8	3252.34	3225.98
sp|P11182|ODB2_HUMAN	DBT	Lipoamide acyltransferase component of branched-chain alpha-keto acid dehydrogenase complex, mitochondrial OS=Homo sapiens GN=DBT PE=1 SV=3	15	1764.68	1829.65	1836.51	2370.15	2084.55	2290.53	2550.11	1937.62	2367.63	1820.03
sp|P11216|PYGB_HUMAN	PYGB	Glycogen phosphorylase, brain form OS=Homo sapiens GN=PYGB PE=1 SV=5	28	4368.21	4233.72	4466.7	5332.05	3974.23	3908.71	5379.73	4358.99	4299.31	4163.77
sp|P11233|RALA_HUMAN	RALA	Ras-related protein Ral-A OS=Homo sapiens GN=RALA PE=1 SV=1	4	1055.11	1158.47	1291.93	1447.95	865.769	1205.77	579.313	1472.22	223.617	633.629
sp|P11234|RALB_HUMAN	RALB	Ras-related protein Ral-B OS=Homo sapiens GN=RALB PE=1 SV=1	6	1238.5	1238.25	1151.1	1573.56	925.057	1269.52	1028.2	1898.46	963.414	724.585
sp|P11274|BCR_HUMAN	BCR	Breakpoint cluster region protein OS=Homo sapiens GN=BCR PE=1 SV=2	1	354.296	384.61	386.638	432.367	318.826	336.951	421.127	406.107	335.832	229.261
sp|P11277-2|SPTB1_HUMAN	SPTB	Isoform 2 of Spectrin beta chain, erythrocytic OS=Homo sapiens GN=SPTB	1	199.478	178.664	169.653	295.007	228.365	220.179	270.58	187.339	222.279	185.599
sp|P11279|LAMP1_HUMAN	LAMP1	Lysosome-associated membrane glycoprotein 1 OS=Homo sapiens GN=LAMP1 PE=1 SV=3	17	2971.35	2809.73	3484.6	4261.68	2938.23	3422.36	4434.92	3500.04	5198.35	3947.3
sp|P11310-2|ACADM_HUMAN	ACADM	Isoform 2 of Medium-chain specific acyl-CoA dehydrogenase, mitochondrial OS=Homo sapiens GN=ACADM	39	5014.71	5678.29	4372.43	6294.15	10108.3	8250.05	5776.4	5695.08	6981.99	6493.28
sp|P11387|TOP1_HUMAN	TOP1	DNA topoisomerase 1 OS=Homo sapiens GN=TOP1 PE=1 SV=2	56	8935.48	9242.61	8562.03	10776.5	8464.28	9386.43	9467.56	9675.88	9588.57	8236.55
sp|P11388-4|TOP2A_HUMAN	TOP2A	Isoform 4 of DNA topoisomerase 2-alpha OS=Homo sapiens GN=TOP2A	80	15415.6	16115.2	14642.7	17053.2	15328.9	15400.9	18862.9	15763.9	19277.2	13298.1
sp|P11413-2|G6PD_HUMAN	G6PD	Isoform Long of Glucose-6-phosphate 1-dehydrogenase OS=Homo sapiens GN=G6PD	40	4363.64	6279.72	9569.53	7557.83	6159.84	7598.55	7433.41	4868.95	4742.31	5710.17
sp|P11441|UBL4A_HUMAN	UBL4A	Ubiquitin-like protein 4A OS=Homo sapiens GN=UBL4A PE=1 SV=1	9	1266.62	1329.61	1214.38	1316.74	1095.77	1152.78	1256.57	1083.54	928.938	1004.47
sp|P11474|ERR1_HUMAN	ESRRA	Steroid hormone receptor ERR1 OS=Homo sapiens GN=ESRRA PE=1 SV=3	1	45.1767	47.4206	34.7493	37.1694	36.8769	31.6062	42.8041	45.6063	47.4882	39.0492
sp|P11498|PYC_HUMAN	PC	Pyruvate carboxylase, mitochondrial OS=Homo sapiens GN=PC PE=1 SV=2	58	7156.74	8989.81	6270.03	7812.48	11884.6	12998	6118.21	4869.26	7772.89	7297.87
sp|P11532-6|DMD_HUMAN	DMD	Isoform 6 of Dystrophin OS=Homo sapiens GN=DMD	12	1014.7	1473.3	1013.71	1099.61	1153.85	1045.56	1252.22	870.245	1066.06	1216.26
sp|P11586|C1TC_HUMAN	MTHFD1	C-1-tetrahydrofolate synthase, cytoplasmic OS=Homo sapiens GN=MTHFD1 PE=1 SV=3	70	11103.2	13352.7	11295.4	12899.9	13634.1	11823.3	15850.9	10773.4	13758.2	12788.2
sp|P11717|MPRI_HUMAN	IGF2R	Cation-independent mannose-6-phosphate receptor OS=Homo sapiens GN=IGF2R PE=1 SV=3	58	6876.8	8723.41	10032.6	14732.7	8972.61	9803.19	11062.6	12855.4	6922.56	8954.7
sp|P11766|ADHX_HUMAN	ADH5	Alcohol dehydrogenase class-3 OS=Homo sapiens GN=ADH5 PE=1 SV=4	14	2437.28	2717.13	3155.97	3652.7	2952.14	2704.82	3934.84	2649.58	3005.88	2874.22
sp|P11802|CDK4_HUMAN	CDK4	Cyclin-dependent kinase 4 OS=Homo sapiens GN=CDK4 PE=1 SV=2	13	2242.04	2209.23	2615.54	3099.05	1889.64	2009.99	2762.12	2390.02	2044.5	1728.38
sp|P11908-2|PRPS2_HUMAN	PRPS2	Isoform 2 of Ribose-phosphate pyrophosphokinase 2 OS=Homo sapiens GN=PRPS2	22	3505.77	3806.13	3691.56	4490.85	4153.94	3675.01	4839.53	3711.38	2888	3275.01
sp|P11926|DCOR_HUMAN	ODC1	Ornithine decarboxylase OS=Homo sapiens GN=ODC1 PE=1 SV=2	2	233.265	282.161	183.783	227.609	273.311	186.286	183.922	129.198	94.0733	284.994
sp|P11940|PABP1_HUMAN	PABPC1	Polyadenylate-binding protein 1 OS=Homo sapiens GN=PABPC1 PE=1 SV=2	46	9551.45	10356.5	8841.53	10678.4	10442.5	8581.98	11180.2	8804.49	8907.81	8874.95
sp|P12004|PCNA_HUMAN	PCNA	Proliferating cell nuclear antigen OS=Homo sapiens GN=PCNA PE=1 SV=1	68	10080	11447.9	10718.5	13755.5	13406.4	11449.4	14702.7	10888.3	13394.5	11805.2
sp|P12036|NFH_HUMAN	NEFH	Neurofilament heavy polypeptide OS=Homo sapiens GN=NEFH PE=1 SV=4	4	933.835	928.238	801.355	1015.7	957.483	842.864	1035.14	1034.33	809.519	829.34
sp|P12081|SYHC_HUMAN	HARS	Histidine--tRNA ligase, cytoplasmic OS=Homo sapiens GN=HARS PE=1 SV=2	39	7563.54	8188.7	9265.06	11587	8622.99	9061.79	9861.4	8265.13	8325.99	8462.41
sp|P12109|CO6A1_HUMAN	COL6A1	Collagen alpha-1(VI) chain OS=Homo sapiens GN=COL6A1 PE=1 SV=3	1	31.4559	17.0744	16.1543	19.1456	17.5518	15.5814	21.1143	19.9863	32.572	14.2247
sp|P12235|ADT1_HUMAN	SLC25A4	ADP/ATP translocase 1 OS=Homo sapiens GN=SLC25A4 PE=1 SV=4	6	976.714	1080.2	1258.49	1564.34	1126.61	1071.26	1732.5	1468.48	1467.93	1456.08
sp|P12236|ADT3_HUMAN	SLC25A6	ADP/ATP translocase 3 OS=Homo sapiens GN=SLC25A6 PE=1 SV=4	78	10747.6	11901.3	10157.3	12220.9	10635.3	11347.1	12913.8	10925.8	10693.4	10483.8
sp|P12259|FA5_HUMAN	F5	Coagulation factor V OS=Homo sapiens GN=F5 PE=1 SV=4	4	193.421	162.581	194.965	649.448	290.235	164.728	209.087	707.858	746.626	175.138
sp|P12268|IMDH2_HUMAN	IMPDH2	Inosine-5'-monophosphate dehydrogenase 2 OS=Homo sapiens GN=IMPDH2 PE=1 SV=2	46	7924.34	8021.76	6834.63	7663.65	7103.67	7302.84	8302.49	6232.44	7390.08	8566.1
sp|P12270|TPR_HUMAN	TPR	Nucleoprotein TPR OS=Homo sapiens GN=TPR PE=1 SV=3	99	20646.1	20334.7	18621.3	23450.4	19620.2	20536.4	22146.1	21011.2	16897.7	16011.6
sp|P12277|KCRB_HUMAN	CKB	Creatine kinase B-type OS=Homo sapiens GN=CKB PE=1 SV=1	41	4765.13	6341.59	4567.54	3617.76	3174.32	3961.67	4219.93	2017.63	3720.25	4095.12
sp|P12429|ANXA3_HUMAN	ANXA3	Annexin A3 OS=Homo sapiens GN=ANXA3 PE=1 SV=3	18	5746.94	4464.38	5344.5	9658.75	4864.93	5410.74	5264.94	6822.98	4928.1	6157.36
sp|P12532|KCRU_HUMAN	CKMT1A	Creatine kinase U-type, mitochondrial OS=Homo sapiens GN=CKMT1A PE=1 SV=1	23	2929	3975.75	2951.57	3693.05	3885.14	4293.77	3198.94	2789.7	3115.91	3538.05
sp|P12694|ODBA_HUMAN	BCKDHA	2-oxoisovalerate dehydrogenase subunit alpha, mitochondrial OS=Homo sapiens GN=BCKDHA PE=1 SV=2	6	1023.94	1244.02	1055.07	1199.22	1209.47	1379.23	1200.34	1027.49	999.798	982.444
sp|P12814|ACTN1_HUMAN	ACTN1	Alpha-actinin-1 OS=Homo sapiens GN=ACTN1 PE=1 SV=2	49	6830.82	7317.52	7387.36	10156.3	7604.73	6855.35	9808.44	10186.5	7538.46	7305.96
sp|P12931-2|SRC_HUMAN	SRC	Isoform 2 of Proto-oncogene tyrosine-protein kinase Src OS=Homo sapiens GN=SRC	1	57.8874	96.2921	65.7159	70.4867	27.4034	74.7643	20.298	100.855	22.6045	29.2575
sp|P12955|PEPD_HUMAN	PEPD	Xaa-Pro dipeptidase OS=Homo sapiens GN=PEPD PE=1 SV=3	10	922.165	881.258	1060.94	1418.75	982.505	1113.29	1030.52	853.517	918.325	946.495
sp|P12956|XRCC6_HUMAN	XRCC6	X-ray repair cross-complementing protein 6 OS=Homo sapiens GN=XRCC6 PE=1 SV=2	85	15551.2	16620.6	15164.8	18939.2	19530.9	16178.8	22644	16759.2	17272.3	17285.3
sp|P13010|XRCC5_HUMAN	XRCC5	X-ray repair cross-complementing protein 5 OS=Homo sapiens GN=XRCC5 PE=1 SV=3	105	16156.8	16310.3	16768.9	21141.7	17675.8	18203.2	20870.2	18395.4	20021.6	17365.7
sp|P13051|UNG_HUMAN	UNG	Uracil-DNA glycosylase OS=Homo sapiens GN=UNG PE=1 SV=2	7	1760.97	1437.84	1480.39	1816.15	1668.96	1419.19	1650.1	1453.84	1286	1487.75
sp|P13056|NR2C1_HUMAN	NR2C1	Nuclear receptor subfamily 2 group C member 1 OS=Homo sapiens GN=NR2C1 PE=1 SV=2	1	469.144	419.799	464.532	646.061	603.112	521.367	641.383	474.757	658.907	591.998
sp|P13073|COX41_HUMAN	COX4I1	Cytochrome c oxidase subunit 4 isoform 1, mitochondrial OS=Homo sapiens GN=COX4I1 PE=1 SV=1	19	3018.06	3529.51	2625.5	3176.69	3393.87	3495.49	3381.07	2763.73	3465.41	2532.92
sp|P13196|HEM1_HUMAN	ALAS1	5-aminolevulinate synthase, nonspecific, mitochondrial OS=Homo sapiens GN=ALAS1 PE=1 SV=2	3	175.712	181.081	249.552	305.673	192.316	252.778	324.917	365.74	285.103	181.683
sp|P13284|GILT_HUMAN	IFI30	Gamma-interferon-inducible lysosomal thiol reductase OS=Homo sapiens GN=IFI30 PE=1 SV=3	7	1249	1630.09	1174.74	1181.58	1145.34	1274.67	1470.12	984.522	1432.84	1793.56
sp|P13473-2|LAMP2_HUMAN	LAMP2	Isoform LAMP-2B of Lysosome-associated membrane glycoprotein 2 OS=Homo sapiens GN=LAMP2	8	995.318	1305.68	1538.67	2280.4	982.339	1487.59	1246.36	1231.53	1497.82	1217.19
sp|P13489|RINI_HUMAN	RNH1	Ribonuclease inhibitor OS=Homo sapiens GN=RNH1 PE=1 SV=2	23	3204.49	3669.07	2021.3	1927.28	3027.35	2310.42	2788.07	1777.4	2519.01	3209.61
sp|P13497|BMP1_HUMAN	BMP1	Bone morphogenetic protein 1 OS=Homo sapiens GN=BMP1 PE=1 SV=2	2	177.461	209.675	138.913	180.533	207.302	174.566	189.607	150.624	327.684	206.249
sp|P13498|CY24A_HUMAN	CYBA	Cytochrome b-245 light chain OS=Homo sapiens GN=CYBA PE=1 SV=3	4	381.125	412.269	428.951	600.747	620.32	651.856	615.769	515.274	571.168	359.583
sp|P13533|MYH6_HUMAN	MYH6	Myosin-6 OS=Homo sapiens GN=MYH6 PE=1 SV=5	1	143.895	146.52	135.945	203.059	111.44	160.997	122.863	171.275	119.873	111.722
sp|P13612|ITA4_HUMAN	ITGA4	Integrin alpha-4 OS=Homo sapiens GN=ITGA4 PE=1 SV=3	1	34.2453	42.1959	40.3357	61.1602	31.9372	47.1909	38.807	40.7945	26.0918	36.0697
sp|P13639|EF2_HUMAN	EEF2	Elongation factor 2 OS=Homo sapiens GN=EEF2 PE=1 SV=4	346	46499.4	54311.7	46903.7	50962.5	51371.5	46342.5	60104.3	40261.7	43089.9	42531.9
sp|P13667|PDIA4_HUMAN	PDIA4	Protein disulfide-isomerase A4 OS=Homo sapiens GN=PDIA4 PE=1 SV=2	72	13586.5	16581.2	12896.8	13561	15883.9	12967.9	19069.9	12696.3	20555.7	10050.4
sp|P13674|P4HA1_HUMAN	P4HA1	Prolyl 4-hydroxylase subunit alpha-1 OS=Homo sapiens GN=P4HA1 PE=1 SV=2	25	4220.26	4761.32	4217.72	5895.13	5229.54	5078.1	5850.34	5547.11	6696.35	5023.38
sp|P13693|TCTP_HUMAN	TPT1	Translationally-controlled tumor protein OS=Homo sapiens GN=TPT1 PE=1 SV=1	32	5254.61	6092.51	5628.85	5971.25	6410.26	5272.72	6162.09	4517.91	4372.68	4832.94
sp|P13716-2|HEM2_HUMAN	ALAD	Isoform 2 of Delta-aminolevulinic acid dehydratase OS=Homo sapiens GN=ALAD	4	407.677	471.894	467.734	550.832	646.433	628.879	490.516	417.41	402.6	498.772
sp|P13726|TF_HUMAN	F3	Tissue factor OS=Homo sapiens GN=F3 PE=1 SV=1	1	17.6744	14.5224	20.1678	30.1918	27.0113	16.2193	25.8234	34.2333	9.58389	19.5465
sp|P13797|PLST_HUMAN	PLS3	Plastin-3 OS=Homo sapiens GN=PLS3 PE=1 SV=4	64	11307.2	12922	13369.6	20324.6	17282.6	16832.4	16322.7	14875.2	12416.7	13126.3
sp|P13798|ACPH_HUMAN	APEH	Acylamino-acid-releasing enzyme OS=Homo sapiens GN=APEH PE=1 SV=4	26	2675.84	3088.23	2837.57	2914.74	2780.67	2521.18	3240.24	2268.99	2735.35	3234.62
sp|P13804|ETFA_HUMAN	ETFA	Electron transfer flavoprotein subunit alpha, mitochondrial OS=Homo sapiens GN=ETFA PE=1 SV=1	31	4806.45	5767.82	4760.45	5997.9	5889.31	5999.23	6052.1	5448.22	5752.85	4842.16
sp|P13807|GYS1_HUMAN	GYS1	Glycogen [starch] synthase, muscle OS=Homo sapiens GN=GYS1 PE=1 SV=2	13	2547.91	2413.81	2857.92	3245.23	2079.91	2393.42	3067.24	2443.71	2623.6	2804.9
sp|P13861|KAP2_HUMAN	PRKAR2A	cAMP-dependent protein kinase type II-alpha regulatory subunit OS=Homo sapiens GN=PRKAR2A PE=1 SV=2	25	4564.42	4674.11	4369.11	5344.92	4753.5	4949.19	5206.34	4329.7	4779.35	4624.69
sp|P13929|ENOB_HUMAN	ENO3	Beta-enolase OS=Homo sapiens GN=ENO3 PE=1 SV=5	72	8988.08	10339.4	9879.05	10278.2	8767.54	10182.4	10442.6	7314.05	5963.26	11049.9
sp|P13984|T2FB_HUMAN	GTF2F2	General transcription factor IIF subunit 2 OS=Homo sapiens GN=GTF2F2 PE=1 SV=2	15	3288.2	3443.26	3277.21	4038.53	3371.79	3277.72	3929.38	3483.59	2887.36	3103.76
sp|P13987|CD59_HUMAN	CD59	CD59 glycoprotein OS=Homo sapiens GN=CD59 PE=1 SV=1	9	1703.25	1892.95	1061.85	1569.4	1454.27	1437.25	1104.99	1868.66	922.495	1552.21
sp|P13995|MTDC_HUMAN	MTHFD2	Bifunctional methylenetetrahydrofolate dehydrogenase/cyclohydrolase, mitochondrial OS=Homo sapiens GN=MTHFD2 PE=1 SV=2	24	2654.24	3480.77	2991.72	4730.28	3802.17	3877.44	4508.25	4903.06	2445.59	2931.75
sp|P14174|MIF_HUMAN	MIF	Macrophage migration inhibitory factor OS=Homo sapiens GN=MIF PE=1 SV=4	13	762.467	819.121	837.202	881.195	478.068	699.393	758.208	648.43	393.214	505.809
sp|P14209|CD99_HUMAN	CD99	CD99 antigen OS=Homo sapiens GN=CD99 PE=1 SV=1	1	51.6514	52.6362	55.4526	72.0061	54.54	51.913	59.6894	57.6212	67.5762	80.4146
sp|P14314|GLU2B_HUMAN	PRKCSH	Glucosidase 2 subunit beta OS=Homo sapiens GN=PRKCSH PE=1 SV=2	23	3727.01	3668.01	3826.07	4671.14	3723.13	3841.18	4318.12	4243.18	5321.03	3821.46
sp|P14316|IRF2_HUMAN	IRF2	Interferon regulatory factor 2 OS=Homo sapiens GN=IRF2 PE=1 SV=2	1	158.262	144.508	153.162	192.218	118.592	175.806	129.363	149.568	143.5	149.437
sp|P14324|FPPS_HUMAN	FDPS	Farnesyl pyrophosphate synthase OS=Homo sapiens GN=FDPS PE=1 SV=4	16	1666.29	2376.54	2450.48	2242.79	1840.78	1958.94	2420.87	1520.23	2068.54	2057.94
sp|P14373|TRI27_HUMAN	TRIM27	Zinc finger protein RFP OS=Homo sapiens GN=TRIM27 PE=1 SV=1	14	1290.87	1281.15	1119.31	1281.27	1149.2	936.77	1652.63	1412.43	1512.24	1478.14
sp|P14406|CX7A2_HUMAN	COX7A2	Cytochrome c oxidase subunit 7A2, mitochondrial OS=Homo sapiens GN=COX7A2 PE=1 SV=1	2	330.014	391.546	385.126	510.659	494.183	464.913	449.864	447.6	487.667	472.749
sp|P14550|AK1A1_HUMAN	AKR1A1	Alcohol dehydrogenase [NADP(+)] OS=Homo sapiens GN=AKR1A1 PE=1 SV=3	21	3323.77	3649.54	4541.32	5325.66	3823.89	3867.81	5104.6	4037.53	3555.81	3901.91
sp|P14618|KPYM_HUMAN	PKM	Pyruvate kinase PKM OS=Homo sapiens GN=PKM PE=1 SV=4	29	2211.26	2101.77	2446.71	3130.05	2304.23	2256.52	2955.02	2270.69	2221.61	2116.02
sp|P14618-2|KPYM_HUMAN	PKM	Isoform M1 of Pyruvate kinase PKM OS=Homo sapiens GN=PKM	259	27628.5	28728.8	31231.9	38330.6	28177.6	28274.8	38608.3	31659.3	29184.3	26074.7
sp|P14621|ACYP2_HUMAN	ACYP2	Acylphosphatase-2 OS=Homo sapiens GN=ACYP2 PE=1 SV=2	3	180.911	183.342	254.315	469.476	274.61	362.82	209.489	197.533	358.619	257.109
sp|P14625|ENPL_HUMAN	HSP90B1	Endoplasmin OS=Homo sapiens GN=HSP90B1 PE=1 SV=1	150	22721.6	24805.2	20992.3	24736.1	24017.8	22561.2	26857.9	20480.6	32300	30324
sp|P14635|CCNB1_HUMAN	CCNB1	G2/mitotic-specific cyclin-B1 OS=Homo sapiens GN=CCNB1 PE=1 SV=1	8	1287.08	1611.55	1653.98	2109.41	1478.2	1685.4	1751.22	1478.89	1898.71	1311.72
sp|P14649|MYL6B_HUMAN	MYL6B	Myosin light chain 6B OS=Homo sapiens GN=MYL6B PE=1 SV=1	10	967.434	1077.38	1004.95	1355.09	1285.07	1044.98	1389.02	1245.33	1007.4	963.107
sp|P14678-3|RSMB_HUMAN	SNRPB	Isoform SM-B1 of Small nuclear ribonucleoprotein-associated proteins B and B' OS=Homo sapiens GN=SNRPB	13	3400.99	3782.77	3434.08	4077.83	3873.53	3577.43	4750.19	3633.17	3074.99	3545.78
sp|P14735|IDE_HUMAN	IDE	Insulin-degrading enzyme OS=Homo sapiens GN=IDE PE=1 SV=4	38	6020.34	6821.93	6912.64	7533.79	7184.29	7420.25	7536.36	5008.28	6019.72	6027.55
sp|P14854|CX6B1_HUMAN	COX6B1	Cytochrome c oxidase subunit 6B1 OS=Homo sapiens GN=COX6B1 PE=1 SV=2	11	1208.52	1487.3	904.393	1419.54	1683.53	1445.76	1393.88	1484.51	1032.6	1495.18
sp|P14859-2|PO2F1_HUMAN	POU2F1	Isoform 2 of POU domain, class 2, transcription factor 1 OS=Homo sapiens GN=POU2F1	3	186.246	231.723	236.009	319.933	233.684	267.868	253.399	275.334	227.41	208.711
sp|P14866|HNRPL_HUMAN	HNRNPL	Heterogeneous nuclear ribonucleoprotein L OS=Homo sapiens GN=HNRNPL PE=1 SV=2	72	8373.27	10444.8	8780.89	11436.4	10433.8	10624.4	12140.3	10605.4	11315.7	10216
sp|P14868|SYDC_HUMAN	DARS	Aspartate--tRNA ligase, cytoplasmic OS=Homo sapiens GN=DARS PE=1 SV=2	38	6247.09	5740.28	5705.88	7597.97	6594.86	6166.61	7268.52	6959.09	6905.98	5922.37
sp|P14927|QCR7_HUMAN	UQCRB	Cytochrome b-c1 complex subunit 7 OS=Homo sapiens GN=UQCRB PE=1 SV=2	12	1879.24	2267.41	1887.6	2515.18	2204.67	2193.95	2441.83	2386.3	2085.37	2310.3
sp|P15056|BRAF_HUMAN	BRAF	Serine/threonine-protein kinase B-raf OS=Homo sapiens GN=BRAF PE=1 SV=4	6	1079.8	1074.43	1137.44	1355.96	1219.68	1197.23	1256.75	1010.08	1045.3	961.882
sp|P15121|ALDR_HUMAN	AKR1B1	Aldose reductase OS=Homo sapiens GN=AKR1B1 PE=1 SV=3	30	3417.54	3198.33	8738.41	10004.2	4500.69	4515.14	11685.9	7712.92	3863.95	1636.19
sp|P15151|PVR_HUMAN	PVR	Poliovirus receptor OS=Homo sapiens GN=PVR PE=1 SV=2	6	820.471	1054.93	883.861	1323.72	957.401	976.328	790.511	1285.03	392.319	791.35
sp|P15170-3|ERF3A_HUMAN	GSPT1	Isoform 3 of Eukaryotic peptide chain release factor GTP-binding subunit ERF3A OS=Homo sapiens GN=GSPT1	41	9373.88	8974.67	10206.6	12282	8396.72	9579.56	11259.1	9012.37	8624.49	12599.6
sp|P15260|INGR1_HUMAN	IFNGR1	Interferon gamma receptor 1 OS=Homo sapiens GN=IFNGR1 PE=1 SV=1	3	263.839	281.259	556.47	704.111	389.993	340.235	373.809	385.936	519.867	322.713
sp|P15289|ARSA_HUMAN	ARSA	Arylsulfatase A OS=Homo sapiens GN=ARSA PE=1 SV=3	1	20.2423	17.5379	12.7843	15.6211	50.7709	27.4288	27.8391	19.1704	27.073	39.5309
sp|P15291|B4GT1_HUMAN	B4GALT1	Beta-1,4-galactosyltransferase 1 OS=Homo sapiens GN=B4GALT1 PE=1 SV=5	5	226.102	233.498	257.522	356.927	269.832	293.534	293.88	274.145	247.906	227.95
sp|P15311|EZRI_HUMAN	EZR	Ezrin OS=Homo sapiens GN=EZR PE=1 SV=4	49	8400.79	8478.77	7459.04	9804.91	8548.38	8031.92	8262.73	8397.8	7057.22	9283.3
sp|P15328|FOLR1_HUMAN	FOLR1	Folate receptor alpha OS=Homo sapiens GN=FOLR1 PE=1 SV=3	12	846.326	1253.88	2554.36	1924.89	1431.06	1274.11	2632.99	1399.4	2047.22	1564.3
sp|P15336|ATF2_HUMAN	ATF2	Cyclic AMP-dependent transcription factor ATF-2 OS=Homo sapiens GN=ATF2 PE=1 SV=4	3	646.594	783.23	609.967	681.491	682.399	705.215	758.644	618.116	629.924	818.578
sp|P15374|UCHL3_HUMAN	UCHL3	Ubiquitin carboxyl-terminal hydrolase isozyme L3 OS=Homo sapiens GN=UCHL3 PE=1 SV=1	9	1465	1654.7	1897.02	2861.2	1760.44	2052.13	2059.12	2106.21	1075.4	1384.6
sp|P15407|FOSL1_HUMAN	FOSL1	Fos-related antigen 1 OS=Homo sapiens GN=FOSL1 PE=1 SV=1	3	124.219	164.331	83.0697	270.441	324.541	123.921	112.732	328.079	100.474	53.0455
sp|P15408|FOSL2_HUMAN	FOSL2	Fos-related antigen 2 OS=Homo sapiens GN=FOSL2 PE=1 SV=1	4	276.645	339.137	374.504	599.031	383.741	406.417	466.493	528.383	416.744	334.974
sp|P15529-2|MCP_HUMAN	CD46	Isoform B of Membrane cofactor protein OS=Homo sapiens GN=CD46	9	1677.13	1759.95	1926.17	2881.67	2680.89	2425.46	2483.57	2470.96	2491.71	2520.35
sp|P15531-2|NDKA_HUMAN	NME1	Isoform 2 of Nucleoside diphosphate kinase A OS=Homo sapiens GN=NME1	3	317.854	829.859	484.24	312.89	217.274	412.046	341.165	254.513	316.255	223.05
sp|P15559|NQO1_HUMAN	NQO1	NAD(P)H dehydrogenase [quinone] 1 OS=Homo sapiens GN=NQO1 PE=1 SV=1	24	2192.62	2256.21	9128.27	12062.8	3436.4	5380.08	9112.57	6889.27	2360.92	2648.65
sp|P15586|GNS_HUMAN	GNS	N-acetylglucosamine-6-sulfatase OS=Homo sapiens GN=GNS PE=1 SV=3	14	1178.43	1579.3	978.691	1199.11	1394.26	1623.25	1223.56	1029.32	1619.54	1565.26
sp|P15735|PHKG2_HUMAN	PHKG2	Phosphorylase b kinase gamma catalytic chain, liver/testis isoform OS=Homo sapiens GN=PHKG2 PE=1 SV=1	2	93.5278	97.1289	99.8321	121.264	76.4166	104.583	79.6662	73.6763	72.2223	89.2064
sp|P15848|ARSB_HUMAN	ARSB	Arylsulfatase B OS=Homo sapiens GN=ARSB PE=1 SV=1	1	27.8413	35.44	21.633	23.1381	39.0088	32.6908	26.7396	21.8651	45.6636	32.8166
sp|P15880|RS2_HUMAN	RPS2	40S ribosomal protein S2 OS=Homo sapiens GN=RPS2 PE=1 SV=2	77	15497.3	15214.2	15241	18543.5	14389.2	15021.1	17591	14090.6	12009.9	14868.2
sp|P15923|TFE2_HUMAN	TCF3	Transcription factor E2-alpha OS=Homo sapiens GN=TCF3 PE=1 SV=1	2	120.842	136.433	108.586	137.867	112.053	93.8639	148.607	129.652	117.73	99.4296
sp|P15927-3|RFA2_HUMAN	RPA2	Isoform 3 of Replication protein A 32 kDa subunit OS=Homo sapiens GN=RPA2	8	626.619	716.809	695.012	870.567	702.65	713.343	788.518	683.488	714.822	602.503
sp|P15954|COX7C_HUMAN	COX7C	Cytochrome c oxidase subunit 7C, mitochondrial OS=Homo sapiens GN=COX7C PE=1 SV=1	1	97.8785	85.0841	98.8523	121.463	114.416	93.4714	173.324	93.6113	128.567	106.404
sp|P16035|TIMP2_HUMAN	TIMP2	Metalloproteinase inhibitor 2 OS=Homo sapiens GN=TIMP2 PE=1 SV=2	3	624.798	543.884	567.029	852.345	497.696	503.768	673.245	819.466	1065.79	761.28
sp|P16066|ANPRA_HUMAN	NPR1	Atrial natriuretic peptide receptor 1 OS=Homo sapiens GN=NPR1 PE=1 SV=1	5	221.891	323.409	273.271	245.977	245.882	213.756	373.544	179.269	520.177	493.541
sp|P16070|CD44_HUMAN	CD44	CD44 antigen OS=Homo sapiens GN=CD44 PE=1 SV=3	18	4527.6	3738.46	3099.41	3797.72	3131.51	2359.32	5258.07	5491.74	4111.48	3335.6
sp|P16083|NQO2_HUMAN	NQO2	Ribosyldihydronicotinamide dehydrogenase [quinone] OS=Homo sapiens GN=NQO2 PE=1 SV=5	16	1983.27	2331.24	4080.63	5051.04	2226.6	3159.13	3836.92	3071.17	1587.42	1987.91
sp|P16104|H2AX_HUMAN	H2AFX	Histone H2AX OS=Homo sapiens GN=H2AFX PE=1 SV=2	74	7781.55	8126.17	6697.17	10313.6	7509.23	9022.11	8052.2	9151.28	6601.9	7863.9
sp|P16152|CBR1_HUMAN	CBR1	Carbonyl reductase [NADPH] 1 OS=Homo sapiens GN=CBR1 PE=1 SV=3	25	3516.64	4299.28	6040.85	6261.14	3643.2	4308.42	6425.45	4543.37	3963.44	4687.09
sp|P16219|ACADS_HUMAN	ACADS	Short-chain specific acyl-CoA dehydrogenase, mitochondrial OS=Homo sapiens GN=ACADS PE=1 SV=1	4	329.734	375.208	298.227	398.305	477.648	478.027	298.392	288.973	348.221	500.488
sp|P16220|CREB1_HUMAN	CREB1	Cyclic AMP-responsive element-binding protein 1 OS=Homo sapiens GN=CREB1 PE=1 SV=2	4	731.175	780.08	746.162	925.115	809.719	800.607	853.718	770.41	774.099	793.825
sp|P16278|BGAL_HUMAN	GLB1	Beta-galactosidase OS=Homo sapiens GN=GLB1 PE=1 SV=2	10	1176.52	1294.84	852.439	1181.08	1557.84	1449.52	1281.92	1163.91	1472.47	1729.96
sp|P16298-4|PP2BB_HUMAN	PPP3CB	Isoform 4 of Serine/threonine-protein phosphatase 2B catalytic subunit beta isoform OS=Homo sapiens GN=PPP3CB	8	766.051	803.213	860.001	966.133	845.826	790.413	1000.48	759.556	831.719	825.109
sp|P16333|NCK1_HUMAN	NCK1	Cytoplasmic protein NCK1 OS=Homo sapiens GN=NCK1 PE=1 SV=1	13	1577.44	1611.5	2153.97	2417.9	1640.2	1872.61	1949.82	1680.43	1576.29	2062.37
sp|P16383|GCFC2_HUMAN	GCFC2	GC-rich sequence DNA-binding factor 2 OS=Homo sapiens GN=GCFC2 PE=1 SV=2	3	283.653	294.973	237.72	340.523	324.662	266.339	304.433	276.18	293.782	303.553
sp|P16401|H15_HUMAN	HIST1H1B	Histone H1.5 OS=Homo sapiens GN=HIST1H1B PE=1 SV=3	30	6098.56	7219.52	5225.06	7676.4	7458.23	7729.95	6035.02	6353.51	6230.89	6721.55
sp|P16403|H12_HUMAN	HIST1H1C	Histone H1.2 OS=Homo sapiens GN=HIST1H1C PE=1 SV=2	10	2713.68	3726.52	2500.62	3451.57	3803.89	3949.94	2757.79	2974.44	1869.58	3083.91
sp|P16435|NCPR_HUMAN	POR	NADPH--cytochrome P450 reductase OS=Homo sapiens GN=POR PE=1 SV=2	72	7799.87	8578.32	13949.4	13907.7	8287.11	9572.35	16201.8	9312.43	13184.7	7053.56
sp|P16591|FER_HUMAN	FER	Tyrosine-protein kinase Fer OS=Homo sapiens GN=FER PE=1 SV=2	6	297.78	328.982	334.117	354.345	343.081	321.92	385.691	291.845	390.279	343.552
sp|P16615|AT2A2_HUMAN	ATP2A2	Sarcoplasmic/endoplasmic reticulum calcium ATPase 2 OS=Homo sapiens GN=ATP2A2 PE=1 SV=1	47	8196.91	7823.34	7989.37	8768.51	8056.61	7080.58	10488.2	7758.65	10520.3	9190.13
sp|P16930|FAAA_HUMAN	FAH	Fumarylacetoacetase OS=Homo sapiens GN=FAH PE=1 SV=2	13	2587.48	2342.37	2934.7	3544.47	1993.5	2709.09	3151.44	2578.02	1027.73	1869.48
sp|P16949-2|STMN1_HUMAN	STMN1	Isoform 2 of Stathmin OS=Homo sapiens GN=STMN1	8	2000.91	1872.4	2105.01	2343.44	1748.29	2117.53	1761.91	1540.56	1810.88	2123.22
sp|P16989|YBOX3_HUMAN	YBX3	Y-box-binding protein 3 OS=Homo sapiens GN=YBX3 PE=1 SV=4	26	3778.55	4187.11	3484.57	3728.08	3725.88	3238.23	5179.05	3428.4	4325.8	3226.39
sp|P16989-2|YBOX3_HUMAN	YBX3	Isoform 2 of Y-box-binding protein 3 OS=Homo sapiens GN=YBX3	2	849.578	626.789	725.629	915.802	645.77	758.944	574.018	699.16	512.881	635.702
sp|P17010|ZFX_HUMAN	ZFX	Zinc finger X-chromosomal protein OS=Homo sapiens GN=ZFX PE=2 SV=2	3	375.21	407.771	328.933	444.212	407.866	374.314	430.203	411.251	398.907	402.349
sp|P17028|ZNF24_HUMAN	ZNF24	Zinc finger protein 24 OS=Homo sapiens GN=ZNF24 PE=1 SV=4	1	80.6256	86.0935	64.2837	81.106	77.0444	86.1516	73.2412	77.14	38.8088	63.0507
sp|P17029|ZKSC1_HUMAN	ZKSCAN1	Zinc finger protein with KRAB and SCAN domains 1 OS=Homo sapiens GN=ZKSCAN1 PE=1 SV=3	1	99.4241	96.6189	108.676	140.942	101.401	116.86	120.074	104.703	137.355	94.6692
sp|P17050|NAGAB_HUMAN	NAGA	Alpha-N-acetylgalactosaminidase OS=Homo sapiens GN=NAGA PE=1 SV=2	2	79.7514	84.9244	41.735	51.3862	88.51	76.9358	75.7992	46.2846	71.1744	60.008
sp|P17081|RHOQ_HUMAN	RHOQ	Rho-related GTP-binding protein RhoQ OS=Homo sapiens GN=RHOQ PE=1 SV=2	1	45.7321	41.5584	47.8984	47.1546	57.3734	51.1769	59.468	60.0423	69.8383	47.758
sp|P17096|HMGA1_HUMAN	HMGA1	High mobility group protein HMG-I/HMG-Y OS=Homo sapiens GN=HMGA1 PE=1 SV=3	12	2917.49	2626.19	2765.15	4331.43	4016.25	3242.15	4539.17	4947.38	4764.02	3492.66
sp|P17096-2|HMGA1_HUMAN	HMGA1	Isoform HMG-Y of High mobility group protein HMG-I/HMG-Y OS=Homo sapiens GN=HMGA1	1	212.429	215.979	163.279	264.777	267.191	241.635	225.363	330.42	174.804	255.319
sp|P17152|TMM11_HUMAN	TMEM11	Transmembrane protein 11, mitochondrial OS=Homo sapiens GN=TMEM11 PE=1 SV=1	5	721.214	809.644	569.538	667.272	846.898	683.788	897.435	678.933	883.82	885.018
sp|P17174|AATC_HUMAN	GOT1	Aspartate aminotransferase, cytoplasmic OS=Homo sapiens GN=GOT1 PE=1 SV=3	25	3787.08	4634.67	5497.82	6910.69	4232.37	5206.9	5825.97	4556.39	4523.4	4192.38
sp|P17252|KPCA_HUMAN	PRKCA	Protein kinase C alpha type OS=Homo sapiens GN=PRKCA PE=1 SV=4	7	999.514	930.136	978.473	1108.36	925.043	826.773	1154.55	1051.97	933.636	862.858
sp|P17275|JUNB_HUMAN	JUNB	Transcription factor jun-B OS=Homo sapiens GN=JUNB PE=1 SV=1	6	519.68	1054.9	616.263	1030.19	705.912	928.271	367.84	1112.95	365.275	509.047
sp|P17301|ITA2_HUMAN	ITGA2	Integrin alpha-2 OS=Homo sapiens GN=ITGA2 PE=1 SV=1	18	2555.03	2496.95	2084.95	5120.28	4622.16	2980.92	2120.24	6082.04	4479.25	1635.93
sp|P17342|ANPRC_HUMAN	NPR3	Atrial natriuretic peptide receptor 3 OS=Homo sapiens GN=NPR3 PE=1 SV=2	3	100.359	108.326	203.43	187.253	106.412	98.9312	243.396	147.666	179.921	169.81
sp|P17480|UBF1_HUMAN	UBTF	Nucleolar transcription factor 1 OS=Homo sapiens GN=UBTF PE=1 SV=1	35	5825.18	6304.42	5982.87	7522.56	5013.54	6851.12	6131.72	6249.33	4692.15	5199.95
sp|P17480-2|UBF1_HUMAN	UBTF	Isoform UBF2 of Nucleolar transcription factor 1 OS=Homo sapiens GN=UBTF	1	96.3346	90.5352	74.997	111.781	58.3583	95.4379	71.3517	87.1251	67.4078	67.6564
sp|P17535|JUND_HUMAN	JUND	Transcription factor jun-D OS=Homo sapiens GN=JUND PE=1 SV=3	4	540.856	563.422	465.718	600.303	535.797	484.446	571.805	562.448	519.851	506.585
sp|P17544-6|ATF7_HUMAN	ATF7	Isoform 6 of Cyclic AMP-dependent transcription factor ATF-7 OS=Homo sapiens GN=ATF7	3	271.466	330.354	251.6	268.582	287.968	267.988	329.13	217.415	290.672	331.298
sp|P17568|NDUB7_HUMAN	NDUFB7	NADH dehydrogenase [ubiquinone] 1 beta subcomplex subunit 7 OS=Homo sapiens GN=NDUFB7 PE=1 SV=4	5	763.754	786.062	759.73	921.191	778.044	663.913	1208.76	916.984	1222.14	929.451
sp|P17612|KAPCA_HUMAN	PRKACA	cAMP-dependent protein kinase catalytic subunit alpha OS=Homo sapiens GN=PRKACA PE=1 SV=2	3	258.849	263.141	288.267	398.925	341.012	369.979	285.305	264.657	379.105	372.324
sp|P17655|CAN2_HUMAN	CAPN2	Calpain-2 catalytic subunit OS=Homo sapiens GN=CAPN2 PE=1 SV=6	38	5069.62	4199.08	4679.05	6971.19	5210.1	4411.21	5501.2	5739.39	4095.03	4174.06
sp|P17676|CEBPB_HUMAN	CEBPB	CCAAT/enhancer-binding protein beta OS=Homo sapiens GN=CEBPB PE=1 SV=2	3	367.306	345.479	460.488	783.948	654.968	717.931	585.536	688.385	407.945	374.586
sp|P17706|PTN2_HUMAN	PTPN2	Tyrosine-protein phosphatase non-receptor type 2 OS=Homo sapiens GN=PTPN2 PE=1 SV=2	6	795.267	719.303	753.179	928.086	716.692	748.624	810.865	706.585	726.17	710.563
sp|P17707|DCAM_HUMAN	AMD1	S-adenosylmethionine decarboxylase proenzyme OS=Homo sapiens GN=AMD1 PE=1 SV=2	2	409.876	385.812	545.596	548.244	404.426	361.28	580.938	347.473	436.97	321.396
sp|P17812|PYRG1_HUMAN	CTPS1	CTP synthase 1 OS=Homo sapiens GN=CTPS1 PE=1 SV=2	29	5753.96	6742.49	6525.76	8573.39	6666.08	6517.3	7030.14	6995.7	4344.94	5212.91
sp|P17813|EGLN_HUMAN	ENG	Endoglin OS=Homo sapiens GN=ENG PE=1 SV=2	4	343.897	330.597	385.251	508.786	398.791	315.76	547.429	373.435	445.588	406.486
sp|P17844|DDX5_HUMAN	DDX5	Probable ATP-dependent RNA helicase DDX5 OS=Homo sapiens GN=DDX5 PE=1 SV=1	66	13125.6	13603.1	11714.6	13788	13227.5	12231.1	14466.5	11578.8	12406.4	13238.8
sp|P17858-2|K6PL_HUMAN	PFKL	Isoform 2 of 6-phosphofructokinase, liver type OS=Homo sapiens GN=PFKL	24	3562.66	4105	3617.09	4187.94	4127.62	4153.22	3576.3	2932.62	2954.58	3717.54
sp|P17900|SAP3_HUMAN	GM2A	Ganglioside GM2 activator OS=Homo sapiens GN=GM2A PE=1 SV=4	2	190.046	177.827	164.11	217.03	218.253	202.663	268.933	222.244	313.4	253.619
sp|P17931|LEG3_HUMAN	LGALS3	Galectin-3 OS=Homo sapiens GN=LGALS3 PE=1 SV=5	11	2466.56	3251.34	3162.34	3239.68	3843.58	3342.51	3185.17	2200.69	1869.36	3532.27
sp|P17980|PRS6A_HUMAN	PSMC3	26S protease regulatory subunit 6A OS=Homo sapiens GN=PSMC3 PE=1 SV=3	45	9436.13	8977.02	10534.1	13319.6	8638.91	9868.89	10511.2	10216.9	7319.23	8163.9
sp|P17987|TCPA_HUMAN	TCP1	T-complex protein 1 subunit alpha OS=Homo sapiens GN=TCP1 PE=1 SV=1	86	10312.6	11130.8	10618.2	12217.8	12538.3	10215.2	15310.1	10430.4	11287.6	10887.4
sp|P18031|PTN1_HUMAN	PTPN1	Tyrosine-protein phosphatase non-receptor type 1 OS=Homo sapiens GN=PTPN1 PE=1 SV=1	20	3341.79	3039.5	3165.48	4054.61	3624.14	3211.24	4503.06	2872.11	4125.37	3714.52
sp|P18074|ERCC2_HUMAN	ERCC2	TFIIH basal transcription factor complex helicase XPD subunit OS=Homo sapiens GN=ERCC2 PE=1 SV=1	7	510.208	572.95	564.762	804.792	577.604	580.718	628.394	747.431	618.989	517.587
sp|P18077|RL35A_HUMAN	RPL35A	60S ribosomal protein L35a OS=Homo sapiens GN=RPL35A PE=1 SV=2	28	5426.19	5592.38	5148.4	6175.07	5396.94	5377.61	5947.3	5480.41	4289.21	4891.17
sp|P18084|ITB5_HUMAN	ITGB5	Integrin beta-5 OS=Homo sapiens GN=ITGB5 PE=1 SV=1	18	2086.77	1998.02	2057.74	3932.24	3381.43	3409.07	2194.75	2947.84	2352.93	2755.81
sp|P18085|ARF4_HUMAN	ARF4	ADP-ribosylation factor 4 OS=Homo sapiens GN=ARF4 PE=1 SV=3	7	1006.47	968.04	1700.09	1613.64	1299.45	1083.4	1822.87	1022.79	1630.37	1246.18
sp|P18124|RL7_HUMAN	RPL7	60S ribosomal protein L7 OS=Homo sapiens GN=RPL7 PE=1 SV=1	54	11599.1	13765	11725.9	14825.2	9876.27	13420.7	10055.6	13483	7041.81	9608.26
sp|P18206|VINC_HUMAN	VCL	Vinculin OS=Homo sapiens GN=VCL PE=1 SV=4	137	18174.5	20161.4	20895.3	28379.4	23729.4	19308.1	26713.2	23155.1	20724.4	25368.6
sp|P18433|PTPRA_HUMAN	PTPRA	Receptor-type tyrosine-protein phosphatase alpha OS=Homo sapiens GN=PTPRA PE=1 SV=2	1	22.4581	15.9164	20.3294	28.3912	31.6282	24.4311	39.943	23.0333	47.8936	28.9537
sp|P18583-5|SON_HUMAN	SON	Isoform D of Protein SON OS=Homo sapiens GN=SON	32	4873.05	5405.73	4705.05	5877.52	5138.66	5427.96	5400.04	4966.69	4675.98	4916.16
sp|P18583-6|SON_HUMAN	SON	Isoform E of Protein SON OS=Homo sapiens GN=SON	2	166.229	174.058	146.844	168.52	162.51	174.219	184.342	161.553	206.406	173.996
sp|P18615|NELFE_HUMAN	NELFE	Negative elongation factor E OS=Homo sapiens GN=NELFE PE=1 SV=3	14	1522.33	1389.61	1520.68	1888.99	1258.81	1458.87	1511.12	1621.99	1487.27	1519.39
sp|P18621-3|RL17_HUMAN	RPL17	Isoform 3 of 60S ribosomal protein L17 OS=Homo sapiens GN=RPL17	43	9041.81	11763.1	9254.88	10930.3	9560.77	9929.88	10773.9	10328.8	8590.65	8988.36
sp|P18669|PGAM1_HUMAN	PGAM1	Phosphoglycerate mutase 1 OS=Homo sapiens GN=PGAM1 PE=1 SV=2	45	6236.74	8867	7317.92	7538.52	5854.96	6797.78	7642.81	5450.83	5766	6636.02
sp|P18754-2|RCC1_HUMAN	RCC1	Isoform 2 of Regulator of chromosome condensation OS=Homo sapiens GN=RCC1	21	2735.47	3054.56	2555.04	2837.69	2935.28	2602.52	3354.93	2794.52	2237.7	2894.05
sp|P18827|SDC1_HUMAN	SDC1	Syndecan-1 OS=Homo sapiens GN=SDC1 PE=1 SV=3	2	175.717	132.899	45.3744	37.8862	201.271	30.6953	661.658	173.45	785.728	266.782
sp|P18850|ATF6A_HUMAN	ATF6	Cyclic AMP-dependent transcription factor ATF-6 alpha OS=Homo sapiens GN=ATF6 PE=1 SV=3	4	340.01	375.953	313.335	353.283	303.491	379.768	303.748	301.93	271.821	269.966
sp|P18858|DNLI1_HUMAN	LIG1	DNA ligase 1 OS=Homo sapiens GN=LIG1 PE=1 SV=1	33	3354.26	3892.1	3978.65	4237.48	4176.81	3894.14	4574.21	3149.63	3260.26	4031.75
sp|P18859-2|ATP5J_HUMAN	ATP5J	Isoform 2 of ATP synthase-coupling factor 6, mitochondrial OS=Homo sapiens GN=ATP5J	7	2184.53	1352.05	1761.68	2302.24	1206.32	2107.61	1528.72	1508.04	1791.13	2203.96
sp|P18887|XRCC1_HUMAN	XRCC1	DNA repair protein XRCC1 OS=Homo sapiens GN=XRCC1 PE=1 SV=2	11	1513.26	1623.45	1492.33	1796.1	1642.34	1667.47	1710.73	1587.53	1272.13	1417.82
sp|P19021-5|AMD_HUMAN	PAM	Isoform 5 of Peptidyl-glycine alpha-amidating monooxygenase OS=Homo sapiens GN=PAM	3	200.516	261.618	230.332	276.297	263.79	228.091	290.086	283.566	262.918	163.862
sp|P19075|TSN8_HUMAN	TSPAN8	Tetraspanin-8 OS=Homo sapiens GN=TSPAN8 PE=1 SV=1	3	190.161	229.356	282.029	198.759	104.2	105.062	402.287	186.685	453.444	250.114
sp|P19174-2|PLCG1_HUMAN	PLCG1	Isoform 2 of 1-phosphatidylinositol 4,5-bisphosphate phosphodiesterase gamma-1 OS=Homo sapiens GN=PLCG1	8	1782.46	1866.42	1893.77	2151.39	1985.04	1922.03	2126.5	1552.15	1720.9	1693.91
sp|P19256|LFA3_HUMAN	CD58	Lymphocyte function-associated antigen 3 OS=Homo sapiens GN=CD58 PE=1 SV=1	3	162.385	194.538	183.46	290.759	155.939	191.83	171.55	251.236	131.614	183.521
sp|P19338|NUCL_HUMAN	NCL	Nucleolin OS=Homo sapiens GN=NCL PE=1 SV=3	169	38657.5	43707.3	38404.2	48082.5	38775.9	43634.2	40948.8	41405.6	40786.3	39508.9
sp|P19367-3|HXK1_HUMAN	HK1	Isoform 3 of Hexokinase-1 OS=Homo sapiens GN=HK1	6	1054.63	716.653	1018.54	1003.98	739.289	687.153	1158.51	676.141	897.132	809.27
sp|P19387|RPB3_HUMAN	POLR2C	DNA-directed RNA polymerase II subunit RPB3 OS=Homo sapiens GN=POLR2C PE=1 SV=2	11	1496.06	1446.67	1338.36	1569.26	1343.8	1349.46	1588.19	1437.05	1232.25	1361.36
sp|P19388|RPAB1_HUMAN	POLR2E	DNA-directed RNA polymerases I, II, and III subunit RPABC1 OS=Homo sapiens GN=POLR2E PE=1 SV=4	10	1671.72	1430.46	1633.08	1871.34	1519.9	1641.67	1757.7	1397.54	1588.28	1489.42
sp|P19404|NDUV2_HUMAN	NDUFV2	NADH dehydrogenase [ubiquinone] flavoprotein 2, mitochondrial OS=Homo sapiens GN=NDUFV2 PE=1 SV=2	11	1182.01	1242.71	943.714	1127.91	1214.56	1107.03	1525.8	1081.74	2311.62	1405.89
sp|P19419|ELK1_HUMAN	ELK1	ETS domain-containing protein Elk-1 OS=Homo sapiens GN=ELK1 PE=1 SV=2	2	69.6088	83.4307	64.6251	83.8154	65.8954	68.0621	65.127	87.9504	27.8638	68.5194
sp|P19438|TNR1A_HUMAN	TNFRSF1A	Tumor necrosis factor receptor superfamily member 1A OS=Homo sapiens GN=TNFRSF1A PE=1 SV=1	1	22.1521	29.5988	29.5226	47.2296	42.9997	35.8977	37.2823	51.5547	25.9621	27.4509
sp|P19440|GGT1_HUMAN	GGT1	Gamma-glutamyltranspeptidase 1 OS=Homo sapiens GN=GGT1 PE=1 SV=2	2	95.2367	103.42	84.2457	88.213	74.3025	92.3922	92.4238	81.3518	66.9455	48.0343
sp|P19447|ERCC3_HUMAN	ERCC3	TFIIH basal transcription factor complex helicase XPB subunit OS=Homo sapiens GN=ERCC3 PE=1 SV=1	12	902.703	852.78	878.205	1157.07	860.77	872.969	1133.99	1138.67	937.407	883.352
sp|P19474|RO52_HUMAN	TRIM21	E3 ubiquitin-protein ligase TRIM21 OS=Homo sapiens GN=TRIM21 PE=1 SV=1	3	236.194	231.178	289.011	379.563	295.194	275.274	308.906	283.264	235.096	279.508
sp|P19525|E2AK2_HUMAN	EIF2AK2	Interferon-induced, double-stranded RNA-activated protein kinase OS=Homo sapiens GN=EIF2AK2 PE=1 SV=2	23	3494.96	2972.55	3858.41	4888	3284.5	3680.54	4059.28	3756.58	3194.47	3386.31
sp|P19623|SPEE_HUMAN	SRM	Spermidine synthase OS=Homo sapiens GN=SRM PE=1 SV=1	20	3279.07	3230.14	2619.59	2493.71	2632.17	2578.22	3072.1	1945.6	2998.84	2984.27
sp|P19784|CSK22_HUMAN	CSNK2A2	Casein kinase II subunit alpha' OS=Homo sapiens GN=CSNK2A2 PE=1 SV=1	24	2753.51	2728.81	3014.49	3974.27	2909.1	3068.86	3615.37	3150.66	2774.05	2649.72
sp|P19793|RXRA_HUMAN	RXRA	Retinoic acid receptor RXR-alpha OS=Homo sapiens GN=RXRA PE=1 SV=1	1	65.3559	73.5606	68.3109	81.5428	59.8094	65.9804	99.5181	77.0738	45.7862	51.6514
sp|P19801-2|AOC1_HUMAN	AOC1	Isoform 2 of Amiloride-sensitive amine oxidase [copper-containing] OS=Homo sapiens GN=AOC1	1	161.74	135.79	23.5368	32.4914	159.552	18.8467	308.092	284.88	98.4961	138.196
sp|P19838-2|NFKB1_HUMAN	NFKB1	Isoform 2 of Nuclear factor NF-kappa-B p105 subunit OS=Homo sapiens GN=NFKB1	13	1278.75	1307.07	1379.62	1818.36	1329.74	1497.13	1606.65	1512.6	1131.65	1322.47
sp|P19971|TYPH_HUMAN	TYMP	Thymidine phosphorylase OS=Homo sapiens GN=TYMP PE=1 SV=2	14	1517.75	1529.13	1321.14	1293.95	1367.45	1335.74	1670.45	1078.87	1269.5	2827.67
sp|P20020|AT2B1_HUMAN	ATP2B1	Plasma membrane calcium-transporting ATPase 1 OS=Homo sapiens GN=ATP2B1 PE=1 SV=3	29	3558.07	3988.63	3505.4	4286.86	5015.64	4275.81	5810.86	3388.79	5632.41	4914.5
sp|P20042|IF2B_HUMAN	EIF2S2	Eukaryotic translation initiation factor 2 subunit 2 OS=Homo sapiens GN=EIF2S2 PE=1 SV=2	32	5305.7	4455.28	5269.13	6868.54	5283.87	5654.21	5209.32	5286.53	3908.99	5440.79
sp|P20073|ANXA7_HUMAN	ANXA7	Annexin A7 OS=Homo sapiens GN=ANXA7 PE=1 SV=3	17	3382.41	3243.5	3976.01	5098.58	3527.34	3884.14	4302.88	3754.59	2602.53	2845.87
sp|P20226|TBP_HUMAN	TBP	TATA-box-binding protein OS=Homo sapiens GN=TBP PE=1 SV=2	2	162.416	162.444	159.319	212.549	178.039	172.824	173.142	197.066	194.043	176.29
sp|P20248|CCNA2_HUMAN	CCNA2	Cyclin-A2 OS=Homo sapiens GN=CCNA2 PE=1 SV=2	5	1052.4	1743.56	1145.11	1290.71	1073.72	1237.07	1002.14	1023.1	897.207	1072.26
sp|P20290|BTF3_HUMAN	BTF3	Transcription factor BTF3 OS=Homo sapiens GN=BTF3 PE=1 SV=1	24	2995.93	3583.09	3044.29	3506.8	2950.47	2927.28	3577.72	2676.77	2923.3	2742.9
sp|P20290-2|BTF3_HUMAN	BTF3	Isoform 2 of Transcription factor BTF3 OS=Homo sapiens GN=BTF3	2	168.093	491.619	154.639	208.195	475.966	219.165	322.368	337.157	44.8855	431.584
sp|P20338|RAB4A_HUMAN	RAB4A	Ras-related protein Rab-4A OS=Homo sapiens GN=RAB4A PE=1 SV=3	4	815.066	891.965	881.214	1002.62	951.579	941.474	1045.06	788.009	1075.01	981.302
sp|P20339|RAB5A_HUMAN	RAB5A	Ras-related protein Rab-5A OS=Homo sapiens GN=RAB5A PE=1 SV=2	7	750.618	792.325	948.603	1277.97	965.828	871.96	1213.09	1118.72	1118.97	945.027
sp|P20340-2|RAB6A_HUMAN	RAB6A	Isoform 2 of Ras-related protein Rab-6A OS=Homo sapiens GN=RAB6A	17	2633.74	2492.31	2743.9	3642.25	2016.53	2984.56	2638.02	2899.02	2246.32	2443.61
sp|P20585|MSH3_HUMAN	MSH3	DNA mismatch repair protein Msh3 OS=Homo sapiens GN=MSH3 PE=1 SV=4	24	2472.75	2485	2776.38	3433.45	2411.25	2669.97	3197.97	2788.84	2889.61	2703.56
sp|P20618|PSB1_HUMAN	PSMB1	Proteasome subunit beta type-1 OS=Homo sapiens GN=PSMB1 PE=1 SV=2	18	1744.46	1977.83	1905.32	2162.44	2503.25	1859.43	2847.22	1642.86	2591.78	2256.05
sp|P20645|MPRD_HUMAN	M6PR	Cation-dependent mannose-6-phosphate receptor OS=Homo sapiens GN=M6PR PE=1 SV=1	5	850.238	930.034	969.354	1333.67	1120.58	1078.41	1078.57	1182.41	978.807	957.197
sp|P20674|COX5A_HUMAN	COX5A	Cytochrome c oxidase subunit 5A, mitochondrial OS=Homo sapiens GN=COX5A PE=1 SV=2	18	2950.39	4181.25	2621.56	3691.33	3489.95	3946.91	3190.29	3856.02	3934.87	2641.9
sp|P20700|LMNB1_HUMAN	LMNB1	Lamin-B1 OS=Homo sapiens GN=LMNB1 PE=1 SV=2	74	12179.2	11803.6	12581.1	16384.3	12401.2	12996.6	15709.1	13821.2	14694.2	13396.1
sp|P20810-6|ICAL_HUMAN	CAST	Isoform 6 of Calpastatin OS=Homo sapiens GN=CAST	46	7369.25	7639.8	6835.05	7600.45	7617.8	6563.8	9858.53	5330.33	8783.46	9897.98
sp|P20827|EFNA1_HUMAN	EFNA1	Ephrin-A1 OS=Homo sapiens GN=EFNA1 PE=1 SV=2	1	177.908	221.077	126.816	195.166	234.631	138.718	227.543	195.44	287.057	341.863
sp|P20839-6|IMDH1_HUMAN	IMPDH1	Isoform 6 of Inosine-5'-monophosphate dehydrogenase 1 OS=Homo sapiens GN=IMPDH1	26	4548.79	4761.06	4880.9	5450.62	4002.14	4292.13	5197.92	4348.5	3966.16	3297.38
sp|P20851|C4BPB_HUMAN	C4BPB	C4b-binding protein beta chain OS=Homo sapiens GN=C4BPB PE=1 SV=1	4	293.669	479.211	228.719	284.765	365.225	331.239	242.579	220.181	418.689	521.393
sp|P20908|CO5A1_HUMAN	COL5A1	Collagen alpha-1(V) chain OS=Homo sapiens GN=COL5A1 PE=1 SV=3	8	1151.42	1677.29	719.967	811.943	1241.63	822.909	1778.74	911.701	2259.72	1675.81
sp|P20936|RASA1_HUMAN	RASA1	Ras GTPase-activating protein 1 OS=Homo sapiens GN=RASA1 PE=1 SV=1	8	335.475	308.387	389.24	597.847	417.381	373.756	519.676	463.479	389.183	357.196
sp|P21127|CD11B_HUMAN	CDK11B	Cyclin-dependent kinase 11B OS=Homo sapiens GN=CDK11B PE=1 SV=3	18	3193.67	2925.2	3514.76	4733.99	3759.5	3747.59	4376.35	3894.53	3474.91	3425.93
sp|P21266|GSTM3_HUMAN	GSTM3	Glutathione S-transferase Mu 3 OS=Homo sapiens GN=GSTM3 PE=1 SV=3	23	4031.28	4282.72	7406.38	8148.93	4645.49	5319.91	8100.44	5857.22	3797.46	4913.19
sp|P21281|VATB2_HUMAN	ATP6V1B2	V-type proton ATPase subunit B, brain isoform OS=Homo sapiens GN=ATP6V1B2 PE=1 SV=3	17	1490.87	1548.37	1640.91	2061.52	1473.89	1605.25	1904.64	1726.39	1493.63	1469.48
sp|P21283|VATC1_HUMAN	ATP6V1C1	V-type proton ATPase subunit C 1 OS=Homo sapiens GN=ATP6V1C1 PE=1 SV=4	18	3727.02	2949.97	4592.03	5179.24	3674.12	3712.71	4818.04	3360.02	3648.69	3676.32
sp|P21291|CSRP1_HUMAN	CSRP1	Cysteine and glycine-rich protein 1 OS=Homo sapiens GN=CSRP1 PE=1 SV=3	16	2946.65	3703.48	3546.12	4492.92	3198.09	3282.9	4605.8	3584.84	4450.25	3637.21
sp|P21333-2|FLNA_HUMAN	FLNA	Isoform 2 of Filamin-A OS=Homo sapiens GN=FLNA	245	37262.8	38070.2	37015.5	51486.2	42581.7	37026.7	50226.2	48387.8	45387.5	52700.4
sp|P21359|NF1_HUMAN	NF1	Neurofibromin OS=Homo sapiens GN=NF1 PE=1 SV=2	19	1615.83	1609.75	1788.97	2126.22	1797.51	1860.71	2199.79	1634.85	2383.28	1742.57
sp|P21399|ACOC_HUMAN	ACO1	Cytoplasmic aconitate hydratase OS=Homo sapiens GN=ACO1 PE=1 SV=3	30	5593.37	5628.33	6015.84	8654.5	5933.21	6922.24	5959.14	6136.12	5001.28	4728.96
sp|P21580|TNAP3_HUMAN	TNFAIP3	Tumor necrosis factor alpha-induced protein 3 OS=Homo sapiens GN=TNFAIP3 PE=1 SV=1	1	19.0252	25.0147	20.9554	22.8922	43.2663	18.8042	21.765	18.0182	34.8923	28.0089
sp|P21583|SCF_HUMAN	KITLG	Kit ligand OS=Homo sapiens GN=KITLG PE=1 SV=1	4	335.469	365.03	175.624	171.029	313.592	328.757	343.832	189.627	351.596	560.908
sp|P21589|5NTD_HUMAN	NT5E	5'-nucleotidase OS=Homo sapiens GN=NT5E PE=1 SV=1	12	1336.25	1165.42	811.657	1196.19	978.142	654.838	1808.98	1958.19	4280.51	1228.64
sp|P21675-4|TAF1_HUMAN	TAF1	Isoform 4 of Transcription initiation factor TFIID subunit 1 OS=Homo sapiens GN=TAF1	1	35.9111	37.8199	32.0512	50.3463	42.2172	40.3645	41.2278	47.623	43.2516	35.8002
sp|P21796|VDAC1_HUMAN	VDAC1	Voltage-dependent anion-selective channel protein 1 OS=Homo sapiens GN=VDAC1 PE=1 SV=2	83	14383	14597.9	12506.5	15468.2	13351	13914.9	17043.6	13788.6	16743.2	15191.1
sp|P21912|DHSB_HUMAN	SDHB	Succinate dehydrogenase [ubiquinone] iron-sulfur subunit, mitochondrial OS=Homo sapiens GN=SDHB PE=1 SV=3	13	3685.8	4202.57	1551.73	2052.69	3965.54	2989.46	2507.9	1919.69	4817.58	4112.53
sp|P21926|CD9_HUMAN	CD9	CD9 antigen OS=Homo sapiens GN=CD9 PE=1 SV=4	3	599.055	487.851	491.389	601.651	745.276	436.821	951.434	494.839	1105.69	760.301
sp|P21953|ODBB_HUMAN	BCKDHB	2-oxoisovalerate dehydrogenase subunit beta, mitochondrial OS=Homo sapiens GN=BCKDHB PE=1 SV=2	7	804.279	966.495	712.889	800.234	1176.1	1134.17	994.739	783.264	736.147	778.054
sp|P21964|COMT_HUMAN	COMT	Catechol O-methyltransferase OS=Homo sapiens GN=COMT PE=1 SV=2	20	2076.29	2687.68	2482.2	3303.69	1772.24	2630.92	2559.03	3633.32	1305.13	1323.28
sp|P21980|TGM2_HUMAN	TGM2	Protein-glutamine gamma-glutamyltransferase 2 OS=Homo sapiens GN=TGM2 PE=1 SV=2	2	60.4101	85.3779	65.0987	251.884	183.782	174.703	79.4454	259.91	59.8187	24.7533
sp|P22033|MUTA_HUMAN	MUT	Methylmalonyl-CoA mutase, mitochondrial OS=Homo sapiens GN=MUT PE=1 SV=4	14	1473.25	1694.92	1540.31	2533.77	2305.73	2398.12	1855.86	2269.44	1549.53	1379.65
sp|P22059|OSBP1_HUMAN	OSBP	Oxysterol-binding protein 1 OS=Homo sapiens GN=OSBP PE=1 SV=1	23	3233.9	3492.55	3666.78	4325.24	3593.1	3766.54	4273.6	3143.82	3980.98	3460.66
sp|P22061-2|PIMT_HUMAN	PCMT1	Isoform 2 of Protein-L-isoaspartate(D-aspartate) O-methyltransferase OS=Homo sapiens GN=PCMT1	18	2347.18	2690.72	3055.68	3598.11	2462.95	2702.25	3100.03	2660.38	2160.17	2705.97
sp|P22087|FBRL_HUMAN	FBL	rRNA 2'-O-methyltransferase fibrillarin OS=Homo sapiens GN=FBL PE=1 SV=2	22	5234.2	4925.33	4810.48	6448.49	5111.57	5117.76	6573.36	5700.22	4925.12	5421.93
sp|P22102|PUR2_HUMAN	GART	Trifunctional purine biosynthetic protein adenosine-3 OS=Homo sapiens GN=GART PE=1 SV=1	88	15623.3	19477.3	17452.1	19586.4	15837.6	17529.9	18568.7	14584.7	13711.3	14661.6
sp|P22234-2|PUR6_HUMAN	PAICS	Isoform 2 of Multifunctional protein ADE2 OS=Homo sapiens GN=PAICS	40	6834.96	7215.93	6624.98	7545.84	6955.23	7413.99	7255.09	5828.49	5923.95	6625.52
sp|P22307|NLTP_HUMAN	SCP2	Non-specific lipid-transfer protein OS=Homo sapiens GN=SCP2 PE=1 SV=2	27	4048.1	4706.24	4597.65	6534.73	5247.75	5804.6	5309.57	6407.09	4289.04	3770.92
sp|P22314|UBA1_HUMAN	UBA1	Ubiquitin-like modifier-activating enzyme 1 OS=Homo sapiens GN=UBA1 PE=1 SV=3	82	12843.5	15120.2	14393	18967.2	18302.3	16317.9	19509.3	15582	17070.1	14126.9
sp|P22392-2|NDKB_HUMAN	NME2	Isoform 3 of Nucleoside diphosphate kinase B OS=Homo sapiens GN=NME2	90	8077.65	10032.1	8930.23	9799.64	9325.6	8741.83	11390.7	7176.37	9401.61	8548.55
sp|P22415|USF1_HUMAN	USF1	Upstream stimulatory factor 1 OS=Homo sapiens GN=USF1 PE=1 SV=1	2	156.945	142.885	123.021	187.746	189.607	147.739	192.737	180.778	174.703	143.305
sp|P22570-3|ADRO_HUMAN	FDXR	Isoform 3 of NADPH:adrenodoxin oxidoreductase, mitochondrial OS=Homo sapiens GN=FDXR	18	1424.59	1826.58	1481.66	1887.99	1959.58	2099.97	1674.2	1588.89	2421.06	1732.33
sp|P22626|ROA2_HUMAN	HNRNPA2B1	Heterogeneous nuclear ribonucleoproteins A2/B1 OS=Homo sapiens GN=HNRNPA2B1 PE=1 SV=2	110	11789.9	13821.7	10843.5	13345.7	13437.5	12313.5	15196	13067.6	13108.8	11085.5
sp|P22670|RFX1_HUMAN	RFX1	MHC class II regulatory factor RFX1 OS=Homo sapiens GN=RFX1 PE=1 SV=2	10	892.788	946.818	964.333	1200.82	1058.12	1000.84	1063.27	1058.24	1025.14	1135.09
sp|P22681|CBL_HUMAN	CBL	E3 ubiquitin-protein ligase CBL OS=Homo sapiens GN=CBL PE=1 SV=2	4	664.104	735.853	740.49	993.75	824.003	828.021	884.009	844.188	717.71	725.13
sp|P22694|KAPCB_HUMAN	PRKACB	cAMP-dependent protein kinase catalytic subunit beta OS=Homo sapiens GN=PRKACB PE=1 SV=2	11	2269.13	1979.64	2444.45	2904.34	2685.8	2666.72	2901.08	1860.38	2666.91	2284.11
sp|P22695|QCR2_HUMAN	UQCRC2	Cytochrome b-c1 complex subunit 2, mitochondrial OS=Homo sapiens GN=UQCRC2 PE=1 SV=3	17	2399.17	2927.33	2564.67	3159.55	3471.65	2755.67	3841.59	2681.69	3418.02	3335.97
sp|P22830-2|HEMH_HUMAN	FECH	Isoform 2 of Ferrochelatase, mitochondrial OS=Homo sapiens GN=FECH	8	581.886	560.755	647.743	954.177	663.24	893.069	735.349	643.996	569.95	537.625
sp|P23025|XPA_HUMAN	XPA	DNA repair protein complementing XP-A cells OS=Homo sapiens GN=XPA PE=1 SV=1	1	235.283	205.613	176.145	236.788	148.184	250.835	150.757	177.686	132.013	166.693
sp|P23193|TCEA1_HUMAN	TCEA1	Transcription elongation factor A protein 1 OS=Homo sapiens GN=TCEA1 PE=1 SV=2	18	2612.53	2480.93	2837.41	4368.26	2659.01	2708.41	3428.62	3540.04	2669.87	2698.16
sp|P23229|ITA6_HUMAN	ITGA6	Integrin alpha-6 OS=Homo sapiens GN=ITGA6 PE=1 SV=5	6	820.546	1011.57	814.461	986.624	1040.46	738.497	864.001	858.959	1271.46	986.858
sp|P23246|SFPQ_HUMAN	SFPQ	Splicing factor, proline- and glutamine-rich OS=Homo sapiens GN=SFPQ PE=1 SV=2	57	10590	11756.6	10221.9	12449.4	11703.8	11204.1	12783.6	11664.8	11317.9	11086
sp|P23258|TBG1_HUMAN	TUBG1	Tubulin gamma-1 chain OS=Homo sapiens GN=TUBG1 PE=1 SV=2	15	1761.29	2163.86	2044.43	2194.78	1974.89	1917.26	2464.99	1818.8	2241.55	1957.24
sp|P23284|PPIB_HUMAN	PPIB	Peptidyl-prolyl cis-trans isomerase B OS=Homo sapiens GN=PPIB PE=1 SV=2	49	8382.54	9113.91	10127	10204	8214.83	8788.85	11812.6	8447.95	10572.3	9403.44
sp|P23368|MAOM_HUMAN	ME2	NAD-dependent malic enzyme, mitochondrial OS=Homo sapiens GN=ME2 PE=1 SV=1	22	3043.32	3873.16	2677.1	3307.82	4448.06	3353.11	4645.98	3220.78	5485.51	3482.45
sp|P23381|SYWC_HUMAN	WARS	Tryptophan--tRNA ligase, cytoplasmic OS=Homo sapiens GN=WARS PE=1 SV=2	36	2952.39	4739.49	5358.08	8967.65	4600.08	5764.52	7402.71	8573.2	3364.18	3489.06
sp|P23396|RS3_HUMAN	RPS3	40S ribosomal protein S3 OS=Homo sapiens GN=RPS3 PE=1 SV=2	66	13376.4	13539.6	13851.7	15639.8	12594.6	12985.8	15027.5	12854.2	11215.6	11712.4
sp|P23434|GCSH_HUMAN	GCSH	Glycine cleavage system H protein, mitochondrial OS=Homo sapiens GN=GCSH PE=1 SV=2	11	947.806	1195.25	2128.35	2141.27	1253.25	1365.53	2445.39	1603.8	1407.78	908.031
sp|P23443|KS6B1_HUMAN	RPS6KB1	Ribosomal protein S6 kinase beta-1 OS=Homo sapiens GN=RPS6KB1 PE=1 SV=2	7	1075.2	1199.45	1003.78	1388.03	1332.88	1252.49	1341.3	1170.55	837.723	939.951
sp|P23458|JAK1_HUMAN	JAK1	Tyrosine-protein kinase JAK1 OS=Homo sapiens GN=JAK1 PE=1 SV=2	30	4101.47	4892.45	4958.88	7677.21	7131	4732.7	5400	6372.44	4386.44	5041.41
sp|P23471|PTPRZ_HUMAN	PTPRZ1	Receptor-type tyrosine-protein phosphatase zeta OS=Homo sapiens GN=PTPRZ1 PE=1 SV=4	1	18.214	78.9668	10.8171	17.3501	20.2441	14.5305	23.2543	20.9906	12.1816	18.7005
sp|P23497-4|SP100_HUMAN	SP100	Isoform Sp100-C of Nuclear autoantigen Sp-100 OS=Homo sapiens GN=SP100	4	419.142	444.416	488.366	616.296	510.546	509.553	584.813	544.441	554.81	403.977
sp|P23511|NFYA_HUMAN	NFYA	Nuclear transcription factor Y subunit alpha OS=Homo sapiens GN=NFYA PE=1 SV=2	3	273.557	332.153	270.788	354.015	202.805	312.934	185.621	335.864	157.593	208.267
sp|P23526|SAHH_HUMAN	AHCY	Adenosylhomocysteinase OS=Homo sapiens GN=AHCY PE=1 SV=4	47	7167.42	8541.5	7709.23	8737.1	8925.04	8231.25	10042.6	6687.51	8955.71	6992.98
sp|P23528|COF1_HUMAN	CFL1	Cofilin-1 OS=Homo sapiens GN=CFL1 PE=1 SV=3	99	15251.9	15037.9	16999.7	22725.7	14558.2	16765.4	17030.5	15970.8	12712.1	15761.2
sp|P23588|IF4B_HUMAN	EIF4B	Eukaryotic translation initiation factor 4B OS=Homo sapiens GN=EIF4B PE=1 SV=2	39	6129.63	6729.7	5977.9	6678.56	6067.29	5581.94	6662.92	5667.33	6415	6225.31
sp|P23610|F8I2_HUMAN	F8A1	Factor VIII intron 22 protein OS=Homo sapiens GN=F8A1 PE=1 SV=2	2	91.4174	110.429	103.078	122.33	126.575	117.792	107.753	97.9276	105.548	108.636
sp|P23634|AT2B4_HUMAN	ATP2B4	Plasma membrane calcium-transporting ATPase 4 OS=Homo sapiens GN=ATP2B4 PE=1 SV=2	13	2193.74	2090.25	1952.91	2459.54	2520.65	2172.63	2851.62	2339.67	2436.39	2531.9
sp|P23743|DGKA_HUMAN	DGKA	Diacylglycerol kinase alpha OS=Homo sapiens GN=DGKA PE=1 SV=3	5	386.926	498.579	361.724	451.968	427.5	372.556	490.379	482.215	311.453	527.842
sp|P23769|GATA2_HUMAN	GATA2	Endothelial transcription factor GATA-2 OS=Homo sapiens GN=GATA2 PE=1 SV=3	1	63.5556	59.6305	70.3283	110.891	82.6465	91.1316	99.0503	89.1852	89.6592	71.2153
sp|P23786|CPT2_HUMAN	CPT2	Carnitine O-palmitoyltransferase 2, mitochondrial OS=Homo sapiens GN=CPT2 PE=1 SV=2	17	2350.03	2631.6	2202.19	3023.97	3142.93	3289.18	2572.75	2470.45	3015.11	2085.43
sp|P23919|KTHY_HUMAN	DTYMK	Thymidylate kinase OS=Homo sapiens GN=DTYMK PE=1 SV=4	16	2536.51	2849.99	3006.58	3354.05	2780.86	2995.88	3335.01	2488.47	2759.43	3391.51
sp|P23921|RIR1_HUMAN	RRM1	Ribonucleoside-diphosphate reductase large subunit OS=Homo sapiens GN=RRM1 PE=1 SV=1	58	11189.4	12902.6	11581.6	12956.9	13234.8	12683.4	13979	9185.58	11888.1	10063.5
sp|P24386|RAE1_HUMAN	CHM	Rab proteins geranylgeranyltransferase component A 1 OS=Homo sapiens GN=CHM PE=1 SV=3	3	120.722	129.723	154.316	195.954	184.83	161.863	154.654	145.042	134.324	125.658
sp|P24534|EF1B_HUMAN	EEF1B2	Elongation factor 1-beta OS=Homo sapiens GN=EEF1B2 PE=1 SV=3	26	6802.58	7670.43	5614.42	6736.4	8327.25	6802.8	7441.82	5903.32	5610.83	8086.3
sp|P24539|AT5F1_HUMAN	ATP5F1	ATP synthase F(0) complex subunit B1, mitochondrial OS=Homo sapiens GN=ATP5F1 PE=1 SV=2	17	3720.33	4079.23	3648.39	4390.53	4614.98	4149.16	5262.82	3237.03	5366.35	5225.12
sp|P24666|PPAC_HUMAN	ACP1	Low molecular weight phosphotyrosine protein phosphatase OS=Homo sapiens GN=ACP1 PE=1 SV=3	12	1598.89	1748	1889.91	2164.03	1555.02	1851.26	2035.92	1459.74	1564.5	1749.73
sp|P24666-2|PPAC_HUMAN	ACP1	Isoform 2 of Low molecular weight phosphotyrosine protein phosphatase OS=Homo sapiens GN=ACP1	1	19.4193	27.7577	31.222	46.4861	20.2818	31.4314	40.8987	26.2019	26.2196	28.7937
sp|P24752|THIL_HUMAN	ACAT1	Acetyl-CoA acetyltransferase, mitochondrial OS=Homo sapiens GN=ACAT1 PE=1 SV=1	27	4560.88	5003	4612.2	5464.26	4105.43	5254.44	5218.42	4640.03	4852.76	4809.58
sp|P24863|CCNC_HUMAN	CCNC	Cyclin-C OS=Homo sapiens GN=CCNC PE=1 SV=2	2	367.435	522.927	391.546	419.926	388.219	360.962	479.796	372.548	511.599	407.899
sp|P24928|RPB1_HUMAN	POLR2A	DNA-directed RNA polymerase II subunit RPB1 OS=Homo sapiens GN=POLR2A PE=1 SV=2	69	12090.4	12366	11031.8	13164.6	11403.6	11535.3	12824.9	12271	10121.7	12187.5
sp|P24941|CDK2_HUMAN	CDK2	Cyclin-dependent kinase 2 OS=Homo sapiens GN=CDK2 PE=1 SV=2	22	3541.22	3765.18	4224.49	5203.16	4331.36	4277.62	4976.72	3695.36	3558.78	3442.15
sp|P25054|APC_HUMAN	APC	Adenomatous polyposis coli protein OS=Homo sapiens GN=APC PE=1 SV=2	4	707.913	717.927	564.326	693.202	796.193	767.847	747.368	591.796	686.623	662.142
sp|P25098|ARBK1_HUMAN	ADRBK1	Beta-adrenergic receptor kinase 1 OS=Homo sapiens GN=ADRBK1 PE=1 SV=2	4	411.864	448.325	417.902	509.492	427.715	436.423	447.117	407.828	334.772	374.148
sp|P25205|MCM3_HUMAN	MCM3	DNA replication licensing factor MCM3 OS=Homo sapiens GN=MCM3 PE=1 SV=3	56	10597	12872.5	9184.41	9592.78	12070.8	10810.1	11214.7	8685.75	10135.6	8955.72
sp|P25208|NFYB_HUMAN	NFYB	Nuclear transcription factor Y subunit beta OS=Homo sapiens GN=NFYB PE=1 SV=2	4	242.557	242.409	229.86	310.737	286.95	270.34	264.886	281.043	232.193	289.99
sp|P25325|THTM_HUMAN	MPST	3-mercaptopyruvate sulfurtransferase OS=Homo sapiens GN=MPST PE=1 SV=3	9	1779.41	1837.26	1848.56	1994.5	1734.33	1914.26	1833.24	1553.5	1286.98	1119.36
sp|P25391|LAMA1_HUMAN	LAMA1	Laminin subunit alpha-1 OS=Homo sapiens GN=LAMA1 PE=1 SV=2	9	387.854	483.572	639.389	621.258	531.104	547.619	549.152	355.15	496.431	715.858
sp|P25398|RS12_HUMAN	RPS12	40S ribosomal protein S12 OS=Homo sapiens GN=RPS12 PE=1 SV=3	25	4787.46	6604.46	4640.26	5456.26	4010.02	5275.85	4693.28	5743.9	2342.62	3717.33
sp|P25440-2|BRD2_HUMAN	BRD2	Isoform 2 of Bromodomain-containing protein 2 OS=Homo sapiens GN=BRD2	10	1097.71	2029.17	1129.25	1246.8	1335.48	1179.23	1505.56	1213.24	1295.1	1182.29
sp|P25445|TNR6_HUMAN	FAS	Tumor necrosis factor receptor superfamily member 6 OS=Homo sapiens GN=FAS PE=1 SV=1	3	314.226	303.905	397.808	614.859	413.068	448.533	482.203	496.832	472.446	443.479
sp|P25490|TYY1_HUMAN	YY1	Transcriptional repressor protein YY1 OS=Homo sapiens GN=YY1 PE=1 SV=2	9	2441.27	2624.33	2413.32	2862.25	2519.19	2600.04	2794.95	2494.32	2220.68	2652.73
sp|P25685|DNJB1_HUMAN	DNAJB1	DnaJ homolog subfamily B member 1 OS=Homo sapiens GN=DNAJB1 PE=1 SV=4	20	4641.26	5514.43	5370.23	7165.17	6260.95	5997.99	5649.74	5621.41	4018.92	4562.26
sp|P25705|ATPA_HUMAN	ATP5A1	ATP synthase subunit alpha, mitochondrial OS=Homo sapiens GN=ATP5A1 PE=1 SV=1	99	13757.8	15931.2	13283.5	15397.1	13890.3	15397.4	15284.2	13346.9	17175.5	16155.5
sp|P25786-2|PSA1_HUMAN	PSMA1	Isoform Long of Proteasome subunit alpha type-1 OS=Homo sapiens GN=PSMA1	31	6683.78	6416.41	6944.62	8718.94	7574.88	7120.52	8715.39	6082.86	7419.68	7104.83
sp|P25787|PSA2_HUMAN	PSMA2	Proteasome subunit alpha type-2 OS=Homo sapiens GN=PSMA2 PE=1 SV=2	22	3490.13	3977.95	3467.68	4278.15	3647.65	3662.59	4041.31	3635.97	3195.57	3269.8
sp|P25788|PSA3_HUMAN	PSMA3	Proteasome subunit alpha type-3 OS=Homo sapiens GN=PSMA3 PE=1 SV=2	21	4660.61	5578.32	4751.55	6009.8	4378.54	5220.75	4739.84	5876.94	3484.17	3959.29
sp|P25789|PSA4_HUMAN	PSMA4	Proteasome subunit alpha type-4 OS=Homo sapiens GN=PSMA4 PE=1 SV=1	22	5734.66	4997.45	5957.17	7008.3	5904.99	5946.24	6783.19	4780.29	4985.53	5203.62
sp|P25815|S100P_HUMAN	S100P	Protein S100-P OS=Homo sapiens GN=S100P PE=1 SV=2	8	395.183	798.329	780.452	3184.62	2445.5	2331.52	912.131	2855.73	479.352	457.065
sp|P26006|ITA3_HUMAN	ITGA3	Integrin alpha-3 OS=Homo sapiens GN=ITGA3 PE=1 SV=5	7	758.855	775.723	643.474	1181.01	1023.51	708.421	884.37	1164.81	1376.03	803.824
sp|P26038|MOES_HUMAN	MSN	Moesin OS=Homo sapiens GN=MSN PE=1 SV=3	71	10201	9362.26	10494.2	11808.5	8409.6	8356.71	14390.5	10971.9	10890.5	9534.07
sp|P26196|DDX6_HUMAN	DDX6	Probable ATP-dependent RNA helicase DDX6 OS=Homo sapiens GN=DDX6 PE=1 SV=2	23	3269.19	3052.68	3418.97	4280.67	2665.93	3646.62	2877.45	3387.82	2194.09	2694.26
sp|P26358-2|DNMT1_HUMAN	DNMT1	Isoform 2 of DNA (cytosine-5)-methyltransferase 1 OS=Homo sapiens GN=DNMT1	49	10817.7	11042.5	8940.85	9614.61	10244.6	9275.62	10915.3	9074.56	8933.66	8930.7
sp|P26368|U2AF2_HUMAN	U2AF2	Splicing factor U2AF 65 kDa subunit OS=Homo sapiens GN=U2AF2 PE=1 SV=4	41	4093.59	4765.38	4226.95	5349.27	4334.06	4632.4	5168.35	4986.48	4472.56	4167.37
sp|P26373|RL13_HUMAN	RPL13	60S ribosomal protein L13 OS=Homo sapiens GN=RPL13 PE=1 SV=4	27	6522.61	6175.25	6135.39	7713.06	6304.66	6433.72	7098.47	6234.82	4814.24	6148.56
sp|P26374|RAE2_HUMAN	CHML	Rab proteins geranylgeranyltransferase component A 2 OS=Homo sapiens GN=CHML PE=1 SV=2	13	2123.38	1865.04	2286.94	2606.08	2310.64	2095.36	2415.07	1910.57	1761.64	2126.44
sp|P26440|IVD_HUMAN	IVD	Isovaleryl-CoA dehydrogenase, mitochondrial OS=Homo sapiens GN=IVD PE=1 SV=1	6	1568.37	1425.52	954.089	1177.58	1709.27	1329.78	1474.58	900.767	1722.25	1327.35
sp|P26447|S10A4_HUMAN	S100A4	Protein S100-A4 OS=Homo sapiens GN=S100A4 PE=1 SV=1	13	3725.14	7969.91	4565.45	2605.08	2034.17	2766.7	3280.98	2116.2	3559.32	3909.78
sp|P26572|MGAT1_HUMAN	MGAT1	Alpha-1,3-mannosyl-glycoprotein 2-beta-N-acetylglucosaminyltransferase OS=Homo sapiens GN=MGAT1 PE=2 SV=2	1	50.8155	59.8578	43.6699	48.9086	65.2694	48.5547	64.729	49.7812	59.4355	46.0701
sp|P26583|HMGB2_HUMAN	HMGB2	High mobility group protein B2 OS=Homo sapiens GN=HMGB2 PE=1 SV=2	18	4450.45	6041.83	4823.6	6040.44	4090.62	5298.01	4580.22	5534.35	4074.87	4339.03
sp|P26599|PTBP1_HUMAN	PTBP1	Polypyrimidine tract-binding protein 1 OS=Homo sapiens GN=PTBP1 PE=1 SV=1	44	3958.64	4990.87	3883.34	4702.35	4629.61	4304.79	5762.3	4613.11	5324.54	4521.47
sp|P26639|SYTC_HUMAN	TARS	Threonine--tRNA ligase, cytoplasmic OS=Homo sapiens GN=TARS PE=1 SV=3	93	13307.5	15220.1	16617.8	21519.9	17610.1	17686.6	21455.9	16640.9	16847.2	15610.1
sp|P26640|SYVC_HUMAN	VARS	Valine--tRNA ligase OS=Homo sapiens GN=VARS PE=1 SV=4	74	12177.4	13112.1	11930.6	13437	13319.4	13155.9	14145.6	11390.2	12155.8	12421.5
sp|P26641|EF1G_HUMAN	EEF1G	Elongation factor 1-gamma OS=Homo sapiens GN=EEF1G PE=1 SV=3	72	16163.9	17064.3	14496	16495.2	18108.7	14956	22310	13249.2	26787.6	17996.5
sp|P26885|FKBP2_HUMAN	FKBP2	Peptidyl-prolyl cis-trans isomerase FKBP2 OS=Homo sapiens GN=FKBP2 PE=1 SV=2	6	297.149	454.483	319.594	388.469	635.73	342.033	747.491	351.458	745.496	586.216
sp|P27105|STOM_HUMAN	STOM	Erythrocyte band 7 integral membrane protein OS=Homo sapiens GN=STOM PE=1 SV=3	20	2544.18	2914.1	3268.84	3829.93	3375.61	3381.9	4018.99	2995.3	4699.85	3003.23
sp|P27144|KAD4_HUMAN	AK4	Adenylate kinase 4, mitochondrial OS=Homo sapiens GN=AK4 PE=1 SV=1	15	2436.72	2400.81	2610.56	3156.49	1985.6	2393.72	2986.8	2795.64	2663.43	2477.77
sp|P27348|1433T_HUMAN	YWHAQ	14-3-3 protein theta OS=Homo sapiens GN=YWHAQ PE=1 SV=1	24	4622.58	4304.99	4385.92	5112.71	4892.21	4017.53	6415.42	4483.46	4120.14	4661.39
sp|P27361|MK03_HUMAN	MAPK3	Mitogen-activated protein kinase 3 OS=Homo sapiens GN=MAPK3 PE=1 SV=4	10	1367.06	1427.91	1513.29	1916.95	1444.62	1485.63	1462.09	1507.56	862.655	1199.8
sp|P27448|MARK3_HUMAN	MARK3	MAP/microtubule affinity-regulating kinase 3 OS=Homo sapiens GN=MARK3 PE=1 SV=4	3	355.004	398.394	389.748	527.4	333.791	394.265	429.032	509.462	345.936	361.491
sp|P27449|VATL_HUMAN	ATP6V0C	V-type proton ATPase 16 kDa proteolipid subunit OS=Homo sapiens GN=ATP6V0C PE=1 SV=1	4	280.705	298.99	399.888	438.693	401.987	330.401	591.865	367.345	706.298	470.323
sp|P27540|ARNT_HUMAN	ARNT	Aryl hydrocarbon receptor nuclear translocator OS=Homo sapiens GN=ARNT PE=1 SV=1	4	132.228	107.613	138.212	158.729	133.684	133.934	190.763	120.166	107.071	156.173
sp|P27635|RL10_HUMAN	RPL10	60S ribosomal protein L10 OS=Homo sapiens GN=RPL10 PE=1 SV=4	40	3963.6	8484.07	4395.93	5315.92	6893.95	4743.92	7048.23	7028.84	5215.74	5260.1
sp|P27694|RFA1_HUMAN	RPA1	Replication protein A 70 kDa DNA-binding subunit OS=Homo sapiens GN=RPA1 PE=1 SV=2	29	5415.57	5276.07	5719.11	7258.11	6418.58	5868.11	7135.81	5750.38	6135.02	5287.46
sp|P27695|APEX1_HUMAN	APEX1	DNA-(apurinic or apyrimidinic site) lyase OS=Homo sapiens GN=APEX1 PE=1 SV=2	34	5676	6339.62	5776.42	7655.81	6037.61	6135.75	6507.96	6706.06	4950.42	7144.23
sp|P27707|DCK_HUMAN	DCK	Deoxycytidine kinase OS=Homo sapiens GN=DCK PE=1 SV=1	6	830.573	840.467	926.652	1073.99	869.612	847.183	1047.17	739.099	1043.22	1101.6
sp|P27708|PYR1_HUMAN	CAD	CAD protein OS=Homo sapiens GN=CAD PE=1 SV=3	78	12174.4	12814.4	13553.9	15332.5	13571.5	12303.8	15826.6	11513.2	12635.5	11396.9
sp|P27797|CALR_HUMAN	CALR	Calreticulin OS=Homo sapiens GN=CALR PE=1 SV=1	77	14867.3	17865.2	14590.9	15996.4	16629.2	16104.9	18007.1	13455.1	22177.9	18458.8
sp|P27816-5|MAP4_HUMAN	MAP4	Isoform 5 of Microtubule-associated protein 4 OS=Homo sapiens GN=MAP4	67	11428.3	10809.6	12677	15642.9	12508.6	11377.7	16472	12967	11626.8	11133.1
sp|P27824|CALX_HUMAN	CANX	Calnexin OS=Homo sapiens GN=CANX PE=1 SV=2	62	7463.2	7454.51	8214.78	10120.1	8592.87	8251.28	11355	8230.97	12175.4	10506.4
sp|P28065|PSB9_HUMAN	PSMB9	Proteasome subunit beta type-9 OS=Homo sapiens GN=PSMB9 PE=1 SV=2	1	39.8743	47.3556	56.0712	107.128	66.4616	95.8075	55.3093	61.5136	61.9075	93.2471
sp|P28066|PSA5_HUMAN	PSMA5	Proteasome subunit alpha type-5 OS=Homo sapiens GN=PSMA5 PE=1 SV=3	32	3868.21	3842.62	4436.56	5529.97	4462.2	4387.57	6612.11	4415.99	6019.48	4023.77
sp|P28070|PSB4_HUMAN	PSMB4	Proteasome subunit beta type-4 OS=Homo sapiens GN=PSMB4 PE=1 SV=4	17	1979.77	2113.05	2037.79	2447.54	2893.67	2122.29	3140.79	1839.77	2937.18	2503.81
sp|P28072|PSB6_HUMAN	PSMB6	Proteasome subunit beta type-6 OS=Homo sapiens GN=PSMB6 PE=1 SV=4	15	3021.75	3091.85	3035.38	3674.08	2545.16	3323.55	2695.98	2887.94	2023.92	2446.3
sp|P28074|PSB5_HUMAN	PSMB5	Proteasome subunit beta type-5 OS=Homo sapiens GN=PSMB5 PE=1 SV=3	27	2973.14	3628.08	3026.86	3605.54	4738.71	3313.83	5060.75	2924.15	4423.55	4013.27
sp|P28288|ABCD3_HUMAN	ABCD3	ATP-binding cassette sub-family D member 3 OS=Homo sapiens GN=ABCD3 PE=1 SV=1	22	4192.99	4623.17	4293.46	5420.09	5479.27	5708.16	5450.63	4852.06	5243.19	4863.8
sp|P28289|TMOD1_HUMAN	TMOD1	Tropomodulin-1 OS=Homo sapiens GN=TMOD1 PE=1 SV=1	2	593.514	481.371	592.848	908.772	658.214	619.802	687.315	686.884	547.061	575.771
sp|P28290|SSFA2_HUMAN	SSFA2	Sperm-specific antigen 2 OS=Homo sapiens GN=SSFA2 PE=1 SV=3	7	686.24	854.996	685.885	889.921	654.549	773.595	616.304	899.581	463.758	658.091
sp|P28331-2|NDUS1_HUMAN	NDUFS1	Isoform 2 of NADH-ubiquinone oxidoreductase 75 kDa subunit, mitochondrial OS=Homo sapiens GN=NDUFS1	31	4409.62	4715.73	3502.58	4610.98	4842.63	4325.04	5024.78	4252.58	5370.88	5535.59
sp|P28340|DPOD1_HUMAN	POLD1	DNA polymerase delta catalytic subunit OS=Homo sapiens GN=POLD1 PE=1 SV=2	41	5596.4	6333.2	5132.38	6410.71	5657.33	5853.52	6144.72	5751.18	4839.85	5662.08
sp|P28347|TEAD1_HUMAN	TEAD1	Transcriptional enhancer factor TEF-1 OS=Homo sapiens GN=TEAD1 PE=1 SV=2	2	89.3195	96.247	108.168	140.659	101.473	139.781	114.112	127.242	97.8542	109.612
sp|P28370|SMCA1_HUMAN	SMARCA1	Probable global transcription activator SNF2L1 OS=Homo sapiens GN=SMARCA1 PE=1 SV=2	20	3041.46	3511.1	2593.68	3353.02	3988.47	3078.94	3983.34	3109.54	3733.45	3283.81
sp|P28482|MK01_HUMAN	MAPK1	Mitogen-activated protein kinase 1 OS=Homo sapiens GN=MAPK1 PE=1 SV=3	16	4012.62	4092.29	4536.36	5636.65	4122.03	4186.37	4704.13	4141.6	2738.72	2744.86
sp|P28702-3|RXRB_HUMAN	RXRB	Isoform 2 of Retinoic acid receptor RXR-beta OS=Homo sapiens GN=RXRB	10	791.243	803.843	790.296	949.673	743.922	737.135	1017.71	879.578	775.079	824.903
sp|P28715|ERCC5_HUMAN	ERCC5	DNA repair protein complementing XP-G cells OS=Homo sapiens GN=ERCC5 PE=1 SV=3	3	179.908	211.128	255.027	295.786	215.761	247.527	275.262	206.62	249.675	205.9
sp|P28799|GRN_HUMAN	GRN	Granulins OS=Homo sapiens GN=GRN PE=1 SV=2	3	133.657	290.409	198.591	296.027	310.676	204.455	252.001	304.182	202.6	267.743
sp|P28827-2|PTPRM_HUMAN	PTPRM	Isoform 2 of Receptor-type tyrosine-protein phosphatase mu OS=Homo sapiens GN=PTPRM	9	438.761	673.758	730.215	824.669	601.758	705.657	791.781	596.708	883.714	788.303
sp|P28838|AMPL_HUMAN	LAP3	Cytosol aminopeptidase OS=Homo sapiens GN=LAP3 PE=1 SV=3	29	4453.64	4823.62	4882	6367.5	4906.13	5103.84	5651.27	5265.11	4213.19	5103.38
sp|P29083|T2EA_HUMAN	GTF2E1	General transcription factor IIE subunit 1 OS=Homo sapiens GN=GTF2E1 PE=1 SV=2	6	576.437	537.414	619.596	814.451	596.969	585.277	687.542	605.334	534.87	455.638
sp|P29084|T2EB_HUMAN	GTF2E2	Transcription initiation factor IIE subunit beta OS=Homo sapiens GN=GTF2E2 PE=1 SV=1	10	1824.91	1794.49	1968.33	2456.17	1775.53	1867.33	1968.9	2122.22	1325.15	1391.8
sp|P29122-7|PCSK6_HUMAN	PCSK6	Isoform PACE4E-I of Proprotein convertase subtilisin/kexin type 6 OS=Homo sapiens GN=PCSK6	1	21.4375	29.0686	19.7211	16.2041	22.1932	21.2392	28.191	18.453	22.1363	13.8591
sp|P29144|TPP2_HUMAN	TPP2	Tripeptidyl-peptidase 2 OS=Homo sapiens GN=TPP2 PE=1 SV=4	60	10526.1	11560.9	10641.7	13612.6	12224.4	11352.2	13311.7	12575.6	10096.6	10492.9
sp|P29218-3|IMPA1_HUMAN	IMPA1	Isoform 3 of Inositol monophosphatase 1 OS=Homo sapiens GN=IMPA1	12	2315.19	2417.23	2713.91	3642.78	2340.46	2974.09	2456.95	2586.21	1619.11	1677.8
sp|P29279|CTGF_HUMAN	CTGF	Connective tissue growth factor OS=Homo sapiens GN=CTGF PE=1 SV=2	1	34.4714	66.5396	62.6742	112.964	77.2898	59.1716	58.9618	76.8538	83.8801	68.8852
sp|P29317|EPHA2_HUMAN	EPHA2	Ephrin type-A receptor 2 OS=Homo sapiens GN=EPHA2 PE=1 SV=2	13	1334.23	1430.41	1391.6	3116.83	2501.11	1091.93	1243.93	3558.74	1702.24	1054.36
sp|P29323|EPHB2_HUMAN	EPHB2	Ephrin type-B receptor 2 OS=Homo sapiens GN=EPHB2 PE=1 SV=5	3	469.12	481.727	520.046	916.705	749.287	413.505	515.046	939.111	646.927	422.79
sp|P29353-6|SHC1_HUMAN	SHC1	Isoform 6 of SHC-transforming protein 1 OS=Homo sapiens GN=SHC1	15	1541.39	1527.32	1778.56	2276.35	1451.25	1780.61	1689.18	1562.03	1242.97	1514.63
sp|P29372|3MG_HUMAN	MPG	DNA-3-methyladenine glycosylase OS=Homo sapiens GN=MPG PE=1 SV=3	9	854.093	1116.05	909.199	996.705	870.789	988.241	1016.33	797.058	796.895	867.411
sp|P29373|RABP2_HUMAN	CRABP2	Cellular retinoic acid-binding protein 2 OS=Homo sapiens GN=CRABP2 PE=1 SV=2	4	368.266	365.947	506.355	602.012	864.058	434.293	296.632	453.282	257.376	289.637
sp|P29374|ARI4A_HUMAN	ARID4A	AT-rich interactive domain-containing protein 4A OS=Homo sapiens GN=ARID4A PE=1 SV=3	1	34.3757	32.2866	45.4207	60.6342	39.9373	52.9955	55.4388	38.6565	34.3367	37.7464
sp|P29375|KDM5A_HUMAN	KDM5A	Lysine-specific demethylase 5A OS=Homo sapiens GN=KDM5A PE=1 SV=3	4	244.345	231.818	219.169	323.555	276.097	289.465	286.957	295.446	272.346	253.336
sp|P29400-2|CO4A5_HUMAN	COL4A5	Isoform 2 of Collagen alpha-5(IV) chain OS=Homo sapiens GN=COL4A5	1	25.15	30.5376	25.0809	25.2987	25.1664	38.7173	23.086	28.0648	18.226	25.9526
sp|P29401-2|TKT_HUMAN	TKT	Isoform 2 of Transketolase OS=Homo sapiens GN=TKT	120	14330.7	18439.8	26876.7	27089.9	15384.1	18575.2	28736.7	19838.9	15361.1	16664.4
sp|P29558|RBMS1_HUMAN	RBMS1	RNA-binding motif, single-stranded-interacting protein 1 OS=Homo sapiens GN=RBMS1 PE=1 SV=3	3	574.468	594.287	636.589	772.618	648.758	571.416	752.895	632.432	581.112	650.068
sp|P29590|PML_HUMAN	PML	Protein PML OS=Homo sapiens GN=PML PE=1 SV=3	7	722.614	782.242	347.088	465.841	752.562	388.348	520.638	585.344	1001.88	702.627
sp|P29597|TYK2_HUMAN	TYK2	Non-receptor tyrosine-protein kinase TYK2 OS=Homo sapiens GN=TYK2 PE=1 SV=3	1	89.65	110.994	80.3045	108.364	144.202	117.113	121.3	107.756	138.864	169.902
sp|P29692-2|EF1D_HUMAN	EEF1D	Isoform 2 of Elongation factor 1-delta OS=Homo sapiens GN=EEF1D	39	5133.69	4955.27	4364.9	5282.5	5735.14	4630.23	7878.56	4306.37	8302.58	5292.05
sp|P29966|MARCS_HUMAN	MARCKS	Myristoylated alanine-rich C-kinase substrate OS=Homo sapiens GN=MARCKS PE=1 SV=4	14	1785.37	1773.97	1903.69	3234.61	3179.94	2355.2	2650.94	2627.2	3694.55	2147.95
sp|P29992|GNA11_HUMAN	GNA11	Guanine nucleotide-binding protein subunit alpha-11 OS=Homo sapiens GN=GNA11 PE=1 SV=2	9	1745.25	1747.29	1787.69	2200.73	1828.91	1700.49	2380.55	1863.23	2089.86	1799.31
sp|P30038|AL4A1_HUMAN	ALDH4A1	Delta-1-pyrroline-5-carboxylate dehydrogenase, mitochondrial OS=Homo sapiens GN=ALDH4A1 PE=1 SV=3	6	648.302	869.419	679.336	1044.67	1147.9	938.847	1033.18	1050.47	1094.49	1085.02
sp|P30040|ERP29_HUMAN	ERP29	Endoplasmic reticulum resident protein 29 OS=Homo sapiens GN=ERP29 PE=1 SV=4	28	3383.89	3747.12	3777.56	4916.88	3700.93	3799.57	5072.34	4409.77	4972.18	5056.19
sp|P30041|PRDX6_HUMAN	PRDX6	Peroxiredoxin-6 OS=Homo sapiens GN=PRDX6 PE=1 SV=3	72	9849.56	10147.5	13749.3	16885.8	14213.6	12293.6	20304.3	10828.9	17287.2	13439.7
sp|P30042|ES1_HUMAN	C21orf33	ES1 protein homolog, mitochondrial OS=Homo sapiens GN=C21orf33 PE=1 SV=3	9	1947.64	2151.66	1674.31	2082.75	1956.03	2216.03	1979.91	1820.47	2232.97	2099.73
sp|P30043|BLVRB_HUMAN	BLVRB	Flavin reductase (NADPH) OS=Homo sapiens GN=BLVRB PE=1 SV=3	9	758.402	727.01	1230.76	1710.42	995.864	1222.79	1156.18	1014.42	592.31	671.348
sp|P30044|PRDX5_HUMAN	PRDX5	Peroxiredoxin-5, mitochondrial OS=Homo sapiens GN=PRDX5 PE=1 SV=4	20	3913.79	4814.4	4856.99	7081.36	4167.49	5481.98	4223.89	5765.92	3390.72	4065.04
sp|P30046|DOPD_HUMAN	DDT	D-dopachrome decarboxylase OS=Homo sapiens GN=DDT PE=1 SV=3	20	1857.84	2255.5	2183.66	2523.05	2186.67	2447.11	2181.82	1571.18	1293.99	1484.42
sp|P30048|PRDX3_HUMAN	PRDX3	Thioredoxin-dependent peroxide reductase, mitochondrial OS=Homo sapiens GN=PRDX3 PE=1 SV=3	20	4155.4	5672.69	3923.92	5575.75	5061.4	5421.84	4950.86	6039.72	4764.55	4404.05
sp|P30049|ATPD_HUMAN	ATP5D	ATP synthase subunit delta, mitochondrial OS=Homo sapiens GN=ATP5D PE=1 SV=2	4	716.604	787.442	729.318	751.984	652.82	700.523	806.769	603.624	805.541	761.105
sp|P30050|RL12_HUMAN	RPL12	60S ribosomal protein L12 OS=Homo sapiens GN=RPL12 PE=1 SV=1	28	7748.4	7205.4	7684.5	9565.72	8402.35	7872.01	10130.2	7658.08	7993.75	7663.48
sp|P30084|ECHM_HUMAN	ECHS1	Enoyl-CoA hydratase, mitochondrial OS=Homo sapiens GN=ECHS1 PE=1 SV=4	26	4159.06	4720.64	4472.1	5689.48	5594.09	5303.29	5576.2	4610.76	6460.62	4841.38
sp|P30085|KCY_HUMAN	CMPK1	UMP-CMP kinase OS=Homo sapiens GN=CMPK1 PE=1 SV=3	14	2248.78	2521.08	2716.19	3596.64	2594.42	2931.44	2787.14	2625.3	2086.98	2329.74
sp|P30086|PEBP1_HUMAN	PEBP1	Phosphatidylethanolamine-binding protein 1 OS=Homo sapiens GN=PEBP1 PE=1 SV=3	25	4885	4934.29	5567.51	6376.95	4057.85	5328.29	5521.86	3687.5	4618.63	5050.05
sp|P30101|PDIA3_HUMAN	PDIA3	Protein disulfide-isomerase A3 OS=Homo sapiens GN=PDIA3 PE=1 SV=4	77	14653.3	18685.1	15877.6	18061.7	14701.8	15585.3	17143.8	16753.5	15314.9	14859.4
sp|P30153|2AAA_HUMAN	PPP2R1A	Serine/threonine-protein phosphatase 2A 65 kDa regulatory subunit A alpha isoform OS=Homo sapiens GN=PPP2R1A PE=1 SV=4	44	7290.15	7824.89	7910.27	9937.91	7650.84	7875.94	8837.95	8187.16	6541.62	7256.57
sp|P30154-2|2AAB_HUMAN	PPP2R1B	Isoform 2 of Serine/threonine-protein phosphatase 2A 65 kDa regulatory subunit A beta isoform OS=Homo sapiens GN=PPP2R1B	27	3299.47	3552.45	3873.7	4691.1	3649.68	3872.39	4385.79	3135.39	2970.25	3015.89
sp|P30260-2|CDC27_HUMAN	CDC27	Isoform 2 of Cell division cycle protein 27 homolog OS=Homo sapiens GN=CDC27	23	4009.25	3743.99	3675.04	4334.24	3890.89	3528.98	4747.26	3706.67	4023.7	3892.08
sp|P30291|WEE1_HUMAN	WEE1	Wee1-like protein kinase OS=Homo sapiens GN=WEE1 PE=1 SV=2	1	42.8088	50.8241	45.2486	60.4976	59.7607	37.0983	47.571	42.2697	45.6079	52.1703
sp|P30405|PPIF_HUMAN	PPIF	Peptidyl-prolyl cis-trans isomerase F, mitochondrial OS=Homo sapiens GN=PPIF PE=1 SV=1	16	3041.36	2955.84	3598.48	3883.48	2404.81	3164.93	3695.5	2739.27	2803.77	2745.31
sp|P30414|NKTR_HUMAN	NKTR	NK-tumor recognition protein OS=Homo sapiens GN=NKTR PE=1 SV=2	3	297.623	331.656	259.065	349.885	335.179	331.778	326.631	390.988	309.553	322.957
sp|P30419|NMT1_HUMAN	NMT1	Glycylpeptide N-tetradecanoyltransferase 1 OS=Homo sapiens GN=NMT1 PE=1 SV=2	18	3392.71	3038.82	3209.69	4335.61	3638.6	3418.54	4493.06	3448.66	4091.49	3562.87
sp|P30462|1B14_HUMAN	HLA-B	HLA class I histocompatibility antigen, B-14 alpha chain OS=Homo sapiens GN=HLA-B PE=1 SV=1	2	197.639	302.806	113.979	167.456	302.68	450.884	84.0956	91.7146	921.77	812.039
sp|P30508|1C12_HUMAN	HLA-C	HLA class I histocompatibility antigen, Cw-12 alpha chain OS=Homo sapiens GN=HLA-C PE=2 SV=2	9	915.345	999.393	850.232	1281.87	1198.52	1316.27	836.088	939.507	1704.87	1546.68
sp|P30519|HMOX2_HUMAN	HMOX2	Heme oxygenase 2 OS=Homo sapiens GN=HMOX2 PE=1 SV=2	20	2696.6	3094.02	2126.96	2930.86	2894.31	2736.42	3081.13	2930.14	2132.27	3159.85
sp|P30520|PURA2_HUMAN	ADSS	Adenylosuccinate synthetase isozyme 2 OS=Homo sapiens GN=ADSS PE=1 SV=3	31	5648.52	5304.85	5919.68	6379.52	5459.08	5176.07	7224.79	4385.32	5122.69	5846.86
sp|P30530|UFO_HUMAN	AXL	Tyrosine-protein kinase receptor UFO OS=Homo sapiens GN=AXL PE=1 SV=3	4	199.397	249.512	207.861	324.497	290.355	112.586	282.353	413.543	174.237	341.243
sp|P30533|AMRP_HUMAN	LRPAP1	Alpha-2-macroglobulin receptor-associated protein OS=Homo sapiens GN=LRPAP1 PE=1 SV=1	12	2342.8	2230.19	1917.22	2153.05	2147.99	1886.89	2323.96	1855.77	2990.37	3175.91
sp|P30536|TSPOA_HUMAN	TSPO	Translocator protein OS=Homo sapiens GN=TSPO PE=1 SV=3	2	360.543	270.599	480.448	584.563	541.56	425.436	791.952	370.365	675.706	441.396
sp|P30566|PUR8_HUMAN	ADSL	Adenylosuccinate lyase OS=Homo sapiens GN=ADSL PE=1 SV=2	19	3921.34	3467.23	3961.49	4594.24	3591.37	3838.19	3963.24	3050.13	1593.99	2232.04
sp|P30613|KPYR_HUMAN	PKLR	Pyruvate kinase PKLR OS=Homo sapiens GN=PKLR PE=1 SV=2	5	704.621	723.883	747.917	866.749	621.317	652.637	891.252	768.071	615.527	600.84
sp|P30622-2|CLIP1_HUMAN	CLIP1	Isoform 3 of CAP-Gly domain-containing linker protein 1 OS=Homo sapiens GN=CLIP1	33	3895.71	4142.9	4205.46	6075.92	5648.88	5824.48	4652.6	4428.11	3507.69	3698.77
sp|P30626|SORCN_HUMAN	SRI	Sorcin OS=Homo sapiens GN=SRI PE=1 SV=1	18	2997.43	2935	3451.77	4862.67	4773.35	4467.34	3786.09	3563.18	2998.79	2442.66
sp|P30711|GSTT1_HUMAN	GSTT1	Glutathione S-transferase theta-1 OS=Homo sapiens GN=GSTT1 PE=1 SV=4	1	132.003	215.966	176.983	259.041	227.89	230.126	174.119	183.173	148.209	211.641
sp|P30740|ILEU_HUMAN	SERPINB1	Leukocyte elastase inhibitor OS=Homo sapiens GN=SERPINB1 PE=1 SV=1	20	4406.2	5086.13	3976.33	6022.58	4741.37	6177.05	3219.7	4093.12	3842	4290.11
sp|P30825|CTR1_HUMAN	SLC7A1	High affinity cationic amino acid transporter 1 OS=Homo sapiens GN=SLC7A1 PE=1 SV=1	3	304.221	380.898	453.994	557.727	365.056	412.17	417.694	429.332	417.111	326.592
sp|P30837|AL1B1_HUMAN	ALDH1B1	Aldehyde dehydrogenase X, mitochondrial OS=Homo sapiens GN=ALDH1B1 PE=1 SV=3	14	2110.08	1985.53	1306.46	1657.02	1919.59	1606.91	1732.92	1632.19	1866.3	2468.45
sp|P30876|RPB2_HUMAN	POLR2B	DNA-directed RNA polymerase II subunit RPB2 OS=Homo sapiens GN=POLR2B PE=1 SV=1	36	4782.82	4953.97	4806.04	5431.36	4927.54	4902.39	5874.36	4892.75	5030.2	4772.22
sp|P31040|DHSA_HUMAN	SDHA	Succinate dehydrogenase [ubiquinone] flavoprotein subunit, mitochondrial OS=Homo sapiens GN=SDHA PE=1 SV=2	26	4196.26	5909.43	3285.23	3440.01	5153.09	4503.3	4397.62	3626.24	6224.88	5555.36
sp|P31150|GDIA_HUMAN	GDI1	Rab GDP dissociation inhibitor alpha OS=Homo sapiens GN=GDI1 PE=1 SV=2	35	4841.05	5441.11	5325.91	6337.08	6140.06	5281.13	6691.82	4813.36	5888.78	5627.33
sp|P31153|METK2_HUMAN	MAT2A	S-adenosylmethionine synthase isoform type-2 OS=Homo sapiens GN=MAT2A PE=1 SV=1	27	4347.63	4523.14	4679.94	5906.37	5046.48	4513.1	5541.02	4338.56	4351.82	4204.72
sp|P31270|HXA11_HUMAN	HOXA11	Homeobox protein Hox-A11 OS=Homo sapiens GN=HOXA11 PE=2 SV=2	1	27.6745	25.5292	28.3525	19.4505	24.5947	18.0913	28.6968	21.5121	37.1545	17.1495
sp|P31276|HXC13_HUMAN	HOXC13	Homeobox protein Hox-C13 OS=Homo sapiens GN=HOXC13 PE=1 SV=3	2	138.708	200.221	129.778	240.132	228.435	351.912	94.2919	246.609	57.6356	186.184
sp|P31321|KAP1_HUMAN	PRKAR1B	cAMP-dependent protein kinase type I-beta regulatory subunit OS=Homo sapiens GN=PRKAR1B PE=1 SV=4	7	1087.91	1434.63	1709.77	1727.81	1020.72	1583.73	1070.59	953.005	822.92	763.832
sp|P31327-3|CPSM_HUMAN	CPS1	Isoform 3 of Carbamoyl-phosphate synthase [ammonia], mitochondrial OS=Homo sapiens GN=CPS1	188	29739.8	43316.4	34673.7	35086.9	42195.2	37267.2	47448.4	25800.8	31488.1	30363.3
sp|P31350-2|RIR2_HUMAN	RRM2	Isoform 2 of Ribonucleoside-diphosphate reductase subunit M2 OS=Homo sapiens GN=RRM2	22	3096.21	4932.54	3532.75	4302.99	4905.45	3089.84	4179.69	3374.41	2975.49	3156.81
sp|P31431|SDC4_HUMAN	SDC4	Syndecan-4 OS=Homo sapiens GN=SDC4 PE=1 SV=2	3	748.357	1196.63	483.047	676.074	1573.24	294.032	1242.24	1366.47	1032.38	1205.1
sp|P31483|TIA1_HUMAN	TIA1	Nucleolysin TIA-1 isoform p40 OS=Homo sapiens GN=TIA1 PE=1 SV=3	5	482.534	561.54	509.045	597.028	548.522	545.398	637.12	544.156	703.277	537.935
sp|P31641|SC6A6_HUMAN	SLC6A6	Sodium- and chloride-dependent taurine transporter OS=Homo sapiens GN=SLC6A6 PE=1 SV=2	2	109.228	108.074	142.105	146.154	56.6436	94.0034	81.3644	123.107	51.6632	62.2291
sp|P31689|DNJA1_HUMAN	DNAJA1	DnaJ homolog subfamily A member 1 OS=Homo sapiens GN=DNAJA1 PE=1 SV=2	30	5624.32	7352.31	5726.25	6434	5087.99	5940.05	6244.76	5480.76	5012.89	4668.68
sp|P31749|AKT1_HUMAN	AKT1	RAC-alpha serine/threonine-protein kinase OS=Homo sapiens GN=AKT1 PE=1 SV=2	3	125.043	124.176	134.219	160.775	115.819	139.195	147.796	117.997	113.371	102.368
sp|P31751|AKT2_HUMAN	AKT2	RAC-beta serine/threonine-protein kinase OS=Homo sapiens GN=AKT2 PE=1 SV=2	9	984.324	845.505	1098.43	1322.54	886.21	985.096	1041.29	960.786	741.723	881.841
sp|P31930|QCR1_HUMAN	UQCRC1	Cytochrome b-c1 complex subunit 1, mitochondrial OS=Homo sapiens GN=UQCRC1 PE=1 SV=3	21	3692.16	4166.81	3773.44	4818.48	4378.6	3999.5	5017.92	4196.63	4203.02	4530.49
sp|P31937|3HIDH_HUMAN	HIBADH	3-hydroxyisobutyrate dehydrogenase, mitochondrial OS=Homo sapiens GN=HIBADH PE=1 SV=2	10	886.411	1198.83	889.269	1436.99	1745.76	1309.38	1555.91	1636.4	1418.21	694.587
sp|P31939|PUR9_HUMAN	ATIC	Bifunctional purine biosynthesis protein PURH OS=Homo sapiens GN=ATIC PE=1 SV=3	50	7051.52	7548.18	8627.23	10713.7	8281.12	7939.36	10414.7	8363.91	6997.56	6518.56
sp|P31942|HNRH3_HUMAN	HNRNPH3	Heterogeneous nuclear ribonucleoprotein H3 OS=Homo sapiens GN=HNRNPH3 PE=1 SV=2	13	1362.14	1232.12	1355.41	1871.69	1255.06	1271.98	1696.89	1821.93	1491.16	1275.46
sp|P31946|1433B_HUMAN	YWHAB	14-3-3 protein beta/alpha OS=Homo sapiens GN=YWHAB PE=1 SV=3	18	3097.64	3562.76	3446.19	4271.57	2905.04	3617.96	3156.72	3590.4	2562.46	2964.56
sp|P31947|1433S_HUMAN	SFN	14-3-3 protein sigma OS=Homo sapiens GN=SFN PE=1 SV=1	25	4855.98	4756.22	4825.99	5358.09	4872.25	4596.35	4818.85	4157.19	4062.07	4603.45
sp|P31948|STIP1_HUMAN	STIP1	Stress-induced-phosphoprotein 1 OS=Homo sapiens GN=STIP1 PE=1 SV=1	78	13236.6	14823.7	14454.4	16930.2	13907.1	14101.2	16151.8	14667.3	11624.7	13203
sp|P31949|S10AB_HUMAN	S100A11	Protein S100-A11 OS=Homo sapiens GN=S100A11 PE=1 SV=2	26	2561.43	1840.24	2282.56	3155.23	2086.72	2277.93	2722.39	2198.48	2319.9	2181.58
sp|P32004|L1CAM_HUMAN	L1CAM	Neural cell adhesion molecule L1 OS=Homo sapiens GN=L1CAM PE=1 SV=2	38	6970.49	7942.46	6575.35	6382.58	7110.53	6537.01	7490.54	5228.15	8204.09	10092.1
sp|P32019|I5P2_HUMAN	INPP5B	Type II inositol 1,4,5-trisphosphate 5-phosphatase OS=Homo sapiens GN=INPP5B PE=1 SV=4	2	75.9029	91.2645	104.726	154.604	97.789	111.591	111.318	118.897	83.2501	77.6841
sp|P32119|PRDX2_HUMAN	PRDX2	Peroxiredoxin-2 OS=Homo sapiens GN=PRDX2 PE=1 SV=5	25	4419.66	5412.1	5586.76	6781.21	4838.96	5535.44	5409.33	5154.13	4909.13	5258.53
sp|P32121-4|ARRB2_HUMAN	ARRB2	Isoform 4 of Beta-arrestin-2 OS=Homo sapiens GN=ARRB2	2	117.752	126.715	102.667	129.232	130.009	99.9994	143.873	115.372	101.79	102.535
sp|P32189|GLPK_HUMAN	GK	Glycerol kinase OS=Homo sapiens GN=GK PE=1 SV=3	4	693.39	724.053	648.138	731.119	732.423	745.517	919.58	568.603	1542.72	843.181
sp|P32242|OTX1_HUMAN	OTX1	Homeobox protein OTX1 OS=Homo sapiens GN=OTX1 PE=1 SV=1	1	75.4615	83.7108	78.8836	81.9612	61.8516	69.2514	91.1177	75.6467	80.4714	108.025
sp|P32320|CDD_HUMAN	CDA	Cytidine deaminase OS=Homo sapiens GN=CDA PE=1 SV=2	5	646.148	721.98	648.382	950.602	1206.57	798.174	953.621	1394.67	714.037	644.103
sp|P32321-2|DCTD_HUMAN	DCTD	Isoform 2 of Deoxycytidylate deaminase OS=Homo sapiens GN=DCTD	7	528.071	572.94	603.926	888.73	618.856	541.659	820.649	677.481	551.376	435.975
sp|P32322|P5CR1_HUMAN	PYCR1	Pyrroline-5-carboxylate reductase 1, mitochondrial OS=Homo sapiens GN=PYCR1 PE=1 SV=2	14	2458.91	2737.54	2397.94	2972.02	2005.59	2918.08	2390.22	2670.54	2011.76	2700.59
sp|P32519|ELF1_HUMAN	ELF1	ETS-related transcription factor Elf-1 OS=Homo sapiens GN=ELF1 PE=1 SV=2	3	256.003	323.986	281.456	344.3	293.802	277.526	360.966	324.213	240.575	251.228
sp|P32754|HPPD_HUMAN	HPD	4-hydroxyphenylpyruvate dioxygenase OS=Homo sapiens GN=HPD PE=1 SV=2	33	4536.84	8459.31	7968.8	3572.09	1765.99	3184.55	5281.03	1770.28	4498.33	9583.38
sp|P32780|TF2H1_HUMAN	GTF2H1	General transcription factor IIH subunit 1 OS=Homo sapiens GN=GTF2H1 PE=1 SV=1	6	502.583	445.683	541.104	676.599	476.705	534.84	635.293	588.54	581.58	514.197
sp|P32856|STX2_HUMAN	STX2	Syntaxin-2 OS=Homo sapiens GN=STX2 PE=1 SV=3	2	215.998	295.92	223.865	212.25	186.429	219.946	199.017	202.004	204.081	210.808
sp|P32929|CGL_HUMAN	CTH	Cystathionine gamma-lyase OS=Homo sapiens GN=CTH PE=1 SV=3	27	2651.1	3665.95	4197.27	8386.98	4589.5	5846.68	4678.08	4997.71	3316.21	2997.48
sp|P32969|RL9_HUMAN	RPL9	60S ribosomal protein L9 OS=Homo sapiens GN=RPL9 PE=1 SV=1	52	5377.88	6863.62	5599.82	6593.93	5874.15	5819.86	7471.79	5908.63	6159.54	5662.43
sp|P32970|CD70_HUMAN	CD70	CD70 antigen OS=Homo sapiens GN=CD70 PE=1 SV=2	2	68.5034	74.6285	76.4637	103.502	162.739	137.529	70.007	88.5289	102.208	71.5735
sp|P33121|ACSL1_HUMAN	ACSL1	Long-chain-fatty-acid--CoA ligase 1 OS=Homo sapiens GN=ACSL1 PE=1 SV=1	21	2271.94	2694.78	2537.05	3121.32	2662.77	2889.69	2914.59	2834.03	2686.54	2403.8
sp|P33176|KINH_HUMAN	KIF5B	Kinesin-1 heavy chain OS=Homo sapiens GN=KIF5B PE=1 SV=1	51	9556.58	9615.68	10181.9	13185.8	10608.8	10355.8	11912.2	10206.9	9211.34	9895.64
sp|P33240|CSTF2_HUMAN	CSTF2	Cleavage stimulation factor subunit 2 OS=Homo sapiens GN=CSTF2 PE=1 SV=1	6	1095.85	1190.17	1167.68	1483.1	1156.68	1269.35	1296.3	1240.64	1130.93	1275.92
sp|P33316|DUT_HUMAN	DUT	Deoxyuridine 5'-triphosphate nucleotidohydrolase, mitochondrial OS=Homo sapiens GN=DUT PE=1 SV=4	12	1147.01	1322.98	1359.81	1437.85	1221.29	1349.83	1363.21	1140.87	1092.75	1049.54
sp|P33527-9|MRP1_HUMAN	ABCC1	Isoform 9 of Multidrug resistance-associated protein 1 OS=Homo sapiens GN=ABCC1	13	786.323	812.863	946.64	1422.7	1165.34	1010.49	1589.39	1371.87	1165.36	925.775
sp|P33552|CKS2_HUMAN	CKS2	Cyclin-dependent kinases regulatory subunit 2 OS=Homo sapiens GN=CKS2 PE=1 SV=1	3	667.824	736.901	692.764	780.035	664.092	558.554	830.165	685.547	687.428	609.801
sp|P33897|ABCD1_HUMAN	ABCD1	ATP-binding cassette sub-family D member 1 OS=Homo sapiens GN=ABCD1 PE=1 SV=2	23	2433.37	2964.51	2361.44	3229.61	2447.7	3130.79	2887.72	3085.55	3497.95	3143.83
sp|P33908|MA1A1_HUMAN	MAN1A1	Mannosyl-oligosaccharide 1,2-alpha-mannosidase IA OS=Homo sapiens GN=MAN1A1 PE=1 SV=3	3	439.745	419.798	464.071	546.581	446.138	415.514	604.463	460.701	522.783	494.854
sp|P33947|ERD22_HUMAN	KDELR2	ER lumen protein retaining receptor 2 OS=Homo sapiens GN=KDELR2 PE=1 SV=1	1	89.0847	105.779	170.97	166.728	123.279	122.418	159.021	166.312	123.389	83.2172
sp|P33981|TTK_HUMAN	TTK	Dual specificity protein kinase TTK OS=Homo sapiens GN=TTK PE=1 SV=2	11	1560.72	1608.19	2026.32	2307.69	1532.1	1945.25	2045.46	1823.9	1404.94	1381.3
sp|P33991|MCM4_HUMAN	MCM4	DNA replication licensing factor MCM4 OS=Homo sapiens GN=MCM4 PE=1 SV=5	59	12203.5	14473.7	10306.2	10911.2	12655.3	12309.5	12210.6	10317.5	11232.8	10093.8
sp|P33992|MCM5_HUMAN	MCM5	DNA replication licensing factor MCM5 OS=Homo sapiens GN=MCM5 PE=1 SV=5	50	6585.64	7388.89	5671.09	5978.57	7855.55	6621.04	6987.48	5250.09	5356.16	5566.56
sp|P33993|MCM7_HUMAN	MCM7	DNA replication licensing factor MCM7 OS=Homo sapiens GN=MCM7 PE=1 SV=4	40	7178.52	7821.64	5598.78	5991.63	7829.89	6751.34	6803.27	5575.53	6430.16	5720.36
sp|P34059|GALNS_HUMAN	GALNS	N-acetylgalactosamine-6-sulfatase OS=Homo sapiens GN=GALNS PE=1 SV=1	4	218.665	290.864	186.748	173.21	317.681	274.462	237.679	139.249	283.853	222.553
sp|P34741|SDC2_HUMAN	SDC2	Syndecan-2 OS=Homo sapiens GN=SDC2 PE=1 SV=2	2	92.2161	97.5786	89.5433	76.6274	97.0875	80.5666	204.529	93.5146	330.461	267.073
sp|P34896|GLYC_HUMAN	SHMT1	Serine hydroxymethyltransferase, cytosolic OS=Homo sapiens GN=SHMT1 PE=1 SV=1	10	764.188	939.675	897.396	1144.27	1372.87	1016.35	1380.7	832.098	1002.29	1078.43
sp|P34897|GLYM_HUMAN	SHMT2	Serine hydroxymethyltransferase, mitochondrial OS=Homo sapiens GN=SHMT2 PE=1 SV=3	69	9827.55	10198.5	10413.5	14230.1	10792.2	13040	12456.1	11811.4	9503.25	10939.7
sp|P34932|HSP74_HUMAN	HSPA4	Heat shock 70 kDa protein 4 OS=Homo sapiens GN=HSPA4 PE=1 SV=4	94	14839.1	14802.4	16341	18740.7	15437.3	14344.7	20124.6	14586.6	18017.3	14460.4
sp|P34947|GRK5_HUMAN	GRK5	G protein-coupled receptor kinase 5 OS=Homo sapiens GN=GRK5 PE=1 SV=1	3	94.6793	110.533	100.75	179.186	139.059	145.467	158.373	187.23	141.811	121.033
sp|P34949|MPI_HUMAN	MPI	Mannose-6-phosphate isomerase OS=Homo sapiens GN=MPI PE=1 SV=2	11	1521.39	1901.72	1577.89	1698.84	1495.75	1806.67	1576.37	1136.35	1522.74	2033.54
sp|P35052|GPC1_HUMAN	GPC1	Glypican-1 OS=Homo sapiens GN=GPC1 PE=1 SV=2	15	2498.78	2001.21	917.063	1006.15	2169.26	593.362	6940.95	3609.25	2297.05	4271.06
sp|P35080-2|PROF2_HUMAN	PFN2	Isoform IIb of Profilin-2 OS=Homo sapiens GN=PFN2	1	85.6951	100.298	101.648	127.198	99.1693	95.8661	118.676	101.71	168.446	135.447
sp|P35221|CTNA1_HUMAN	CTNNA1	Catenin alpha-1 OS=Homo sapiens GN=CTNNA1 PE=1 SV=1	41	7137.02	7841.83	7804.93	8663.64	7735.24	7264.21	8970.27	6369.49	5631.15	7058.73
sp|P35222|CTNB1_HUMAN	CTNNB1	Catenin beta-1 OS=Homo sapiens GN=CTNNB1 PE=1 SV=1	9	1401.77	1439.75	1588.66	1559.54	1877.07	1749.59	2247.07	1178.45	1699.8	1691.71
sp|P35227|PCGF2_HUMAN	PCGF2	Polycomb group RING finger protein 2 OS=Homo sapiens GN=PCGF2 PE=1 SV=1	4	809.169	779.163	859.314	1118.41	882.216	845.021	1074.73	1026.24	811.895	784.505
sp|P35232|PHB_HUMAN	PHB	Prohibitin OS=Homo sapiens GN=PHB PE=1 SV=1	40	7340.84	7191.79	6226.77	7685.07	5991.63	7290.09	6829.07	6587.83	7010.11	7351.1
sp|P35237|SPB6_HUMAN	SERPINB6	Serpin B6 OS=Homo sapiens GN=SERPINB6 PE=1 SV=3	34	5169.7	6192.6	5689.06	7525.51	7440.34	7081.92	6396.99	5296.12	6422.38	5377.79
sp|P35240|MERL_HUMAN	NF2	Merlin OS=Homo sapiens GN=NF2 PE=1 SV=1	5	578.325	414.512	571.933	789.707	630.607	513.198	733.385	551.307	520.313	480.609
sp|P35241-5|RADI_HUMAN	RDX	Isoform 5 of Radixin OS=Homo sapiens GN=RDX	78	13067.7	15406.6	14031.3	16748.6	13802.6	14153.4	15802	16083.9	12280.5	12852.9
sp|P35244|RFA3_HUMAN	RPA3	Replication protein A 14 kDa subunit OS=Homo sapiens GN=RPA3 PE=1 SV=1	12	1595.59	1684.23	1610.86	2021.04	2192.28	1697.74	2750.18	1763.53	2137.85	1654.6
sp|P35249|RFC4_HUMAN	RFC4	Replication factor C subunit 4 OS=Homo sapiens GN=RFC4 PE=1 SV=2	24	3871.05	4169.99	4055.92	5230.46	4412.37	4651.66	5234.68	4183.05	4304.01	3793.13
sp|P35250|RFC2_HUMAN	RFC2	Replication factor C subunit 2 OS=Homo sapiens GN=RFC2 PE=1 SV=3	23	3145.54	3063.84	3350.61	4175.7	3374.62	3597.88	3683.23	3193.98	2997.24	2583.31
sp|P35251|RFC1_HUMAN	RFC1	Replication factor C subunit 1 OS=Homo sapiens GN=RFC1 PE=1 SV=4	26	3739.38	3880.17	3634.31	4422.6	4002.84	4325.01	4289.1	3573.41	3660.79	4085.77
sp|P35268|RL22_HUMAN	RPL22	60S ribosomal protein L22 OS=Homo sapiens GN=RPL22 PE=1 SV=2	14	1924.59	2435.97	1649.87	2165.2	1270.63	2026.28	1370.67	2356.8	1082.56	1279.5
sp|P35269|T2FA_HUMAN	GTF2F1	General transcription factor IIF subunit 1 OS=Homo sapiens GN=GTF2F1 PE=1 SV=2	21	4251.96	3877.58	4171.5	5043.36	3118.32	4230.01	3622.46	4262.4	2058.47	3454.48
sp|P35270|SPRE_HUMAN	SPR	Sepiapterin reductase OS=Homo sapiens GN=SPR PE=1 SV=1	20	3855.64	4325.07	3953.65	4740.31	4256.29	4498.43	4826.26	3464.81	2820.72	3616.49
sp|P35520-2|CBS_HUMAN	CBS	Isoform 2 of Cystathionine beta-synthase OS=Homo sapiens GN=CBS	21	3624.59	4195.06	4813.62	5972.29	4500.06	5127.09	5764.36	4117.96	3463.46	3576.7
sp|P35573|GDE_HUMAN	AGL	Glycogen debranching enzyme OS=Homo sapiens GN=AGL PE=1 SV=3	50	6737.97	7894.55	7573.98	8586.47	7597.84	7484.01	8549.17	6522.35	7723.75	8515.2
sp|P35579|MYH9_HUMAN	MYH9	Myosin-9 OS=Homo sapiens GN=MYH9 PE=1 SV=4	186	36073.9	31156.9	31875.1	46197.1	34520.4	33453.2	37537.8	43144.4	21734.7	24164.5
sp|P35580|MYH10_HUMAN	MYH10	Myosin-10 OS=Homo sapiens GN=MYH10 PE=1 SV=3	78	12297.6	12888.2	12952.2	16196.8	13213.3	13303.4	14857.9	13815.5	11149.7	12224.3
sp|P35606|COPB2_HUMAN	COPB2	Coatomer subunit beta' OS=Homo sapiens GN=COPB2 PE=1 SV=2	60	9019.62	9265.06	10658.2	12875.2	9696.88	9843.93	11904.5	9911.83	10482.2	8702.99
sp|P35610|SOAT1_HUMAN	SOAT1	Sterol O-acyltransferase 1 OS=Homo sapiens GN=SOAT1 PE=1 SV=3	5	539.02	558.407	643.44	780.183	717.466	658.148	881.514	769.411	1005.46	661.826
sp|P35611-3|ADDA_HUMAN	ADD1	Isoform 3 of Alpha-adducin OS=Homo sapiens GN=ADD1	9	800.867	883.466	827.2	1089.33	1090.09	1065.8	899.581	881.594	763.811	935.328
sp|P35613|BASI_HUMAN	BSG	Basigin OS=Homo sapiens GN=BSG PE=1 SV=2	18	3186.49	3506.88	2973.44	4063.82	3116.81	3910.74	2989.39	3722.39	3093.82	3589.75
sp|P35625|TIMP3_HUMAN	TIMP3	Metalloproteinase inhibitor 3 OS=Homo sapiens GN=TIMP3 PE=1 SV=2	3	79.0825	79.7071	85.259	206.115	233.139	167.45	142.189	236.623	169.736	143.789
sp|P35637|FUS_HUMAN	FUS	RNA-binding protein FUS OS=Homo sapiens GN=FUS PE=1 SV=1	20	3540.4	3524.43	3410.07	4298.29	3158.37	3756.18	3177.52	3293.39	2134.71	3584.05
sp|P35658-3|NU214_HUMAN	NUP214	Isoform 3 of Nuclear pore complex protein Nup214 OS=Homo sapiens GN=NUP214	42	7169.3	7264.14	7097.51	9491.83	8204.1	7695.99	9505.4	8672.02	7620.83	6710.44
sp|P35659|DEK_HUMAN	DEK	Protein DEK OS=Homo sapiens GN=DEK PE=1 SV=1	24	3830.42	4399.27	3692.28	4903.57	4360.62	4387.35	4364.95	4391.58	3578.73	4043.79
sp|P35716|SOX11_HUMAN	SOX11	Transcription factor SOX-11 OS=Homo sapiens GN=SOX11 PE=1 SV=2	1	167.221	85.7867	158.286	239.134	503.779	187.87	780.71	95.9545	832.476	426.379
sp|P35754|GLRX1_HUMAN	GLRX	Glutaredoxin-1 OS=Homo sapiens GN=GLRX PE=1 SV=2	5	1024.98	1404.71	2246.01	2282.66	1040.79	1523.3	2067.78	1396.99	1375.23	1322.05
sp|P35790|CHKA_HUMAN	CHKA	Choline kinase alpha OS=Homo sapiens GN=CHKA PE=1 SV=3	3	234.521	244.552	299.549	499.685	243.298	324.857	312.74	393.604	218.123	246.831
sp|P35813-3|PPM1A_HUMAN	PPM1A	Isoform 3 of Protein phosphatase 1A OS=Homo sapiens GN=PPM1A	4	851.121	861.202	974.566	1186.48	885.415	989.061	985.689	885.431	718.165	884.049
sp|P35869|AHR_HUMAN	AHR	Aryl hydrocarbon receptor OS=Homo sapiens GN=AHR PE=1 SV=2	1	99.0297	90.3763	65.1969	107.489	114.422	90.3562	90.3299	94.0701	81.8059	55.314
sp|P35914|HMGCL_HUMAN	HMGCL	Hydroxymethylglutaryl-CoA lyase, mitochondrial OS=Homo sapiens GN=HMGCL PE=1 SV=2	3	403.522	424.929	376.535	543.081	584.836	573.517	464.829	505.026	677.23	440.405
sp|P35998|PRS7_HUMAN	PSMC2	26S protease regulatory subunit 7 OS=Homo sapiens GN=PSMC2 PE=1 SV=3	43	7203.48	7160	7767.63	9726.68	6552.91	7907.75	8007.73	7930.27	5992.52	5846.91
sp|P36404|ARL2_HUMAN	ARL2	ADP-ribosylation factor-like protein 2 OS=Homo sapiens GN=ARL2 PE=1 SV=4	6	495.384	614.83	493.873	604.898	761.172	528.318	792.368	481.193	796.991	657.931
sp|P36405|ARL3_HUMAN	ARL3	ADP-ribosylation factor-like protein 3 OS=Homo sapiens GN=ARL3 PE=1 SV=2	9	634.535	773.725	776.165	945.423	852.435	863.691	839.471	596.909	884.69	697.108
sp|P36507|MP2K2_HUMAN	MAP2K2	Dual specificity mitogen-activated protein kinase kinase 2 OS=Homo sapiens GN=MAP2K2 PE=1 SV=1	17	3286.4	3981.16	4742.72	5764.87	3926.67	4382.44	4820.76	4313.25	3240	4152.26
sp|P36542|ATPG_HUMAN	ATP5C1	ATP synthase subunit gamma, mitochondrial OS=Homo sapiens GN=ATP5C1 PE=1 SV=1	24	5234.13	5472.92	4952.93	5586.67	4095.85	5576.44	4861.08	4508.45	4672.44	5210.1
sp|P36543|VATE1_HUMAN	ATP6V1E1	V-type proton ATPase subunit E 1 OS=Homo sapiens GN=ATP6V1E1 PE=1 SV=1	11	1677.86	1721.57	2081.64	2560.74	1897.67	1979.85	2378.65	1983.78	1969.92	1747.63
sp|P36551|HEM6_HUMAN	CPOX	Coproporphyrinogen-III oxidase, mitochondrial OS=Homo sapiens GN=CPOX PE=1 SV=3	13	1880.95	1845.52	1737.7	2365.25	2133.59	2260.11	1932.15	2006.6	1805.44	2022.44
sp|P36578|RL4_HUMAN	RPL4	60S ribosomal protein L4 OS=Homo sapiens GN=RPL4 PE=1 SV=5	59	13250.3	14477.7	13888.7	16614.8	13669.5	14440.9	16123	13892.4	11897.1	13006.4
sp|P36639|8ODP_HUMAN	NUDT1	7,8-dihydro-8-oxoguanine triphosphatase OS=Homo sapiens GN=NUDT1 PE=1 SV=3	7	589.576	584.612	729.669	912.39	581.136	760.213	721.349	639.681	422.504	338.607
sp|P36776|LONM_HUMAN	LONP1	Lon protease homolog, mitochondrial OS=Homo sapiens GN=LONP1 PE=1 SV=2	65	10717.5	12578.3	11870.9	16218.7	11644.4	13504.3	13834.1	13625.1	11117.9	12854
sp|P36871|PGM1_HUMAN	PGM1	Phosphoglucomutase-1 OS=Homo sapiens GN=PGM1 PE=1 SV=3	58	8780.6	10176.9	11486.2	11891.7	11256.5	11320	12423.4	7725.25	10181.7	9827.08
sp|P36873-2|PP1G_HUMAN	PPP1CC	Isoform Gamma-2 of Serine/threonine-protein phosphatase PP1-gamma catalytic subunit OS=Homo sapiens GN=PPP1CC	2	461.582	447.037	412.456	537.981	399.509	429.352	475.677	441.512	454.846	398.012
sp|P36896-4|ACV1B_HUMAN	ACVR1B	Isoform 4 of Activin receptor type-1B OS=Homo sapiens GN=ACVR1B	3	293.827	201.937	358.694	376.261	422.005	194.724	769.845	237.034	1185.01	700.395
sp|P36897|TGFR1_HUMAN	TGFBR1	TGF-beta receptor type-1 OS=Homo sapiens GN=TGFBR1 PE=1 SV=1	9	1143.44	1255.77	1289.31	1486.86	1052.29	981.661	1601.49	1209.96	1822.38	1874.68
sp|P36915|GNL1_HUMAN	GNL1	Guanine nucleotide-binding protein-like 1 OS=Homo sapiens GN=GNL1 PE=1 SV=2	16	1756.07	1876.53	2171.36	2662.25	2053.57	2100.64	2528.92	1848.83	2580.89	1941.61
sp|P36941|TNR3_HUMAN	LTBR	Tumor necrosis factor receptor superfamily member 3 OS=Homo sapiens GN=LTBR PE=1 SV=1	2	148.43	185.971	146.61	251.235	244.122	197.817	194.564	200.766	123.534	140.512
sp|P36952|SPB5_HUMAN	SERPINB5	Serpin B5 OS=Homo sapiens GN=SERPINB5 PE=1 SV=2	22	4039.32	5092.06	5870.59	5073.75	3088.05	3507.07	6994.98	3975.6	3788.23	5128.53
sp|P36954|RPB9_HUMAN	POLR2I	DNA-directed RNA polymerase II subunit RPB9 OS=Homo sapiens GN=POLR2I PE=1 SV=1	4	447.583	470.967	467.281	598.562	409.719	511.378	487.145	486.023	337.257	447.745
sp|P36956-4|SRBP1_HUMAN	SREBF1	Isoform 4 of Sterol regulatory element-binding protein 1 OS=Homo sapiens GN=SREBF1	1	127.262	105.821	84.9424	69.5194	81.4378	83.2621	102.129	65.8592	110.598	162.679
sp|P36957|ODO2_HUMAN	DLST	Dihydrolipoyllysine-residue succinyltransferase component of 2-oxoglutarate dehydrogenase complex, mitochondrial OS=Homo sapiens GN=DLST PE=1 SV=4	21	3386.98	3422.08	3689.17	4956.53	4296.92	4224.32	5654.95	4166.87	4606.6	4206.97
sp|P36969|GPX4_HUMAN	GPX4	Phospholipid hydroperoxide glutathione peroxidase, mitochondrial OS=Homo sapiens GN=GPX4 PE=1 SV=3	10	2261.67	2246.27	559.967	942.068	2649.75	1999.47	625.777	742.551	1624.43	2512.47
sp|P37108|SRP14_HUMAN	SRP14	Signal recognition particle 14 kDa protein OS=Homo sapiens GN=SRP14 PE=1 SV=2	18	4024.72	3869.04	4458.96	6274.71	4646.7	4880.46	5196.91	5297.55	3941.68	4062.99
sp|P37198|NUP62_HUMAN	NUP62	Nuclear pore glycoprotein p62 OS=Homo sapiens GN=NUP62 PE=1 SV=3	12	1695.43	1848.51	1642.02	2096.68	1861.06	1700.96	1966.58	2163.44	1516.24	1526.15
sp|P37235|HPCL1_HUMAN	HPCAL1	Hippocalcin-like protein 1 OS=Homo sapiens GN=HPCAL1 PE=1 SV=3	12	2113.8	2366.55	2666.17	2857.34	2736.04	2068.48	3109.49	2373.31	2852.37	2297.33
sp|P37268|FDFT_HUMAN	FDFT1	Squalene synthase OS=Homo sapiens GN=FDFT1 PE=1 SV=1	6	348.838	386.785	530.623	535.901	195.75	205.229	430.449	471.719	310.835	380.311
sp|P37287|PIGA_HUMAN	PIGA	Phosphatidylinositol N-acetylglucosaminyltransferase subunit A OS=Homo sapiens GN=PIGA PE=1 SV=1	1	67.6476	56.2752	77.4105	81.1788	107.189	60.8925	175.842	57.0016	223.562	108.716
sp|P37802|TAGL2_HUMAN	TAGLN2	Transgelin-2 OS=Homo sapiens GN=TAGLN2 PE=1 SV=3	68	14159.1	13314.4	9926.45	11323.6	12896	10911	12853.2	9780.55	9818.06	13185.7
sp|P37837|TALDO_HUMAN	TALDO1	Transaldolase OS=Homo sapiens GN=TALDO1 PE=1 SV=2	32	7721.3	8761.48	10862	14051.1	9349.19	9777.46	12594.2	12013.5	6332.52	7747.92
sp|P37840|SYUA_HUMAN	SNCA	Alpha-synuclein OS=Homo sapiens GN=SNCA PE=1 SV=1	5	1101.66	1630.02	1702.64	1086.39	1205.73	1232.67	1642.92	554.583	1842.28	2017.48
sp|P38117|ETFB_HUMAN	ETFB	Electron transfer flavoprotein subunit beta OS=Homo sapiens GN=ETFB PE=1 SV=3	28	5409.25	6450.96	5500.52	6855.65	7028.87	6740.92	6869.06	6258.16	6066.59	5466.39
sp|P38159|RBMX_HUMAN	RBMX	RNA-binding motif protein, X chromosome OS=Homo sapiens GN=RBMX PE=1 SV=3	49	8645.47	8963.78	8689.09	10437	9881.98	9244.99	10632.2	8650.01	10465.4	9914.96
sp|P38398|BRCA1_HUMAN	BRCA1	Breast cancer type 1 susceptibility protein OS=Homo sapiens GN=BRCA1 PE=1 SV=2	4	223.348	229.003	205.146	326.007	368.798	252.648	373.033	289.038	217.917	229.247
sp|P38432|COIL_HUMAN	COIL	Coilin OS=Homo sapiens GN=COIL PE=1 SV=1	14	1939.74	1881.11	1762.44	2110.5	2153.82	1746.53	2898.15	1783.37	2608.59	2284.07
sp|P38435|VKGC_HUMAN	GGCX	Vitamin K-dependent gamma-carboxylase OS=Homo sapiens GN=GGCX PE=1 SV=2	10	1249.73	1338.26	1331.55	1462.97	1016.67	1145.99	1622.01	1472.89	1178.66	1221.37
sp|P38571|LICH_HUMAN	LIPA	Lysosomal acid lipase/cholesteryl ester hydrolase OS=Homo sapiens GN=LIPA PE=1 SV=2	3	163.112	213.163	193.65	226.111	435.695	275.82	381.856	154.711	717.981	369.499
sp|P38606|VATA_HUMAN	ATP6V1A	V-type proton ATPase catalytic subunit A OS=Homo sapiens GN=ATP6V1A PE=1 SV=2	40	5880.71	6634.42	6833.52	7206.99	6486.23	6879.54	7773.91	5431	6479.05	6204.69
sp|P38646|GRP75_HUMAN	HSPA9	Stress-70 protein, mitochondrial OS=Homo sapiens GN=HSPA9 PE=1 SV=2	145	23686.1	25321.7	24055.4	30597.4	23291.1	26135.8	30266.9	25835.6	27989.6	23571
sp|P38919|IF4A3_HUMAN	EIF4A3	Eukaryotic initiation factor 4A-III OS=Homo sapiens GN=EIF4A3 PE=1 SV=4	52	11252.2	11157.9	11439.4	13035.8	10223.6	10951.7	12027.6	9928.46	11901.5	11062.1
sp|P38935|SMBP2_HUMAN	IGHMBP2	DNA-binding protein SMUBP-2 OS=Homo sapiens GN=IGHMBP2 PE=1 SV=3	5	473.219	475.838	504.224	612.912	455.414	503.916	571.142	514.91	490.759	430.384
sp|P39019|RS19_HUMAN	RPS19	40S ribosomal protein S19 OS=Homo sapiens GN=RPS19 PE=1 SV=2	27	7599.76	7622.75	7182.44	8144.27	6714.63	6926.89	7880.98	6724.49	5398.51	6254.75
sp|P39023|RL3_HUMAN	RPL3	60S ribosomal protein L3 OS=Homo sapiens GN=RPL3 PE=1 SV=2	76	11963.6	16368.6	12455	14299.1	13439.6	13196.8	15128.2	14155.7	11582.1	12155.6
sp|P39210|MPV17_HUMAN	MPV17	Protein Mpv17 OS=Homo sapiens GN=MPV17 PE=1 SV=1	5	866.759	1092.32	716.397	724.803	1056.3	914.933	920.287	575.561	1313.91	1086.64
sp|P39656|OST48_HUMAN	DDOST	Dolichyl-diphosphooligosaccharide--protein glycosyltransferase 48 kDa subunit OS=Homo sapiens GN=DDOST PE=1 SV=4	19	2639.98	3101.97	2933.43	3596.09	2761.32	3240.34	3114.8	3200.83	3413.89	2815.87
sp|P39687|AN32A_HUMAN	ANP32A	Acidic leucine-rich nuclear phosphoprotein 32 family member A OS=Homo sapiens GN=ANP32A PE=1 SV=1	10	1779.84	1705.66	1725.55	2123.18	1698.21	1689.26	2038.54	1793.24	1526.55	1748.98
sp|P39748|FEN1_HUMAN	FEN1	Flap endonuclease 1 OS=Homo sapiens GN=FEN1 PE=1 SV=1	23	3697.29	4623.22	3605.95	4337.14	4304.14	3895.71	4107.14	3965.89	3375.11	3886.42
sp|P39880-3|CUX1_HUMAN	CUX1	Isoform 3 of Homeobox protein cut-like 1 OS=Homo sapiens GN=CUX1	20	2541.56	3075.42	2948.91	3572.08	3211.26	3046.22	3425.78	3093.73	2819.68	2189.01
sp|P40121|CAPG_HUMAN	CAPG	Macrophage-capping protein OS=Homo sapiens GN=CAPG PE=1 SV=2	16	1974.95	2091.65	1666.75	2200.56	2578.21	1772.28	2290.25	2172.52	1328.18	1987.68
sp|P40123|CAP2_HUMAN	CAP2	Adenylyl cyclase-associated protein 2 OS=Homo sapiens GN=CAP2 PE=1 SV=1	15	2641.55	2368.17	3048.05	4163.39	3204.38	3124.58	3143.74	2854	2777.35	2837.88
sp|P40189|IL6RB_HUMAN	IL6ST	Interleukin-6 receptor subunit beta OS=Homo sapiens GN=IL6ST PE=1 SV=2	9	665.697	683.826	919.882	1498.81	1055.28	917.29	869.242	1312.86	809.544	888.177
sp|P40222|TXLNA_HUMAN	TXLNA	Alpha-taxilin OS=Homo sapiens GN=TXLNA PE=1 SV=3	26	5306.48	5492.28	4853.93	5480.13	5639.21	4709.08	5635.21	4589.76	4651.75	4722.31
sp|P40227|TCPZ_HUMAN	CCT6A	T-complex protein 1 subunit zeta OS=Homo sapiens GN=CCT6A PE=1 SV=3	93	11659.1	14288.3	11931.9	13492.2	14755.7	11629.9	18549.2	12182.3	15802.1	12761.1
sp|P40261|NNMT_HUMAN	NNMT	Nicotinamide N-methyltransferase OS=Homo sapiens GN=NNMT PE=1 SV=1	15	1799.27	1486.26	2629.06	3179.34	1605.43	1672.07	3429.16	1910.02	2208.85	1536.87
sp|P40306|PSB10_HUMAN	PSMB10	Proteasome subunit beta type-10 OS=Homo sapiens GN=PSMB10 PE=1 SV=1	2	48.2387	41.5604	69.4639	112.055	59.709	84.0462	57.9803	59.2795	50.809	57.7606
sp|P40424|PBX1_HUMAN	PBX1	Pre-B-cell leukemia transcription factor 1 OS=Homo sapiens GN=PBX1 PE=1 SV=1	2	106.131	114.98	101.517	162.042	135.276	128.972	148.342	139.039	124.458	132.51
sp|P40429|RL13A_HUMAN	RPL13A	60S ribosomal protein L13a OS=Homo sapiens GN=RPL13A PE=1 SV=2	41	10343.9	13078.2	10203.3	12539.4	10385.8	11303.7	11066.2	12857.2	8269.95	9636.64
sp|P40616|ARL1_HUMAN	ARL1	ADP-ribosylation factor-like protein 1 OS=Homo sapiens GN=ARL1 PE=1 SV=1	10	770.828	707.856	1022.46	1122.71	757.514	861.594	1001.92	739.977	1156.68	822.508
sp|P40692|MLH1_HUMAN	MLH1	DNA mismatch repair protein Mlh1 OS=Homo sapiens GN=MLH1 PE=1 SV=1	13	2505.78	2347.8	2287.55	2517.46	2404.43	2272.56	2924.38	2033.2	2736.6	1955.91
sp|P40763|STAT3_HUMAN	STAT3	Signal transducer and activator of transcription 3 OS=Homo sapiens GN=STAT3 PE=1 SV=2	34	5723.81	5649.98	5663.29	6410.91	5588.85	6179.65	5517.66	4638.25	5524.22	5056.51
sp|P40818|UBP8_HUMAN	USP8	Ubiquitin carboxyl-terminal hydrolase 8 OS=Homo sapiens GN=USP8 PE=1 SV=1	11	1831.74	1926.59	2061.63	2524.28	2016.44	2222.62	2041.81	1716.68	1737.03	1873.64
sp|P40855|PEX19_HUMAN	PEX19	Peroxisomal biogenesis factor 19 OS=Homo sapiens GN=PEX19 PE=1 SV=1	9	1351.28	1533.27	1536.08	2456.42	1612.8	1806.73	1748.04	1872.76	1223.94	1213.54
sp|P40925-3|MDHC_HUMAN	MDH1	Isoform 3 of Malate dehydrogenase, cytoplasmic OS=Homo sapiens GN=MDH1	38	5901.29	8988.34	7182.13	8343.92	7736.69	7417.71	8003.16	6014.35	6741.82	7605.1
sp|P40926|MDHM_HUMAN	MDH2	Malate dehydrogenase, mitochondrial OS=Homo sapiens GN=MDH2 PE=1 SV=3	49	7733.09	8534.54	7365.59	8496.25	9056.31	8783.33	9390.53	7350.8	10829.4	6832.77
sp|P40937|RFC5_HUMAN	RFC5	Replication factor C subunit 5 OS=Homo sapiens GN=RFC5 PE=1 SV=1	22	2873.25	2938.61	3228.71	3776.2	3833.62	3197.28	4623	3017.43	5264.86	3053.13
sp|P40938|RFC3_HUMAN	RFC3	Replication factor C subunit 3 OS=Homo sapiens GN=RFC3 PE=1 SV=2	11	1765.89	1832.81	1884.32	2252.98	2001.97	1957.63	2184.57	1733.54	1741.8	1671.04
sp|P40939|ECHA_HUMAN	HADHA	Trifunctional enzyme subunit alpha, mitochondrial OS=Homo sapiens GN=HADHA PE=1 SV=2	81	12075.6	15249.2	12840.1	18583.5	18637.8	18063.5	17334.1	17142.9	17989.7	15291.4
sp|P41091|IF2G_HUMAN	EIF2S3	Eukaryotic translation initiation factor 2 subunit 3 OS=Homo sapiens GN=EIF2S3 PE=1 SV=3	51	9246.32	9034.77	9039.85	10985.4	8402.55	9038.24	9966.57	8774.15	7319.99	8501.39
sp|P41134|ID1_HUMAN	ID1	DNA-binding protein inhibitor ID-1 OS=Homo sapiens GN=ID1 PE=1 SV=3	4	171.06	264.169	317.244	556.427	331.357	575.835	356.463	385.644	261.64	196.514
sp|P41208|CETN2_HUMAN	CETN2	Centrin-2 OS=Homo sapiens GN=CETN2 PE=1 SV=1	5	883.999	681.295	762.101	1151.85	1083.11	861.534	1140.65	945.525	1020.51	760.423
sp|P41212|ETV6_HUMAN	ETV6	Transcription factor ETV6 OS=Homo sapiens GN=ETV6 PE=1 SV=1	2	137.582	154.399	156.574	186.748	152.489	187.87	172.628	162.064	188.091	199.771
sp|P41214|EIF2D_HUMAN	EIF2D	Eukaryotic translation initiation factor 2D OS=Homo sapiens GN=EIF2D PE=1 SV=3	19	2397.02	2301.84	2414.37	2757.96	2187.49	2339.03	2680.77	2216.95	1742.67	2475.59
sp|P41220|RGS2_HUMAN	RGS2	Regulator of G-protein signaling 2 OS=Homo sapiens GN=RGS2 PE=1 SV=1	1	81.3891	118.431	67.5828	95.7118	113.732	97.9132	76.2968	59.4767	123.886	120.214
sp|P41221|WNT5A_HUMAN	WNT5A	Protein Wnt-5a OS=Homo sapiens GN=WNT5A PE=1 SV=2	2	168.446	171.679	133.454	210.011	139.899	185.386	125.794	235.636	29.2025	195.137
sp|P41223|BUD31_HUMAN	BUD31	Protein BUD31 homolog OS=Homo sapiens GN=BUD31 PE=1 SV=2	7	1377.03	1391.28	1246.17	1687.13	1298.84	1485.84	1179.87	1576.31	737.974	1035.75
sp|P41227|NAA10_HUMAN	NAA10	N-alpha-acetyltransferase 10 OS=Homo sapiens GN=NAA10 PE=1 SV=1	17	3244.49	3139.78	3385.29	4046.54	3003.1	3377.44	3493.12	2837.43	2684.24	3100.98
sp|P41229|KDM5C_HUMAN	KDM5C	Lysine-specific demethylase 5C OS=Homo sapiens GN=KDM5C PE=1 SV=2	10	959.909	909.102	998.222	1070.24	851.289	794.655	1178.56	930.469	1077.28	1003.71
sp|P41236|IPP2_HUMAN	PPP1R2	Protein phosphatase inhibitor 2 OS=Homo sapiens GN=PPP1R2 PE=1 SV=2	7	2282.02	2246.86	2652.68	2764.4	1808.41	2172.71	2573.73	1903.99	1900.93	1959.14
sp|P41240|CSK_HUMAN	CSK	Tyrosine-protein kinase CSK OS=Homo sapiens GN=CSK PE=1 SV=1	17	3401.28	3108.58	3665.32	4864.17	2976.73	3599.3	3594.73	3470.84	1794.65	2256.86
sp|P41247|PLPL4_HUMAN	PNPLA4	Patatin-like phospholipase domain-containing protein 4 OS=Homo sapiens GN=PNPLA4 PE=2 SV=3	2	146.536	122.502	147.923	220.937	135.032	161.582	179.269	158.94	185.608	168.987
sp|P41250|SYG_HUMAN	GARS	Glycine--tRNA ligase OS=Homo sapiens GN=GARS PE=1 SV=3	69	7917.79	8802.77	13389.9	22502	10208.4	14333.4	15184.4	16804.3	7432.78	6035.98
sp|P41252|SYIC_HUMAN	IARS	Isoleucine--tRNA ligase, cytoplasmic OS=Homo sapiens GN=IARS PE=1 SV=2	82	14229.4	14191.3	16115.2	22301.8	15867.6	16897.7	19219.6	17748.9	16529.7	15367.8
sp|P41273|TNFL9_HUMAN	TNFSF9	Tumor necrosis factor ligand superfamily member 9 OS=Homo sapiens GN=TNFSF9 PE=1 SV=1	2	77.6541	48.3554	83.4794	192.713	148.441	72.5629	117.109	149.538	137.496	92.4394
sp|P41440|S19A1_HUMAN	SLC19A1	Folate transporter 1 OS=Homo sapiens GN=SLC19A1 PE=1 SV=3	5	949.706	1088.79	1199.91	1117.01	777.04	741.944	957.102	805.353	955.847	714.154
sp|P41567|EIF1_HUMAN	EIF1	Eukaryotic translation initiation factor 1 OS=Homo sapiens GN=EIF1 PE=1 SV=1	13	2118.12	2013.76	2159.98	2912.86	2039.03	2713.52	2330.65	2517.7	2913.11	1749.04
sp|P41743|KPCI_HUMAN	PRKCI	Protein kinase C iota type OS=Homo sapiens GN=PRKCI PE=1 SV=2	6	806.29	917.48	885.155	1067.62	915.45	908.372	993.364	832.08	549.54	764.841
sp|P42025|ACTY_HUMAN	ACTR1B	Beta-centractin OS=Homo sapiens GN=ACTR1B PE=1 SV=1	2	222.448	266.018	200.01	205.538	208.157	205.012	222.265	183.738	254.423	252.848
sp|P42126|ECI1_HUMAN	ECI1	Enoyl-CoA delta isomerase 1, mitochondrial OS=Homo sapiens GN=ECI1 PE=1 SV=1	21	2092.62	3310.4	2590.34	3575.78	3675.66	3239.56	3662.48	3322.64	3461.18	3749.31
sp|P42166|LAP2A_HUMAN	TMPO	Lamina-associated polypeptide 2, isoform alpha OS=Homo sapiens GN=TMPO PE=1 SV=2	32	4804.06	5420.92	4712.78	6243.34	5345.65	5840.93	5171.59	5448.74	4136.9	5240.22
sp|P42167|LAP2B_HUMAN	TMPO	Lamina-associated polypeptide 2, isoforms beta/gamma OS=Homo sapiens GN=TMPO PE=1 SV=2	11	1363.31	1944.04	1248.59	1602.7	1767.98	1569.98	1611.63	1596.71	1502.35	1449.12
sp|P42224|STAT1_HUMAN	STAT1	Signal transducer and activator of transcription 1-alpha/beta OS=Homo sapiens GN=STAT1 PE=1 SV=2	28	4865.74	3954.74	5450.37	8042.33	4866.28	5192.08	6226.64	5953.37	4540.5	4567.6
sp|P42226|STAT6_HUMAN	STAT6	Signal transducer and activator of transcription 6 OS=Homo sapiens GN=STAT6 PE=1 SV=1	9	2005.46	1867.71	2134.31	2618.01	2007.87	2055.74	2286.06	2008.31	1912.91	2112.53
sp|P42229|STA5A_HUMAN	STAT5A	Signal transducer and activator of transcription 5A OS=Homo sapiens GN=STAT5A PE=1 SV=1	12	1127.4	1424.88	1267.72	1378.22	1470.63	1158.52	1343.73	1267.82	855.088	707.827
sp|P42285|SK2L2_HUMAN	SKIV2L2	Superkiller viralicidic activity 2-like 2 OS=Homo sapiens GN=SKIV2L2 PE=1 SV=3	53	10866.8	11120.4	10239.8	12818.9	10356.2	10416.5	11827.4	11027	8728.54	9605.95
sp|P42330|AK1C3_HUMAN	AKR1C3	Aldo-keto reductase family 1 member C3 OS=Homo sapiens GN=AKR1C3 PE=1 SV=4	1	11.1194	11.9616	119.845	58.8526	24.7371	9.22907	269.882	196.856	83.5245	16.6028
sp|P42336|PK3CA_HUMAN	PIK3CA	Phosphatidylinositol 4,5-bisphosphate 3-kinase catalytic subunit alpha isoform OS=Homo sapiens GN=PIK3CA PE=1 SV=2	2	220.101	233.08	289.473	371.213	416.262	330.065	417.56	261.61	325.68	233.408
sp|P42338|PK3CB_HUMAN	PIK3CB	Phosphatidylinositol 4,5-bisphosphate 3-kinase catalytic subunit beta isoform OS=Homo sapiens GN=PIK3CB PE=1 SV=1	5	310.352	341.135	343.162	464.659	400.185	395.122	386.298	361.597	269.362	296.715
sp|P42345|MTOR_HUMAN	MTOR	Serine/threonine-protein kinase mTOR OS=Homo sapiens GN=MTOR PE=1 SV=1	19	2169.05	2202.32	2029.4	2576.47	2521.38	2436.26	2559.12	2196.93	2245.26	2093.25
sp|P42356|PI4KA_HUMAN	PI4KA	Phosphatidylinositol 4-kinase alpha OS=Homo sapiens GN=PI4KA PE=1 SV=3	13	1174.46	1310.8	1271.69	1567.5	1405.88	1475.94	1337.43	1385.15	987.785	1069.46
sp|P42566|EPS15_HUMAN	EPS15	Epidermal growth factor receptor substrate 15 OS=Homo sapiens GN=EPS15 PE=1 SV=2	15	1231.78	1231.79	1270.4	1738.06	1538.55	1401.59	1606.14	1367.46	1583.29	1477.25
sp|P42568|AF9_HUMAN	MLLT3	Protein AF-9 OS=Homo sapiens GN=MLLT3 PE=1 SV=2	1	72.0792	80.6995	58.7192	65.1487	51.3241	49.2158	74.8023	61.4365	73.4434	77.1617
sp|P42574|CASP3_HUMAN	CASP3	Caspase-3 OS=Homo sapiens GN=CASP3 PE=1 SV=2	7	883.558	770.987	973.3	1320.84	758.836	973.339	802.601	889.854	529.201	860.346
sp|P42575|CASP2_HUMAN	CASP2	Caspase-2 OS=Homo sapiens GN=CASP2 PE=1 SV=2	5	482.692	454.345	447.532	633.166	459.441	488.852	534.437	489.2	402.197	366.157
sp|P42677|RS27_HUMAN	RPS27	40S ribosomal protein S27 OS=Homo sapiens GN=RPS27 PE=1 SV=3	14	1828.41	2167.75	1740.73	2109.45	2260.34	1670.11	2494.24	1627.48	1617.16	2111.03
sp|P42684|ABL2_HUMAN	ABL2	Abelson tyrosine-protein kinase 2 OS=Homo sapiens GN=ABL2 PE=1 SV=1	3	165.393	198.111	158.087	221.016	183.048	186.694	165.141	190.946	83.783	170.774
sp|P42694|HELZ_HUMAN	HELZ	Probable helicase with zinc finger domain OS=Homo sapiens GN=HELZ PE=1 SV=2	4	467.458	418.488	515.768	604.463	510.096	510.808	563.81	441.459	482.278	467.405
sp|P42695|CNDD3_HUMAN	NCAPD3	Condensin-2 complex subunit D3 OS=Homo sapiens GN=NCAPD3 PE=1 SV=2	11	1625.34	1547.73	1632.63	1817.7	1873.21	1634.53	2333.96	1440.05	1917.56	1547
sp|P42696|RBM34_HUMAN	RBM34	RNA-binding protein 34 OS=Homo sapiens GN=RBM34 PE=1 SV=2	23	3750.39	3673.6	3523.02	4801.02	4293.13	4173.53	5296.3	4006.27	3973.81	3647.73
sp|P42702|LIFR_HUMAN	LIFR	Leukemia inhibitory factor receptor OS=Homo sapiens GN=LIFR PE=1 SV=1	13	1988.55	2647.45	2808.94	3302.39	2369.58	1883.47	1856.95	1764.79	3549.36	3034.94
sp|P42704|LPPRC_HUMAN	LRPPRC	Leucine-rich PPR motif-containing protein, mitochondrial OS=Homo sapiens GN=LRPPRC PE=1 SV=3	141	23599.5	27181	22760.7	27624.4	26875.8	26393.9	31963.3	24169.1	31271.1	24926.4
sp|P42765|THIM_HUMAN	ACAA2	3-ketoacyl-CoA thiolase, mitochondrial OS=Homo sapiens GN=ACAA2 PE=1 SV=2	34	5444.12	6152.4	4908.46	7032.14	7114.98	6797.65	6919.92	6649.07	6913.74	6422.25
sp|P42766|RL35_HUMAN	RPL35	60S ribosomal protein L35 OS=Homo sapiens GN=RPL35 PE=1 SV=2	10	2886.52	3070.19	2823.04	3396.21	2178.09	3005.41	1796.9	2884.7	1247.93	2529.23
sp|P42771|CD2A1_HUMAN	CDKN2A	Cyclin-dependent kinase inhibitor 2A, isoforms 1/2/3 OS=Homo sapiens GN=CDKN2A PE=1 SV=2	11	1557.41	1418.94	1630.44	2182.85	1138.05	1328.83	1759.1	1563	1067.82	1051.29
sp|P42785|PCP_HUMAN	PRCP	Lysosomal Pro-X carboxypeptidase OS=Homo sapiens GN=PRCP PE=1 SV=1	4	739.317	937.462	431.677	559.061	898.039	877.383	583.565	370.902	962.299	967.168
sp|P42858|HD_HUMAN	HTT	Huntingtin OS=Homo sapiens GN=HTT PE=1 SV=2	15	948.582	1089.2	956.013	1210.7	1222.56	1091.13	1175.18	1036.52	997.137	1041.81
sp|P42892|ECE1_HUMAN	ECE1	Endothelin-converting enzyme 1 OS=Homo sapiens GN=ECE1 PE=1 SV=2	14	2098.98	1688.14	2245.19	2818.08	1523.21	1716.52	2223.09	2150.71	2519.69	2109.43
sp|P43003|EAA1_HUMAN	SLC1A3	Excitatory amino acid transporter 1 OS=Homo sapiens GN=SLC1A3 PE=1 SV=1	6	612.029	509.907	694.894	711.803	433.979	993.31	456.19	397.239	876.365	745.976
sp|P43007|SATT_HUMAN	SLC1A4	Neutral amino acid transporter A OS=Homo sapiens GN=SLC1A4 PE=1 SV=1	2	96.3474	116.201	191.544	279.484	163.491	175.504	291.233	202.776	203.073	168.407
sp|P43034|LIS1_HUMAN	PAFAH1B1	Platelet-activating factor acetylhydrolase IB subunit alpha OS=Homo sapiens GN=PAFAH1B1 PE=1 SV=2	33	6032.66	6035.97	6803.07	8182.72	6046.69	6468.64	7705.65	6128.62	6028.7	6496.48
sp|P43121|MUC18_HUMAN	MCAM	Cell surface glycoprotein MUC18 OS=Homo sapiens GN=MCAM PE=1 SV=2	32	3652.03	4360.55	3904.22	5427.2	4282.15	4557.91	4725.91	5349.75	7110.39	7064.26
sp|P43243|MATR3_HUMAN	MATR3	Matrin-3 OS=Homo sapiens GN=MATR3 PE=1 SV=2	63	7294.28	8846.1	6981.46	8772.47	8374.04	8079.33	9308	8318.67	8318.83	7953.9
sp|P43246|MSH2_HUMAN	MSH2	DNA mismatch repair protein Msh2 OS=Homo sapiens GN=MSH2 PE=1 SV=1	52	7884.01	8030.81	7078.46	8118.42	7897.24	7570.13	8040.69	6796.22	6659.19	6917.62
sp|P43251|BTD_HUMAN	BTD	Biotinidase OS=Homo sapiens GN=BTD PE=1 SV=2	2	142.342	154.892	99.1339	143.159	122.691	132.266	147.099	137.665	164.201	257.896
sp|P43304|GPDM_HUMAN	GPD2	Glycerol-3-phosphate dehydrogenase, mitochondrial OS=Homo sapiens GN=GPD2 PE=1 SV=3	43	5343.93	5897.89	5622.85	6250.4	4814.12	5307.46	6748.25	5565.76	6320.26	5161.6
sp|P43307|SSRA_HUMAN	SSR1	Translocon-associated protein subunit alpha OS=Homo sapiens GN=SSR1 PE=1 SV=3	9	1582.16	1722.68	2059.57	2235.69	1501.06	1798.92	2181.59	1736.29	2023.12	1676.34
sp|P43353|AL3B1_HUMAN	ALDH3B1	Aldehyde dehydrogenase family 3 member B1 OS=Homo sapiens GN=ALDH3B1 PE=1 SV=1	2	92.1308	116.596	90.528	141.544	113.224	134.865	97.5817	140.169	77.0433	100.265
sp|P43356|MAGA2_HUMAN	MAGEA2	Melanoma-associated antigen 2 OS=Homo sapiens GN=MAGEA2 PE=1 SV=1	2	318.221	311.361	240.761	199.253	201.299	177.072	262.481	183.783	165.007	225.256
sp|P43357|MAGA3_HUMAN	MAGEA3	Melanoma-associated antigen 3 OS=Homo sapiens GN=MAGEA3 PE=1 SV=1	1	708.167	634.741	490.521	471.464	517.35	362.95	605.045	404.581	422.044	512.241
sp|P43365|MAGAC_HUMAN	MAGEA12	Melanoma-associated antigen 12 OS=Homo sapiens GN=MAGEA12 PE=2 SV=2	1	45.9399	28.4421	36.2517	34.6965	34.0786	26.4307	41.4877	30.0674	44.9534	43.9264
sp|P43378|PTN9_HUMAN	PTPN9	Tyrosine-protein phosphatase non-receptor type 9 OS=Homo sapiens GN=PTPN9 PE=1 SV=1	6	726.368	755.142	891.796	1394.32	958.51	901.945	1066.1	1090.18	890.58	627.623
sp|P43487|RANG_HUMAN	RANBP1	Ran-specific GTPase-activating protein OS=Homo sapiens GN=RANBP1 PE=1 SV=1	19	3281.13	3121.14	3501	4294.91	3370.33	3195.34	4874.02	3087.58	2479.67	2055.65
sp|P43490|NAMPT_HUMAN	NAMPT	Nicotinamide phosphoribosyltransferase OS=Homo sapiens GN=NAMPT PE=1 SV=1	34	5707.18	4756.88	6594.61	7744.18	5110.28	5447.58	7583.45	5900.55	6181.26	3898.74
sp|P43686|PRS6B_HUMAN	PSMC4	26S protease regulatory subunit 6B OS=Homo sapiens GN=PSMC4 PE=1 SV=2	31	5903.07	6246.45	6419.18	7898.28	7023.14	6377.14	9127.24	6657.56	7932.78	6277.52
sp|P43897|EFTS_HUMAN	TSFM	Elongation factor Ts, mitochondrial OS=Homo sapiens GN=TSFM PE=1 SV=2	20	3548.67	3724.6	3174.04	3889.47	3435.02	4057.58	3683.59	3050.79	3665.62	3809.43
sp|P45877|PPIC_HUMAN	PPIC	Peptidyl-prolyl cis-trans isomerase C OS=Homo sapiens GN=PPIC PE=1 SV=1	2	48.9766	47.8005	44.016	56.302	44.6316	56.1618	46.7181	44.3634	73.8106	70.4952
sp|P45880-1|VDAC2_HUMAN	VDAC2	Isoform 1 of Voltage-dependent anion-selective channel protein 2 OS=Homo sapiens GN=VDAC2	42	5814.16	5971.95	6724.85	8212.19	5737.39	6875.85	8413.88	6682.12	7384.18	6557.14
sp|P45954|ACDSB_HUMAN	ACADSB	Short/branched chain specific acyl-CoA dehydrogenase, mitochondrial OS=Homo sapiens GN=ACADSB PE=1 SV=1	9	1194.99	1450.4	1302.62	1836.31	1293.33	1762.41	1296.25	1291.37	1100.36	1586.86
sp|P45973|CBX5_HUMAN	CBX5	Chromobox protein homolog 5 OS=Homo sapiens GN=CBX5 PE=1 SV=1	20	2319.3	2376.84	2286.84	3051.06	3160.19	2721.71	3566.89	2764.46	4547.71	3050.24
sp|P45974-2|UBP5_HUMAN	USP5	Isoform Short of Ubiquitin carboxyl-terminal hydrolase 5 OS=Homo sapiens GN=USP5	40	6653.09	7070.05	8120.74	9445.51	6553.19	7226.93	9044.36	7100.18	6295.86	6332.04
sp|P45983-4|MK08_HUMAN	MAPK8	Isoform 4 of Mitogen-activated protein kinase 8 OS=Homo sapiens GN=MAPK8	4	717.701	652.66	701.016	1049.83	730.222	723.735	736.502	849.109	487.916	608.889
sp|P45984|MK09_HUMAN	MAPK9	Mitogen-activated protein kinase 9 OS=Homo sapiens GN=MAPK9 PE=1 SV=2	2	283.05	190.462	318.773	394.425	439.767	257.179	665.872	227.622	498.522	414.764
sp|P45985-2|MP2K4_HUMAN	MAP2K4	Isoform 2 of Dual specificity mitogen-activated protein kinase kinase 4 OS=Homo sapiens GN=MAP2K4	7	1054.47	985.896	1237.88	1348.67	1128.8	1152.67	1397.96	929.991	1066.44	1211.63
sp|P46013|KI67_HUMAN	MKI67	Antigen KI-67 OS=Homo sapiens GN=MKI67 PE=1 SV=2	117	24112.6	24597.6	18759.2	21855.8	22595.8	24246.5	22790.6	20326.8	20777.6	23712.4
sp|P46013-2|KI67_HUMAN	MKI67	Isoform Short of Antigen KI-67 OS=Homo sapiens GN=MKI67	1	138.64	144.305	95.464	86.3646	145.311	114.197	155.449	102.717	111.149	144.513
sp|P46019|KPB2_HUMAN	PHKA2	Phosphorylase b kinase regulatory subunit alpha, liver isoform OS=Homo sapiens GN=PHKA2 PE=1 SV=1	4	203.03	224.146	235.299	312.139	218.484	246.975	264.403	241.325	166.015	190.344
sp|P46020|KPB1_HUMAN	PHKA1	Phosphorylase b kinase regulatory subunit alpha, skeletal muscle isoform OS=Homo sapiens GN=PHKA1 PE=1 SV=2	4	334.85	308.798	351.07	475.512	327.187	334.424	379.501	412.8	207.08	193.631
sp|P46060|RAGP1_HUMAN	RANGAP1	Ran GTPase-activating protein 1 OS=Homo sapiens GN=RANGAP1 PE=1 SV=1	44	7502.34	7730.64	7592.91	8963.48	7220.02	7673.34	8025.53	7560.93	5409.65	4974.34
sp|P46063|RECQ1_HUMAN	RECQL	ATP-dependent DNA helicase Q1 OS=Homo sapiens GN=RECQL PE=1 SV=3	52	7547.72	8101.83	8688.39	11510.6	9404.69	8758.72	12040.2	9911.67	10810.8	6902.75
sp|P46087-2|NOP2_HUMAN	NOP2	Isoform 2 of Putative ribosomal RNA methyltransferase NOP2 OS=Homo sapiens GN=NOP2	1	516.486	527.297	428.01	517.116	494.662	444.133	547.364	500.969	484.159	334.102
sp|P46087-4|NOP2_HUMAN	NOP2	Isoform 4 of Putative ribosomal RNA methyltransferase NOP2 OS=Homo sapiens GN=NOP2	50	10321.3	10599.5	9202.27	11327.3	9891.89	9992.41	11503.7	10604.6	9339.61	7366.13
sp|P46100|ATRX_HUMAN	ATRX	Transcriptional regulator ATRX OS=Homo sapiens GN=ATRX PE=1 SV=5	19	1206.09	1432.6	1230.62	1628.16	1456.18	1466.42	1538.34	1533.87	1341.79	1382.2
sp|P46108|CRK_HUMAN	CRK	Adapter molecule crk OS=Homo sapiens GN=CRK PE=1 SV=2	17	1690.72	1726.33	1849.41	2578.73	2282.6	1835.37	2674.76	1960.3	2209.15	2068.79
sp|P46108-2|CRK_HUMAN	CRK	Isoform Crk-I of Adapter molecule crk OS=Homo sapiens GN=CRK	2	236.183	375.079	201.262	261.328	197.507	248.264	212.095	257.92	151.814	210.017
sp|P46109|CRKL_HUMAN	CRKL	Crk-like protein OS=Homo sapiens GN=CRKL PE=1 SV=1	22	2842.5	3433	3191.62	3993.52	3052.51	3093.29	3441.67	2993.91	1936.64	1964.23
sp|P46199|IF2M_HUMAN	MTIF2	Translation initiation factor IF-2, mitochondrial OS=Homo sapiens GN=MTIF2 PE=1 SV=2	6	695.938	659.127	597.104	816.549	627.864	666.792	718.623	719.854	714.785	648.867
sp|P46379-3|BAG6_HUMAN	BAG6	Isoform 3 of Large proline-rich protein BAG6 OS=Homo sapiens GN=BAG6	22	3459.14	3494.69	3265.14	3760.21	2711.25	3120.66	3507.65	3038.7	3079.62	2530.64
sp|P46459|NSF_HUMAN	NSF	Vesicle-fusing ATPase OS=Homo sapiens GN=NSF PE=1 SV=3	33	4959.98	5565.13	5206.02	6952.21	5904.69	6380.5	5559.16	5904.04	4659.6	4984.02
sp|P46531|NOTC1_HUMAN	NOTCH1	Neurogenic locus notch homolog protein 1 OS=Homo sapiens GN=NOTCH1 PE=1 SV=4	1	29.8295	29.3712	48.8848	49.667	29.1154	25.9306	31.5039	35.2714	39.383	30.0698
sp|P46734-3|MP2K3_HUMAN	MAP2K3	Isoform 2 of Dual specificity mitogen-activated protein kinase kinase 3 OS=Homo sapiens GN=MAP2K3	18	2452.57	2596.89	2407.39	3222.14	2759.06	2526.49	2475.2	2414.28	2080.06	2279.52
sp|P46736|BRCC3_HUMAN	BRCC3	Lys-63-specific deubiquitinase BRCC36 OS=Homo sapiens GN=BRCC3 PE=1 SV=2	7	1071.12	1446.31	1261.25	1428.42	1142.04	1282.81	1336.5	1178.09	1099.47	1056.86
sp|P46776|RL27A_HUMAN	RPL27A	60S ribosomal protein L27a OS=Homo sapiens GN=RPL27A PE=1 SV=2	14	3470.89	4350.59	3493.28	4516.97	3783.7	3766.41	4048.89	4514.68	2810.96	3321.33
sp|P46777|RL5_HUMAN	RPL5	60S ribosomal protein L5 OS=Homo sapiens GN=RPL5 PE=1 SV=3	55	9108.29	10841.5	8734.75	10344.2	9427.56	8966.66	11197.2	8796.75	8137.19	8645.58
sp|P46778|RL21_HUMAN	RPL21	60S ribosomal protein L21 OS=Homo sapiens GN=RPL21 PE=1 SV=2	37	7207.42	8830.64	7498.7	9234.25	7894.83	8143.32	8469.16	8642.25	7122.91	7685.04
sp|P46779|RL28_HUMAN	RPL28	60S ribosomal protein L28 OS=Homo sapiens GN=RPL28 PE=1 SV=3	19	4622.48	5258.44	4633.76	5908.62	4262.47	5153.85	4843.37	5867	2995.07	4226.19
sp|P46781|RS9_HUMAN	RPS9	40S ribosomal protein S9 OS=Homo sapiens GN=RPS9 PE=1 SV=3	38	8635.09	9073.05	8124.49	10132.4	8705	8706.16	11197.6	8736.68	9309.47	8139.46
sp|P46782|RS5_HUMAN	RPS5	40S ribosomal protein S5 OS=Homo sapiens GN=RPS5 PE=1 SV=4	21	3232.93	3992.7	3452.62	4111.53	2786.77	3619	3083.08	3688.2	2119.69	2796.29
sp|P46783|RS10_HUMAN	RPS10	40S ribosomal protein S10 OS=Homo sapiens GN=RPS10 PE=1 SV=1	50	11804.4	11375.5	11393.2	13960.4	13065.5	11192.8	14637.8	11311.9	11970	12518.5
sp|P46926|GNPI1_HUMAN	GNPDA1	Glucosamine-6-phosphate isomerase 1 OS=Homo sapiens GN=GNPDA1 PE=1 SV=1	17	3981.41	3379.67	4819.94	5679.05	3991.52	3739.47	4725.68	3690.4	3206.34	3678.86
sp|P46934-4|NEDD4_HUMAN	NEDD4	Isoform 4 of E3 ubiquitin-protein ligase NEDD4 OS=Homo sapiens GN=NEDD4	11	1294.7	1089.54	1721.64	2258.78	1252.68	1418.89	1732.52	1546.76	1178.04	1041.03
sp|P46937-9|YAP1_HUMAN	YAP1	Isoform 9 of Yorkie homolog OS=Homo sapiens GN=YAP1	15	2137.64	1954.72	2092.46	2791.16	2401.34	2169.16	2306.94	2193.28	1987.38	2080.06
sp|P46939-2|UTRO_HUMAN	UTRN	Isoform 2 of Utrophin OS=Homo sapiens GN=UTRN	26	1833.79	1850.78	2340.16	3089.3	2223.65	2080.19	2779.71	2606.56	2661.72	2418.21
sp|P46940|IQGA1_HUMAN	IQGAP1	Ras GTPase-activating-like protein IQGAP1 OS=Homo sapiens GN=IQGAP1 PE=1 SV=1	163	24735.5	28949.2	27838.2	32817.3	31608.6	29130.4	34956.4	26099.1	34311	34299.1
sp|P46976|GLYG_HUMAN	GYG1	Glycogenin-1 OS=Homo sapiens GN=GYG1 PE=1 SV=4	9	1567.44	1487.82	1638.03	2149.52	1766.53	1769.03	1836.73	1527.99	1652.13	1623.51
sp|P46977|STT3A_HUMAN	STT3A	Dolichyl-diphosphooligosaccharide--protein glycosyltransferase subunit STT3A OS=Homo sapiens GN=STT3A PE=1 SV=2	14	2565.14	2639.86	3488.12	3677.73	2180.7	2262.04	4138.5	3383.01	3557.47	2409.28
sp|P47224|MSS4_HUMAN	RABIF	Guanine nucleotide exchange factor MSS4 OS=Homo sapiens GN=RABIF PE=1 SV=2	6	640.24	718.956	719.77	921.111	564.636	830.391	420.916	683.622	262.533	572.783
sp|P47712|PA24A_HUMAN	PLA2G4A	Cytosolic phospholipase A2 OS=Homo sapiens GN=PLA2G4A PE=1 SV=2	24	4402.2	5979	5284.36	4750.83	4756.06	6498.97	4715.32	4400.84	2400.24	3797.61
sp|P47755|CAZA2_HUMAN	CAPZA2	F-actin-capping protein subunit alpha-2 OS=Homo sapiens GN=CAPZA2 PE=1 SV=3	6	912.845	878.834	1159.59	1380.1	1167.96	1002.87	1789.55	1006.16	1593.79	958.581
sp|P47756-2|CAPZB_HUMAN	CAPZB	Isoform 2 of F-actin-capping protein subunit beta OS=Homo sapiens GN=CAPZB	21	2569.11	2609.91	3103.47	4026.08	3363.95	2996	4015.37	3306.33	3358.21	3373.07
sp|P47813|IF1AX_HUMAN	EIF1AX	Eukaryotic translation initiation factor 1A, X-chromosomal OS=Homo sapiens GN=EIF1AX PE=1 SV=2	17	3636.62	3014.55	3131.2	4061.33	3401.83	3012.31	5568.75	3425.03	4951.14	3417.17
sp|P47895|AL1A3_HUMAN	ALDH1A3	Aldehyde dehydrogenase family 1 member A3 OS=Homo sapiens GN=ALDH1A3 PE=1 SV=2	4	646.361	636.708	209.58	291.968	677.896	365.738	193.156	196.408	383.801	451.464
sp|P47897|SYQ_HUMAN	QARS	Glutamine--tRNA ligase OS=Homo sapiens GN=QARS PE=1 SV=1	55	7868.91	9673.93	7836.71	8589.36	8331.3	8125.16	8343.06	7399.37	7036.43	7391.12
sp|P47914|RL29_HUMAN	RPL29	60S ribosomal protein L29 OS=Homo sapiens GN=RPL29 PE=1 SV=2	13	4533.34	3881.78	4064.4	5023.17	3994.99	4270.76	6370.44	3607.94	3560.25	3967.21
sp|P47974|TISD_HUMAN	ZFP36L2	Zinc finger protein 36, C3H1 type-like 2 OS=Homo sapiens GN=ZFP36L2 PE=1 SV=3	1	37.1477	59.9883	38.2584	37.856	29.1587	38.1293	2.76258	43.135	0	24.5486
sp|P47985|UCRI_HUMAN	UQCRFS1	Cytochrome b-c1 complex subunit Rieske, mitochondrial OS=Homo sapiens GN=UQCRFS1 PE=1 SV=2	16	2631.07	2533.42	2446.47	2867.26	2807.98	2824.15	3022.57	2104.75	3344.77	3269.38
sp|P48047|ATPO_HUMAN	ATP5O	ATP synthase subunit O, mitochondrial OS=Homo sapiens GN=ATP5O PE=1 SV=1	22	4080.39	4201.89	3608.55	4287.77	3890.03	4337.58	4104.44	3522.23	4221.64	4300.44
sp|P48059-3|LIMS1_HUMAN	LIMS1	Isoform 3 of LIM and senescent cell antigen-like-containing domain protein 1 OS=Homo sapiens GN=LIMS1	12	2591.45	2300.28	3096.02	4078.92	2388.41	2941.42	3012.91	3344.11	1350.84	2227.79
sp|P48067|SC6A9_HUMAN	SLC6A9	Sodium- and chloride-dependent glycine transporter 1 OS=Homo sapiens GN=SLC6A9 PE=2 SV=3	1	61.6716	89.1287	93.6124	134.085	76.4838	118.143	92.974	98.0533	67.2125	121.99
sp|P48147|PPCE_HUMAN	PREP	Prolyl endopeptidase OS=Homo sapiens GN=PREP PE=1 SV=2	37	4828.13	5880.87	6263.65	7752.08	5490.89	6176.41	6434.33	5688.3	4075.51	4129.12
sp|P48163|MAOX_HUMAN	ME1	NADP-dependent malic enzyme OS=Homo sapiens GN=ME1 PE=1 SV=1	19	2318	2455.28	4995.97	5561.77	2392.86	3358.98	4535.52	3742.51	1598.02	2391.27
sp|P48200|IREB2_HUMAN	IREB2	Iron-responsive element-binding protein 2 OS=Homo sapiens GN=IREB2 PE=1 SV=3	13	1331.11	1129.81	1853.94	1894.45	1085.15	1415.58	1523.87	1595.28	1124.49	1342.74
sp|P48382|RFX5_HUMAN	RFX5	DNA-binding protein RFX5 OS=Homo sapiens GN=RFX5 PE=1 SV=1	5	587.793	1234.26	727.427	1037.19	793.76	891.784	787.387	1446.98	738.204	703.471
sp|P48426|PI42A_HUMAN	PIP4K2A	Phosphatidylinositol 5-phosphate 4-kinase type-2 alpha OS=Homo sapiens GN=PIP4K2A PE=1 SV=2	2	92.8183	103.164	134.517	147.442	114.011	110.961	103.386	131.493	66.5276	126.748
sp|P48444|COPD_HUMAN	ARCN1	Coatomer subunit delta OS=Homo sapiens GN=ARCN1 PE=1 SV=1	30	6032.98	6725.64	6974.1	8551.44	6851.61	6836.97	7719.9	7332.57	6517.65	5787.65
sp|P48449|ERG7_HUMAN	LSS	Lanosterol synthase OS=Homo sapiens GN=LSS PE=1 SV=1	10	999.255	1221.32	1136.43	927.836	893.52	896.641	1191.82	741.558	1094.45	1389.7
sp|P48454-3|PP2BC_HUMAN	PPP3CC	Isoform 3 of Serine/threonine-protein phosphatase 2B catalytic subunit gamma isoform OS=Homo sapiens GN=PPP3CC	2	61.6802	64.2178	52.3056	64.7912	51.7633	52.5648	66.4041	54.0627	58.146	58.7925
sp|P48506|GSH1_HUMAN	GCLC	Glutamate--cysteine ligase catalytic subunit OS=Homo sapiens GN=GCLC PE=1 SV=2	10	1026.05	1074.21	2069.08	2395.97	1210.85	1396.59	2680.27	1924.18	813.209	889.822
sp|P48507|GSH0_HUMAN	GCLM	Glutamate--cysteine ligase regulatory subunit OS=Homo sapiens GN=GCLM PE=1 SV=1	14	1261.96	1211.46	4622.73	6463.26	2021.86	3085.9	4602.51	3621.45	1213.04	1343.2
sp|P48509|CD151_HUMAN	CD151	CD151 antigen OS=Homo sapiens GN=CD151 PE=1 SV=3	2	234.224	246.665	249.765	384.636	282.516	254.354	304.367	399.509	178.429	223.208
sp|P48553|TPC10_HUMAN	TRAPPC10	Trafficking protein particle complex subunit 10 OS=Homo sapiens GN=TRAPPC10 PE=1 SV=2	1	86.6168	163.99	91.2849	102.113	95.0505	83.5994	114.111	82.2998	100.013	77.2709
sp|P48556|PSMD8_HUMAN	PSMD8	26S proteasome non-ATPase regulatory subunit 8 OS=Homo sapiens GN=PSMD8 PE=1 SV=2	19	3051.3	2834.71	3281.67	4043.44	2958.86	3168.94	3667.9	3150.71	2714.87	2917.69
sp|P48634|PRC2A_HUMAN	PRRC2A	Protein PRRC2A OS=Homo sapiens GN=PRRC2A PE=1 SV=3	25	3413.15	3754.16	3159.26	3538.42	3844.21	3130.32	3758.05	3162.06	3257.3	3217.52
sp|P48637|GSHB_HUMAN	GSS	Glutathione synthetase OS=Homo sapiens GN=GSS PE=1 SV=1	26	3922.56	4176.99	5583.52	7507.62	4529.98	5192.48	5759.01	6207.45	3207	4349.18
sp|P48643|TCPE_HUMAN	CCT5	T-complex protein 1 subunit epsilon OS=Homo sapiens GN=CCT5 PE=1 SV=1	134	16939	18563.2	16274.4	18131.4	18077.8	15181.1	22300.1	15763.6	18863	15943.5
sp|P48651|PTSS1_HUMAN	PTDSS1	Phosphatidylserine synthase 1 OS=Homo sapiens GN=PTDSS1 PE=1 SV=1	4	976.204	1096.46	1158.32	1307.36	746.384	1047.01	784.204	1160.76	675.907	1036.31
sp|P48681|NEST_HUMAN	NES	Nestin OS=Homo sapiens GN=NES PE=1 SV=2	14	1859.3	1930.81	1534.61	1907.06	2266.1	2047.52	1613.03	1954.9	2175.96	963.269
sp|P48723|HSP13_HUMAN	HSPA13	Heat shock 70 kDa protein 13 OS=Homo sapiens GN=HSPA13 PE=1 SV=1	12	1037.77	1222.68	1522.41	2332.25	1416.62	1582.65	1973.16	1821.08	1986.36	1225
sp|P48735|IDHP_HUMAN	IDH2	Isocitrate dehydrogenase [NADP], mitochondrial OS=Homo sapiens GN=IDH2 PE=1 SV=2	16	3637.8	3586.84	2879.41	4080.79	4041.96	4328.49	2892.32	3019.87	3698.35	3210.92
sp|P48739-2|PIPNB_HUMAN	PITPNB	Isoform 2 of Phosphatidylinositol transfer protein beta isoform OS=Homo sapiens GN=PITPNB	34	4853.1	5080.23	5425.73	6363.24	4651.15	5234.82	5790.11	4333.67	3454.25	3288.11
sp|P48960|CD97_HUMAN	CD97	CD97 antigen OS=Homo sapiens GN=CD97 PE=1 SV=4	15	1912.36	2076.2	1761.59	2608.8	2366.83	1765.27	2125.93	2682.11	3212.25	2782.07
sp|P49005|DPOD2_HUMAN	POLD2	DNA polymerase delta subunit 2 OS=Homo sapiens GN=POLD2 PE=1 SV=1	13	1511.85	1601.22	1331.18	1773.57	1537.28	1520.24	1630.93	1501.39	1015.31	1418.24
sp|P49006|MRP_HUMAN	MARCKSL1	MARCKS-related protein OS=Homo sapiens GN=MARCKSL1 PE=1 SV=2	4	775.921	960.083	806.941	1254.73	1081.62	1060.99	1069.62	1229.23	850.069	647.754
sp|P49023-3|PAXI_HUMAN	PXN	Isoform Gamma of Paxillin OS=Homo sapiens GN=PXN	22	2905.41	2988.05	2960.34	4661.8	3002.79	2780.3	3173.78	4745.46	2234.94	2418.62
sp|P49069|CAMLG_HUMAN	CAMLG	Calcium signal-modulating cyclophilin ligand OS=Homo sapiens GN=CAMLG PE=1 SV=1	2	124.126	156.409	141.842	216.257	156.433	166.018	136.124	177.987	67.5358	147.91
sp|P49116-2|NR2C2_HUMAN	NR2C2	Isoform 2 of Nuclear receptor subfamily 2 group C member 2 OS=Homo sapiens GN=NR2C2	1	83.1595	112.924	101.378	127.758	125.229	122.218	102.648	107.661	95.9956	121.105
sp|P49137|MAPK2_HUMAN	MAPKAPK2	MAP kinase-activated protein kinase 2 OS=Homo sapiens GN=MAPKAPK2 PE=1 SV=1	10	1618.36	1521.44	1908.97	2255.92	1661.23	1597.85	2118.87	1633.7	1599.82	1631.38
sp|P49189|AL9A1_HUMAN	ALDH9A1	4-trimethylaminobutyraldehyde dehydrogenase OS=Homo sapiens GN=ALDH9A1 PE=1 SV=3	28	5382.43	5524.24	6155.96	8028.08	5824.14	6974.03	6041.47	5241.74	4720.42	6377.46
sp|P49207|RL34_HUMAN	RPL34	60S ribosomal protein L34 OS=Homo sapiens GN=RPL34 PE=1 SV=3	17	3720.98	4692.32	3939.28	4596.82	3986.02	3997.96	4299.5	4169.72	3437.94	3906.01
sp|P49247|RPIA_HUMAN	RPIA	Ribose-5-phosphate isomerase OS=Homo sapiens GN=RPIA PE=1 SV=3	5	1434.84	1324.19	1593.07	1761.6	1161.5	1270.48	1370.95	1233.12	966.917	985.457
sp|P49257|LMAN1_HUMAN	LMAN1	Protein ERGIC-53 OS=Homo sapiens GN=LMAN1 PE=1 SV=2	23	2730.05	3285.51	3151.11	4149.89	2844.63	3568.99	3029.04	3723.08	2537.95	2672.49
sp|P49281-3|NRAM2_HUMAN	SLC11A2	Isoform 3 of Natural resistance-associated macrophage protein 2 OS=Homo sapiens GN=SLC11A2	2	205.571	234.456	232.106	222.39	159.806	217.06	199.305	162.882	218.811	267.952
sp|P49321|NASP_HUMAN	NASP	Nuclear autoantigenic sperm protein OS=Homo sapiens GN=NASP PE=1 SV=2	46	7483.11	8043.07	7923.35	10775.5	8723.29	8326.33	8830.04	8313.09	7369.57	7518.25
sp|P49327|FAS_HUMAN	FASN	Fatty acid synthase OS=Homo sapiens GN=FASN PE=1 SV=3	168	32128.7	45107.8	34921.1	23146.5	27997.6	27477.1	34379.1	17477.2	29819.7	34044.5
sp|P49336|CDK8_HUMAN	CDK8	Cyclin-dependent kinase 8 OS=Homo sapiens GN=CDK8 PE=1 SV=1	1	26.6654	22.7375	25.1652	32.6689	16.6897	28.2621	12.5834	25.5372	6.95727	19.5214
sp|P49354|FNTA_HUMAN	FNTA	Protein farnesyltransferase/geranylgeranyltransferase type-1 subunit alpha OS=Homo sapiens GN=FNTA PE=1 SV=1	11	1563.61	1582.02	1837.69	2162.39	1755.25	1717.95	1934.44	1457.26	1478.98	1472.79
sp|P49356|FNTB_HUMAN	FNTB	Protein farnesyltransferase subunit beta OS=Homo sapiens GN=FNTB PE=1 SV=1	3	237.513	252.001	266.341	307.99	216.999	218.053	274.857	206.612	234.332	208.795
sp|P49366|DHYS_HUMAN	DHPS	Deoxyhypusine synthase OS=Homo sapiens GN=DHPS PE=1 SV=1	9	1209.51	1109.88	1503.06	1764.19	1035.58	1181.78	1634.95	1226.85	867.283	916.615
sp|P49368|TCPG_HUMAN	CCT3	T-complex protein 1 subunit gamma OS=Homo sapiens GN=CCT3 PE=1 SV=4	86	14789.1	18450.8	15383.2	16917.2	16507.5	14675.8	19435.4	15464.8	15293	14543.2
sp|P49406|RM19_HUMAN	MRPL19	39S ribosomal protein L19, mitochondrial OS=Homo sapiens GN=MRPL19 PE=1 SV=2	8	1860.9	1723.57	1583.89	1989.7	1685.05	1617.36	2036.78	1745.37	2327.74	1881.65
sp|P49407-2|ARRB1_HUMAN	ARRB1	Isoform 1B of Beta-arrestin-1 OS=Homo sapiens GN=ARRB1	4	1180.6	1003.87	1176.83	1359.28	922.125	1172.9	894.755	1009.12	471.285	945.659
sp|P49411|EFTU_HUMAN	TUFM	Elongation factor Tu, mitochondrial OS=Homo sapiens GN=TUFM PE=1 SV=2	53	10783.7	11463.4	10569.8	12851.7	10313.5	11655.5	13602.9	11120.9	13254.2	11408.1
sp|P49419-2|AL7A1_HUMAN	ALDH7A1	Isoform 2 of Alpha-aminoadipic semialdehyde dehydrogenase OS=Homo sapiens GN=ALDH7A1	28	3690.91	3803.16	3877.6	5350.61	4304.74	4118.06	5047.7	4761.3	4554.96	3697.94
sp|P49427|UB2R1_HUMAN	CDC34	Ubiquitin-conjugating enzyme E2 R1 OS=Homo sapiens GN=CDC34 PE=1 SV=2	6	493.422	653.132	561.594	696.409	456.959	571.496	545.163	580.538	322.792	408.097
sp|P49441|INPP_HUMAN	INPP1	Inositol polyphosphate 1-phosphatase OS=Homo sapiens GN=INPP1 PE=1 SV=1	5	242.944	272.843	305.34	442.705	254.131	331.042	253.945	321.705	203.51	316.732
sp|P49454|CENPF_HUMAN	CENPF	Centromere protein F OS=Homo sapiens GN=CENPF PE=1 SV=2	55	5510.72	6258.1	6199.76	8927.66	6850.93	7742.99	7490.09	7651.75	7323.99	5669.45
sp|P49458|SRP09_HUMAN	SRP9	Signal recognition particle 9 kDa protein OS=Homo sapiens GN=SRP9 PE=1 SV=2	11	1846.44	2344.45	2004.68	2860.91	3814.15	2217.13	3998.68	2842.34	3390.53	2853.49
sp|P49459|UBE2A_HUMAN	UBE2A	Ubiquitin-conjugating enzyme E2 A OS=Homo sapiens GN=UBE2A PE=1 SV=2	2	232.201	247.898	295.005	331.535	194.379	251.455	300.574	246.152	236.186	265.245
sp|P49585|PCY1A_HUMAN	PCYT1A	Choline-phosphate cytidylyltransferase A OS=Homo sapiens GN=PCYT1A PE=1 SV=2	12	925.216	865.359	946.099	1269.45	815.478	1088.32	862.425	962.511	682.38	791.44
sp|P49588|SYAC_HUMAN	AARS	Alanine--tRNA ligase, cytoplasmic OS=Homo sapiens GN=AARS PE=1 SV=2	64	10315.2	11376.9	14597.9	17436.5	12211.8	15467.7	15746.2	13411.5	9397.88	6523.7
sp|P49589-3|SYCC_HUMAN	CARS	Isoform 3 of Cysteine--tRNA ligase, cytoplasmic OS=Homo sapiens GN=CARS	41	4242.46	4676.37	6482.58	11196.7	5978.46	7259.9	8059.05	8656.79	4858.11	5284.45
sp|P49590|SYHM_HUMAN	HARS2	Probable histidine--tRNA ligase, mitochondrial OS=Homo sapiens GN=HARS2 PE=1 SV=1	4	467.442	517.01	334.832	391.658	283.453	481.722	188.137	461.137	175.401	288.258
sp|P49591|SYSC_HUMAN	SARS	Serine--tRNA ligase, cytoplasmic OS=Homo sapiens GN=SARS PE=1 SV=3	28	2836.69	3881.28	4570.89	7058.52	4940.41	4440.53	5955.28	5983.12	2370.11	3414.79
sp|P49593|PPM1F_HUMAN	PPM1F	Protein phosphatase 1F OS=Homo sapiens GN=PPM1F PE=1 SV=3	7	923.282	890.534	885.199	1223.11	659.987	987.548	752.939	973.893	452.802	505.813
sp|P49642|PRI1_HUMAN	PRIM1	DNA primase small subunit OS=Homo sapiens GN=PRIM1 PE=1 SV=1	16	3398	3562.81	3266.82	3886.35	3472.8	3498.44	3707.93	3268.78	3255.42	3078.97
sp|P49643|PRI2_HUMAN	PRIM2	DNA primase large subunit OS=Homo sapiens GN=PRIM2 PE=1 SV=2	16	3227.59	3427.99	3095.12	3812.31	3399.98	3363.2	3718.34	3120.88	2903.44	2992.51
sp|P49662|CASP4_HUMAN	CASP4	Caspase-4 OS=Homo sapiens GN=CASP4 PE=1 SV=1	5	538.608	597.122	747.814	1186.92	762.854	722.197	924.731	936.445	730.008	583.393
sp|P49674|KC1E_HUMAN	CSNK1E	Casein kinase I isoform epsilon OS=Homo sapiens GN=CSNK1E PE=1 SV=1	9	717.801	841.292	775.084	1010.35	898.971	761.431	958.908	750.121	925.897	769.265
sp|P49711|CTCF_HUMAN	CTCF	Transcriptional repressor CTCF OS=Homo sapiens GN=CTCF PE=1 SV=1	10	1542.91	1280.16	1541.67	1943.03	1149.83	1669.14	1379.21	1463.1	1194.5	1161.9
sp|P49720|PSB3_HUMAN	PSMB3	Proteasome subunit beta type-3 OS=Homo sapiens GN=PSMB3 PE=1 SV=2	13	2244.14	1992.57	2487.46	2743.45	2325.65	2348.24	2817.67	1950.7	2180.78	2239.89
sp|P49721|PSB2_HUMAN	PSMB2	Proteasome subunit beta type-2 OS=Homo sapiens GN=PSMB2 PE=1 SV=1	13	2029.74	1773.74	2158.69	2644.6	1835.12	2163.24	1900.79	1942.41	1599.62	1802.82
sp|P49736|MCM2_HUMAN	MCM2	DNA replication licensing factor MCM2 OS=Homo sapiens GN=MCM2 PE=1 SV=4	46	8452.85	9492.08	7482.42	8018.73	9112.48	8578.1	8506.75	7147.67	7037.46	6903
sp|P49748-3|ACADV_HUMAN	ACADVL	Isoform 3 of Very long-chain specific acyl-CoA dehydrogenase, mitochondrial OS=Homo sapiens GN=ACADVL	42	7570.51	8127.75	6071.56	8463.57	10443	9689.68	7731.9	7855.11	9882.98	9544.78
sp|P49750-4|YLPM1_HUMAN	YLPM1	Isoform 4 of YLP motif-containing protein 1 OS=Homo sapiens GN=YLPM1	11	1967.9	2128.31	2038.53	2560.86	1957.41	2152.92	2289.28	2341.9	2148.13	2034.1
sp|P49754|VPS41_HUMAN	VPS41	Vacuolar protein sorting-associated protein 41 homolog OS=Homo sapiens GN=VPS41 PE=1 SV=3	6	413.411	388.934	453.238	570.74	430.406	390.2	589.589	561.037	506.643	299.239
sp|P49755|TMEDA_HUMAN	TMED10	Transmembrane emp24 domain-containing protein 10 OS=Homo sapiens GN=TMED10 PE=1 SV=2	12	1939.38	2259.08	1950.99	2422.44	2331.08	2118.44	2726.9	2190.62	3193.29	2704.81
sp|P49756|RBM25_HUMAN	RBM25	RNA-binding protein 25 OS=Homo sapiens GN=RBM25 PE=1 SV=3	25	5190.78	5190.24	4748.76	6299.56	5544.69	5427.02	6043.56	5456.93	5976.58	5319.68
sp|P49757|NUMB_HUMAN	NUMB	Protein numb homolog OS=Homo sapiens GN=NUMB PE=1 SV=2	5	429.822	447.942	438.881	564.211	559.952	495.394	541.465	607.067	447.637	438.896
sp|P49759-3|CLK1_HUMAN	CLK1	Isoform 3 of Dual specificity protein kinase CLK1 OS=Homo sapiens GN=CLK1	3	269.257	390.467	313.025	364.756	340.507	299.19	396.045	364.68	440.541	333.603
sp|P49760|CLK2_HUMAN	CLK2	Dual specificity protein kinase CLK2 OS=Homo sapiens GN=CLK2 PE=1 SV=1	1	28.9982	42.8039	31.4318	32.0296	32.7424	33.8228	39.4706	37.5127	42.6056	44.4121
sp|P49761|CLK3_HUMAN	CLK3	Dual specificity protein kinase CLK3 OS=Homo sapiens GN=CLK3 PE=1 SV=3	3	151.138	134.684	162.796	161.896	150.83	132.394	224.139	147.704	211.199	187.18
sp|P49768|PSN1_HUMAN	PSEN1	Presenilin-1 OS=Homo sapiens GN=PSEN1 PE=1 SV=1	1	91.7856	108.944	137.633	120.864	72.9222	103.758	84.7471	118.879	73.8533	95.4788
sp|P49770|EI2BB_HUMAN	EIF2B2	Translation initiation factor eIF-2B subunit beta OS=Homo sapiens GN=EIF2B2 PE=1 SV=3	10	1456.34	1586.01	1625.88	1808.08	1502.99	1515.88	1713.26	1338.49	1524.51	1518.57
sp|P49773|HINT1_HUMAN	HINT1	Histidine triad nucleotide-binding protein 1 OS=Homo sapiens GN=HINT1 PE=1 SV=2	21	2544.03	3149.26	3497.45	4151.22	1932.69	3567.6	2266.24	3537.05	1634.62	2312.46
sp|P49790|NU153_HUMAN	NUP153	Nuclear pore complex protein Nup153 OS=Homo sapiens GN=NUP153 PE=1 SV=2	48	6071.97	6436.06	6078.7	8155.61	6468	6495.1	7032.24	8002.83	5265.78	5913.39
sp|P49792|RBP2_HUMAN	RANBP2	E3 SUMO-protein ligase RanBP2 OS=Homo sapiens GN=RANBP2 PE=1 SV=2	130	25210.2	25514.7	23482.1	29171.5	26096	25727.2	30531.2	26604.2	23177.3	22320
sp|P49795|RGS19_HUMAN	RGS19	Regulator of G-protein signaling 19 OS=Homo sapiens GN=RGS19 PE=1 SV=1	1	145.562	154.935	119.365	129.042	142.905	95.9085	143.219	127.897	153.147	124.27
sp|P49815|TSC2_HUMAN	TSC2	Tuberin OS=Homo sapiens GN=TSC2 PE=1 SV=2	3	84.5564	87.168	74.3348	103.342	95.768	95.1597	88.9876	92.8174	77.8919	79.9185
sp|P49821|NDUV1_HUMAN	NDUFV1	NADH dehydrogenase [ubiquinone] flavoprotein 1, mitochondrial OS=Homo sapiens GN=NDUFV1 PE=1 SV=4	19	2145.36	2603.36	1873.38	2215.35	2405.48	2152.18	2527.65	2159.87	2815.49	2840.46
sp|P49840|GSK3A_HUMAN	GSK3A	Glycogen synthase kinase-3 alpha OS=Homo sapiens GN=GSK3A PE=1 SV=2	8	1055.44	1176.49	1247.51	1606.55	1038.95	1181.54	1294.03	1206.68	1003.42	1113.44
sp|P49841-2|GSK3B_HUMAN	GSK3B	Isoform 2 of Glycogen synthase kinase-3 beta OS=Homo sapiens GN=GSK3B	9	1129.44	1311.35	1485.37	1792.75	1414.4	1282.2	1982.59	1348.38	1531.63	1384.85
sp|P49848-3|TAF6_HUMAN	TAF6	Isoform 3 of Transcription initiation factor TFIID subunit 6 OS=Homo sapiens GN=TAF6	5	627.024	704.696	600.328	824.684	682.594	673.11	681.982	749.702	574.195	509.377
sp|P49902|5NTC_HUMAN	NT5C2	Cytosolic purine 5'-nucleotidase OS=Homo sapiens GN=NT5C2 PE=1 SV=1	15	1739.82	2080.93	2508.32	3668.96	1884.79	2866.98	1665.64	2507.69	1769.23	1995.24
sp|P49903|SPS1_HUMAN	SEPHS1	Selenide, water dikinase 1 OS=Homo sapiens GN=SEPHS1 PE=1 SV=2	10	781.665	851.552	965.425	1298.79	895.356	948.763	1057.45	1017.78	760.817	684.963
sp|P49914|MTHFS_HUMAN	MTHFS	5-formyltetrahydrofolate cyclo-ligase OS=Homo sapiens GN=MTHFS PE=1 SV=2	6	700.634	726.067	1055.26	1336.61	777.152	960.955	1149.65	898.152	1054.86	961.633
sp|P49915|GUAA_HUMAN	GMPS	GMP synthase [glutamine-hydrolyzing] OS=Homo sapiens GN=GMPS PE=1 SV=1	57	8843	9959.3	9409.14	10652.7	9589.97	8835.98	11816.7	8340.99	9756.31	9686.02
sp|P49916|DNLI3_HUMAN	LIG3	DNA ligase 3 OS=Homo sapiens GN=LIG3 PE=1 SV=2	25	3581.16	3496.44	3295.45	3970.06	3711.76	3577.1	4304.46	3341.08	3155.06	3263.85
sp|P49917|DNLI4_HUMAN	LIG4	DNA ligase 4 OS=Homo sapiens GN=LIG4 PE=1 SV=2	10	471.656	532.647	482.222	664.208	736.441	547.926	730.341	544.634	679.457	575.349
sp|P49959|MRE11_HUMAN	MRE11A	Double-strand break repair protein MRE11A OS=Homo sapiens GN=MRE11A PE=1 SV=3	31	2847.56	3160.79	2912.22	4096.8	3855.41	3413.75	4385.26	3837.23	3696.01	3076.98
sp|P50148|GNAQ_HUMAN	GNAQ	Guanine nucleotide-binding protein G(q) subunit alpha OS=Homo sapiens GN=GNAQ PE=1 SV=4	5	192.375	280.262	238.339	281.924	204.84	222.561	308.765	280.195	303.84	248.514
sp|P50213|IDH3A_HUMAN	IDH3A	Isocitrate dehydrogenase [NAD] subunit alpha, mitochondrial OS=Homo sapiens GN=IDH3A PE=1 SV=1	23	3880.25	4124.42	3983.69	4687.14	3956.35	4112.79	4800.68	4125.14	4865.84	3868.17
sp|P50224-3|ST1A3_HUMAN	SULT1A3	Isoform 3 of Sulfotransferase 1A3/1A4 OS=Homo sapiens GN=SULT1A3	10	1106.37	1429.27	2437.28	2518.92	2012.4	1759.72	2698.7	1894.92	1333.81	1807.59
sp|P50238|CRIP1_HUMAN	CRIP1	Cysteine-rich protein 1 OS=Homo sapiens GN=CRIP1 PE=1 SV=3	3	546.604	810.057	614.667	605.427	625.615	659.13	565.183	362.107	700.491	895.689
sp|P50336|PPOX_HUMAN	PPOX	Protoporphyrinogen oxidase OS=Homo sapiens GN=PPOX PE=1 SV=1	3	173.271	202.049	160.733	230.065	170.965	167.387	216.343	236.253	213.469	219.988
sp|P50395|GDIB_HUMAN	GDI2	Rab GDP dissociation inhibitor beta OS=Homo sapiens GN=GDI2 PE=1 SV=2	51	9948.66	10674.2	10838.3	13320.2	11190.3	11013.2	12479.3	9517.89	8780.03	11262
sp|P50402|EMD_HUMAN	EMD	Emerin OS=Homo sapiens GN=EMD PE=1 SV=1	14	1946.15	2018.55	2128.27	2086.76	1845.38	1861.33	2486.52	1737.77	2383.99	2485.6
sp|P50416|CPT1A_HUMAN	CPT1A	Carnitine O-palmitoyltransferase 1, liver isoform OS=Homo sapiens GN=CPT1A PE=1 SV=2	31	4836.89	4461.68	4262.38	5773.66	4889.32	5484.1	5044.86	4831.88	5368.55	5136.36
sp|P50443|S26A2_HUMAN	SLC26A2	Sulfate transporter OS=Homo sapiens GN=SLC26A2 PE=1 SV=2	1	152.062	156.524	168.341	234.068	193.116	205.699	179.669	167.39	238.032	144.665
sp|P50452|SPB8_HUMAN	SERPINB8	Serpin B8 OS=Homo sapiens GN=SERPINB8 PE=1 SV=2	1	165.965	157.994	210.071	339.456	202.103	180.541	245.431	276.772	165.843	107.593
sp|P50454|SERPH_HUMAN	SERPINH1	Serpin H1 OS=Homo sapiens GN=SERPINH1 PE=1 SV=2	57	12360.8	11365.6	11752	14935.3	10409.1	10959.8	14216.6	11853.1	15343.8	15126.3
sp|P50502|F10A1_HUMAN	ST13	Hsc70-interacting protein OS=Homo sapiens GN=ST13 PE=1 SV=2	30	7150.69	7521.82	7418.91	8672.32	7687.35	7622.62	8232.31	6436.95	4910.52	6132.73
sp|P50542|PEX5_HUMAN	PEX5	Peroxisomal targeting signal 1 receptor OS=Homo sapiens GN=PEX5 PE=1 SV=3	10	936.387	1037.22	1047.66	1289.04	830.103	1079.66	952.998	1045.37	597.6	772.557
sp|P50548|ERF_HUMAN	ERF	ETS domain-containing transcription factor ERF OS=Homo sapiens GN=ERF PE=1 SV=2	3	540.304	462.772	441.631	468.701	487.351	344.325	771.739	382.138	450.634	642.738
sp|P50552|VASP_HUMAN	VASP	Vasodilator-stimulated phosphoprotein OS=Homo sapiens GN=VASP PE=1 SV=3	15	1305.83	1264.37	1413.2	1668.32	1779.3	1204.27	2241.56	1384.03	1870.56	1703.34
sp|P50570|DYN2_HUMAN	DNM2	Dynamin-2 OS=Homo sapiens GN=DNM2 PE=1 SV=2	3	308.676	326.03	296.811	412.345	314.164	351.379	272.668	357.49	151.115	323.463
sp|P50570-4|DYN2_HUMAN	DNM2	Isoform 4 of Dynamin-2 OS=Homo sapiens GN=DNM2	45	6971.52	7238.71	7725.04	9025.91	7239.7	7435.89	8757.67	7092.84	7426.37	7586.06
sp|P50579|MAP2_HUMAN	METAP2	Methionine aminopeptidase 2 OS=Homo sapiens GN=METAP2 PE=1 SV=1	18	2974.6	2644.99	2440.98	3277.77	3018.63	2975.31	2411.48	2566.8	1442.64	2847.85
sp|P50583|AP4A_HUMAN	NUDT2	Bis(5'-nucleosyl)-tetraphosphatase [asymmetrical] OS=Homo sapiens GN=NUDT2 PE=1 SV=3	5	1120.13	1352.99	1434.73	1512.92	1143.16	1451.34	1170.72	942.587	788.332	1129.27
sp|P50613|CDK7_HUMAN	CDK7	Cyclin-dependent kinase 7 OS=Homo sapiens GN=CDK7 PE=1 SV=1	9	1104.66	1076.05	1076.78	1386.06	987.333	957.653	1363.59	1194.6	817.702	973.706
sp|P50616|TOB1_HUMAN	TOB1	Protein Tob1 OS=Homo sapiens GN=TOB1 PE=1 SV=1	1	212.303	163.744	124.269	114.378	166.551	105.914	234.65	137.452	205.618	192.024
sp|P50747|BPL1_HUMAN	HLCS	Biotin--protein ligase OS=Homo sapiens GN=HLCS PE=1 SV=1	4	240.758	223.012	333.503	378.348	302.477	316.955	339.138	285.849	245.114	222.898
sp|P50748|KNTC1_HUMAN	KNTC1	Kinetochore-associated protein 1 OS=Homo sapiens GN=KNTC1 PE=1 SV=1	30	2517.43	2582.54	2471.71	2923.77	2647.6	2495.8	2777	2378.54	2484.79	2404.66
sp|P50750-2|CDK9_HUMAN	CDK9	Isoform 2 of Cyclin-dependent kinase 9 OS=Homo sapiens GN=CDK9	7	840.994	960.638	858.383	961.925	904.776	906.807	1120.19	938.677	953.709	965.643
sp|P50851|LRBA_HUMAN	LRBA	Lipopolysaccharide-responsive and beige-like anchor protein OS=Homo sapiens GN=LRBA PE=1 SV=4	42	3837.41	4567.56	4232.05	5132.1	4354.94	4850.91	4442.25	3995.49	4635.88	4134.8
sp|P50895|BCAM_HUMAN	BCAM	Basal cell adhesion molecule OS=Homo sapiens GN=BCAM PE=1 SV=2	3	224.537	214.419	174.902	299.822	206.04	263.434	168.869	215.039	212.322	350.389
sp|P50897|PPT1_HUMAN	PPT1	Palmitoyl-protein thioesterase 1 OS=Homo sapiens GN=PPT1 PE=1 SV=1	7	1403.49	1409.19	1192.85	1446.43	1491.19	1342.96	2072.28	1108	1925.86	1738.99
sp|P50914|RL14_HUMAN	RPL14	60S ribosomal protein L14 OS=Homo sapiens GN=RPL14 PE=1 SV=4	31	4857.26	5443.33	4362.03	5506.92	4866.82	4948.32	5335.71	5078.1	3266.88	4424.48
sp|P50990|TCPQ_HUMAN	CCT8	T-complex protein 1 subunit theta OS=Homo sapiens GN=CCT8 PE=1 SV=4	103	19380.5	22277.5	19013.1	22161.3	22001.6	19182	26821.6	19625.3	22698.1	19115.6
sp|P50991|TCPD_HUMAN	CCT4	T-complex protein 1 subunit delta OS=Homo sapiens GN=CCT4 PE=1 SV=4	115	19190.9	21703.2	18190.5	20623.9	20247	18061.5	23912.4	18306.8	17207.8	18354.8
sp|P50995|ANX11_HUMAN	ANXA11	Annexin A11 OS=Homo sapiens GN=ANXA11 PE=1 SV=1	21	2870.66	3222.27	3019.8	5085.66	4404.45	4540.35	3455.72	4041.92	2534.13	3158.57
sp|P51003|PAPOA_HUMAN	PAPOLA	Poly(A) polymerase alpha OS=Homo sapiens GN=PAPOLA PE=1 SV=4	18	2495.47	2272.67	2640.46	3191.12	2736.28	2579.21	3194.21	2377.98	2903.3	2715.07
sp|P51114|FXR1_HUMAN	FXR1	Fragile X mental retardation syndrome-related protein 1 OS=Homo sapiens GN=FXR1 PE=1 SV=3	26	3857.69	4282.4	4073.17	4736.04	4927.09	4342.88	5468.95	3883.1	5609.41	4428.8
sp|P51116|FXR2_HUMAN	FXR2	Fragile X mental retardation syndrome-related protein 2 OS=Homo sapiens GN=FXR2 PE=1 SV=2	16	2528.46	2870.39	2646.47	3085.31	2552.96	2607.34	2938.52	2870.07	2369.18	2490
sp|P51148-2|RAB5C_HUMAN	RAB5C	Isoform 2 of Ras-related protein Rab-5C OS=Homo sapiens GN=RAB5C	20	2485.89	2262.77	2791.66	3239.04	2525.71	2414.29	3608.24	2531.07	3577.63	2675.22
sp|P51149|RAB7A_HUMAN	RAB7A	Ras-related protein Rab-7a OS=Homo sapiens GN=RAB7A PE=1 SV=1	35	6786.21	7192.9	8547.98	10257.4	7504.9	7222.52	10149.6	8852.71	7685.32	7927.73
sp|P51151|RAB9A_HUMAN	RAB9A	Ras-related protein Rab-9A OS=Homo sapiens GN=RAB9A PE=1 SV=1	10	1360.11	1362.69	1682.59	1868.65	1224.63	1456.47	1846.1	1546.78	1622.4	1465.08
sp|P51153|RAB13_HUMAN	RAB13	Ras-related protein Rab-13 OS=Homo sapiens GN=RAB13 PE=1 SV=1	9	1133.35	1239.46	1308.43	1597.5	1360.45	1171.45	1813.98	1374.84	1618.46	1466.16
sp|P51157|RAB28_HUMAN	RAB28	Ras-related protein Rab-28 OS=Homo sapiens GN=RAB28 PE=1 SV=2	1	29.0915	27.2443	50.9122	46.3923	49.9396	43.5937	59.552	36.5733	38.8876	39.3317
sp|P51159|RB27A_HUMAN	RAB27A	Ras-related protein Rab-27A OS=Homo sapiens GN=RAB27A PE=1 SV=3	4	378.267	428.197	419.763	460.187	432.45	387.273	508.991	374.48	548.927	393.113
sp|P51397|DAP1_HUMAN	DAP	Death-associated protein 1 OS=Homo sapiens GN=DAP PE=1 SV=3	4	781.992	1210.03	1205.11	1489.11	1275.9	1245.19	1272.35	1031.25	1132.17	806.007
sp|P51398|RT29_HUMAN	DAP3	28S ribosomal protein S29, mitochondrial OS=Homo sapiens GN=DAP3 PE=1 SV=1	17	3752.32	3911.51	3281.37	4478.47	3683.66	3707.41	4257.53	4139.82	3647.6	3779.91
sp|P51452|DUS3_HUMAN	DUSP3	Dual specificity protein phosphatase 3 OS=Homo sapiens GN=DUSP3 PE=1 SV=1	8	1558.34	1569.88	2049.01	2434.68	1541.78	2156.83	1613.05	844.268	1815.46	1551.93
sp|P51511|MMP15_HUMAN	MMP15	Matrix metalloproteinase-15 OS=Homo sapiens GN=MMP15 PE=1 SV=1	4	279.725	220.597	116.152	117.93	179.288	80.9195	281.731	226.509	359.459	306.534
sp|P51530|DNA2_HUMAN	DNA2	DNA replication ATP-dependent helicase/nuclease DNA2 OS=Homo sapiens GN=DNA2 PE=1 SV=3	3	107.421	149.186	85.1927	108.874	196.958	103.555	184.979	98.0958	190.602	142.824
sp|P51531|SMCA2_HUMAN	SMARCA2	Probable global transcription activator SNF2L2 OS=Homo sapiens GN=SMARCA2 PE=1 SV=2	6	496.065	500.778	661.173	941.201	518.475	696.205	651.197	859.984	482.915	421.528
sp|P51532|SMCA4_HUMAN	SMARCA4	Transcription activator BRG1 OS=Homo sapiens GN=SMARCA4 PE=1 SV=2	42	5380.98	5352.2	4689.93	5641.87	5085.2	4904.97	5757.78	5007.58	5269.63	5154.14
sp|P51553|IDH3G_HUMAN	IDH3G	Isocitrate dehydrogenase [NAD] subunit gamma, mitochondrial OS=Homo sapiens GN=IDH3G PE=1 SV=1	9	1307.91	1795.4	1318.67	1712.1	1010.63	1552.65	1305.07	2196.27	1049.41	1079.09
sp|P51570|GALK1_HUMAN	GALK1	Galactokinase OS=Homo sapiens GN=GALK1 PE=1 SV=1	9	594.726	774.84	574.997	786.225	698.004	675.381	849.609	760.853	588.876	691.487
sp|P51571|SSRD_HUMAN	SSR4	Translocon-associated protein subunit delta OS=Homo sapiens GN=SSR4 PE=1 SV=1	8	1221.51	1136.18	1232.19	1499.24	1047.81	1213.65	1495.6	1196.91	1255.41	1079.67
sp|P51572-2|BAP31_HUMAN	BCAP31	Isoform 2 of B-cell receptor-associated protein 31 OS=Homo sapiens GN=BCAP31	29	5934.21	5479.35	5583.15	7621.13	6339.6	6418.34	7415.08	7083.96	6125.88	6307.36
sp|P51580|TPMT_HUMAN	TPMT	Thiopurine S-methyltransferase OS=Homo sapiens GN=TPMT PE=1 SV=1	8	1077.74	1445.39	1420.15	1546.42	1184.94	1389.32	1394.67	908.945	1181	1099.1
sp|P51608-2|MECP2_HUMAN	MECP2	Isoform B of Methyl-CpG-binding protein 2 OS=Homo sapiens GN=MECP2	2	90.3595	90.6012	103.365	124.044	117.908	103.454	140.834	100.31	154.368	132.212
sp|P51610|HCFC1_HUMAN	HCFC1	Host cell factor 1 OS=Homo sapiens GN=HCFC1 PE=1 SV=2	1	19.7823	24.478	18.673	28.982	21.3635	21.1337	23.7449	24.4338	21.3727	20.8481
sp|P51610-4|HCFC1_HUMAN	HCFC1	Isoform 4 of Host cell factor 1 OS=Homo sapiens GN=HCFC1	46	6749.4	7452.1	6731.53	8268.36	6660.03	7134.43	7849.58	7094.47	6343.07	6195.35
sp|P51617|IRAK1_HUMAN	IRAK1	Interleukin-1 receptor-associated kinase 1 OS=Homo sapiens GN=IRAK1 PE=1 SV=2	3	297.462	286.845	338.106	369.475	267.791	266.585	328.578	260.908	287.955	273.953
sp|P51648-2|AL3A2_HUMAN	ALDH3A2	Isoform 2 of Fatty aldehyde dehydrogenase OS=Homo sapiens GN=ALDH3A2	19	1959.97	2364.35	2776.49	3707.72	2206.4	2701.54	3164.85	3714.55	1829.63	1792.34
sp|P51659|DHB4_HUMAN	HSD17B4	Peroxisomal multifunctional enzyme type 2 OS=Homo sapiens GN=HSD17B4 PE=1 SV=3	49	7004.35	7879.68	7937.94	10170.9	9838.94	9711.97	9715.52	8585.98	7413.57	7821.26
sp|P51665|PSMD7_HUMAN	PSMD7	26S proteasome non-ATPase regulatory subunit 7 OS=Homo sapiens GN=PSMD7 PE=1 SV=2	12	2329.67	2382.68	2606.92	3190.6	2192.15	2602.34	2853.54	2618.49	2282.56	2136.74
sp|P51692|STA5B_HUMAN	STAT5B	Signal transducer and activator of transcription 5B OS=Homo sapiens GN=STAT5B PE=1 SV=2	5	684.692	845.095	772.063	875.9	1041.62	710.778	1014.61	734.35	792.148	428.002
sp|P51784|UBP11_HUMAN	USP11	Ubiquitin carboxyl-terminal hydrolase 11 OS=Homo sapiens GN=USP11 PE=1 SV=3	10	654.089	638.747	1105.76	1253.72	881.795	1060.1	1344.35	861.797	1014.36	892.774
sp|P51790|CLCN3_HUMAN	CLCN3	H(+)/Cl(-) exchange transporter 3 OS=Homo sapiens GN=CLCN3 PE=1 SV=2	4	306.801	389.985	451.626	518.495	452.874	445.165	492.392	403.755	673.845	435.68
sp|P51798|CLCN7_HUMAN	CLCN7	H(+)/Cl(-) exchange transporter 7 OS=Homo sapiens GN=CLCN7 PE=1 SV=2	6	474.792	540.619	550.847	731.482	475.374	521.548	572.846	733.564	540.64	541.82
sp|P51808|DYLT3_HUMAN	DYNLT3	Dynein light chain Tctex-type 3 OS=Homo sapiens GN=DYNLT3 PE=1 SV=1	3	310.506	352.816	380.297	504.296	373.51	381.249	467.264	418.612	293.044	365.23
sp|P51809|VAMP7_HUMAN	VAMP7	Vesicle-associated membrane protein 7 OS=Homo sapiens GN=VAMP7 PE=1 SV=3	7	1022.15	1210.11	1201.87	1522.36	1418.57	1175.67	1665.75	1364.34	1447.12	1331.87
sp|P51812|KS6A3_HUMAN	RPS6KA3	Ribosomal protein S6 kinase alpha-3 OS=Homo sapiens GN=RPS6KA3 PE=1 SV=1	16	1434.19	1534.1	1929.51	2544.27	1610.99	1847.96	1940.71	1714.18	1292.68	1369.81
sp|P51817|PRKX_HUMAN	PRKX	cAMP-dependent protein kinase catalytic subunit PRKX OS=Homo sapiens GN=PRKX PE=1 SV=1	1	123.953	122.988	139.445	147.495	136.675	119.879	143.766	99.0493	137.846	128.408
sp|P51858|HDGF_HUMAN	HDGF	Hepatoma-derived growth factor OS=Homo sapiens GN=HDGF PE=1 SV=1	26	4881.22	4736.5	4802.36	5754.38	5574.25	4590.29	6574.07	4560.08	6346.07	5622.52
sp|P51946|CCNH_HUMAN	CCNH	Cyclin-H OS=Homo sapiens GN=CCNH PE=1 SV=1	9	1694.21	1466.97	1597.39	2028.89	1563.55	1576.53	1920.2	1904.13	1273.09	1562.5
sp|P51948|MAT1_HUMAN	MNAT1	CDK-activating kinase assembly factor MAT1 OS=Homo sapiens GN=MNAT1 PE=1 SV=1	8	1155.19	1143.49	1092.39	1404.83	936.074	1102.89	1232.04	1228.46	964.766	1007.17
sp|P51955|NEK2_HUMAN	NEK2	Serine/threonine-protein kinase Nek2 OS=Homo sapiens GN=NEK2 PE=1 SV=1	1	29.8731	48.1615	33.8675	53.8301	62.3	57.7333	61.8694	52.3434	85.9788	56.0013
sp|P51965|UB2E1_HUMAN	UBE2E1	Ubiquitin-conjugating enzyme E2 E1 OS=Homo sapiens GN=UBE2E1 PE=1 SV=1	3	624.861	668.949	811.544	924.126	630.996	719.163	747.922	596.052	507.762	650.756
sp|P51970|NDUA8_HUMAN	NDUFA8	NADH dehydrogenase [ubiquinone] 1 alpha subcomplex subunit 8 OS=Homo sapiens GN=NDUFA8 PE=1 SV=3	6	1533.82	1636.14	1078.11	1382.86	1608.88	1377.31	1500.15	1282.82	1435.66	1732.41
sp|P51991|ROA3_HUMAN	HNRNPA3	Heterogeneous nuclear ribonucleoprotein A3 OS=Homo sapiens GN=HNRNPA3 PE=1 SV=2	48	8524.72	11721.2	9448.72	10702.5	10900.2	10172.6	15161.5	9869.93	17205.8	10366.1
sp|P52209|6PGD_HUMAN	PGD	6-phosphogluconate dehydrogenase, decarboxylating OS=Homo sapiens GN=PGD PE=1 SV=3	29	4217.29	4270.87	6051.62	6991.87	4239.69	4745.37	6864.63	5175.75	3724.19	3747.95
sp|P52272|HNRPM_HUMAN	HNRNPM	Heterogeneous nuclear ribonucleoprotein M OS=Homo sapiens GN=HNRNPM PE=1 SV=3	116	14463.3	15496.6	13716.1	17289.1	16489.4	15844.1	18508.8	16362.8	17573	14719.7
sp|P52292|IMA1_HUMAN	KPNA2	Importin subunit alpha-1 OS=Homo sapiens GN=KPNA2 PE=1 SV=1	32	4255.17	5605.07	4579.44	5119.06	4146.2	4250.18	5135.11	4538.98	4917.08	3613.37
sp|P52294|IMA5_HUMAN	KPNA1	Importin subunit alpha-5 OS=Homo sapiens GN=KPNA1 PE=1 SV=3	19	2039.84	2480.01	2169.38	2667.25	2386.17	2275.71	2888.47	2283.73	2562.36	2160.78
sp|P52298|NCBP2_HUMAN	NCBP2	Nuclear cap-binding protein subunit 2 OS=Homo sapiens GN=NCBP2 PE=1 SV=1	7	1044.33	1052.51	1119.83	1407.37	1007.62	1123.86	1126.64	1104.66	866.957	1151.76
sp|P52306-5|GDS1_HUMAN	RAP1GDS1	Isoform 5 of Rap1 GTPase-GDP dissociation stimulator 1 OS=Homo sapiens GN=RAP1GDS1	11	1492.63	1468.46	1676.7	1767.15	1510.5	1771.83	1564.35	1058.95	1530.23	1807.67
sp|P52434|RPAB3_HUMAN	POLR2H	DNA-directed RNA polymerases I, II, and III subunit RPABC3 OS=Homo sapiens GN=POLR2H PE=1 SV=4	4	365.239	370.863	437.445	455.282	330.34	362.694	486.469	359.475	331.951	307.026
sp|P52435|RPB11_HUMAN	POLR2J	DNA-directed RNA polymerase II subunit RPB11-a OS=Homo sapiens GN=POLR2J PE=1 SV=1	5	1106.09	1066.99	1096.47	1360.7	1047.02	1148.55	1057.48	1113.71	788.618	998.44
sp|P52564|MP2K6_HUMAN	MAP2K6	Dual specificity mitogen-activated protein kinase kinase 6 OS=Homo sapiens GN=MAP2K6 PE=1 SV=1	4	854.22	953.445	875.686	664.714	846.551	799.024	732.548	358.08	790.501	987.291
sp|P52565|GDIR1_HUMAN	ARHGDIA	Rho GDP-dissociation inhibitor 1 OS=Homo sapiens GN=ARHGDIA PE=1 SV=3	14	2336.79	2830.62	2429.7	2504.34	2962.98	2449.54	2428.92	1692.92	1798.76	2829.15
sp|P52594-4|AGFG1_HUMAN	AGFG1	Isoform 4 of Arf-GAP domain and FG repeat-containing protein 1 OS=Homo sapiens GN=AGFG1	10	1106.63	1222.77	1719.14	2370.49	1727.4	1749.44	2041.65	1742.93	1421.71	1371.09
sp|P52597|HNRPF_HUMAN	HNRNPF	Heterogeneous nuclear ribonucleoprotein F OS=Homo sapiens GN=HNRNPF PE=1 SV=3	34	5255.63	5918.14	4979.92	5424.84	6032.58	4922.91	6852.47	5054.54	6053.97	6208.74
sp|P52630|STAT2_HUMAN	STAT2	Signal transducer and activator of transcription 2 OS=Homo sapiens GN=STAT2 PE=1 SV=1	2	69.2568	73.6737	90.1545	103.941	102.244	95.9659	118.417	75.0611	104.307	103.044
sp|P52657|T2AG_HUMAN	GTF2A2	Transcription initiation factor IIA subunit 2 OS=Homo sapiens GN=GTF2A2 PE=1 SV=1	1	315.029	340.577	331.389	427.672	337.204	318.115	394.445	345.766	248.424	264.038
sp|P52701|MSH6_HUMAN	MSH6	DNA mismatch repair protein Msh6 OS=Homo sapiens GN=MSH6 PE=1 SV=2	47	8624.91	8937.02	6889.41	7709.65	8728.49	7672.01	8500.33	6876.48	7172.33	6912.67
sp|P52732|KIF11_HUMAN	KIF11	Kinesin-like protein KIF11 OS=Homo sapiens GN=KIF11 PE=1 SV=2	23	2909.91	3493.4	3407.81	4553.62	3769.33	4223.76	3779.04	3481.84	3355.23	2991.4
sp|P52735|VAV2_HUMAN	VAV2	Guanine nucleotide exchange factor VAV2 OS=Homo sapiens GN=VAV2 PE=1 SV=2	12	966.285	902.179	927.193	1453.62	1141.29	1016.64	1415.2	1350.77	1143.68	909.331
sp|P52739|ZN131_HUMAN	ZNF131	Zinc finger protein 131 OS=Homo sapiens GN=ZNF131 PE=1 SV=2	4	386.71	386.699	392.755	467.93	359.684	378.696	462.717	351.02	333.377	397.264
sp|P52747|ZN143_HUMAN	ZNF143	Zinc finger protein 143 OS=Homo sapiens GN=ZNF143 PE=1 SV=2	3	68.7531	87.0474	80.0196	121.757	102.226	102.552	92.9879	94.8823	87.0974	105.077
sp|P52756|RBM5_HUMAN	RBM5	RNA-binding protein 5 OS=Homo sapiens GN=RBM5 PE=1 SV=2	7	690.989	800.948	754.9	919.819	766.444	823.315	803.276	738.664	822.608	832.116
sp|P52758|UK114_HUMAN	HRSP12	Ribonuclease UK114 OS=Homo sapiens GN=HRSP12 PE=1 SV=1	4	520.075	461.777	453.272	519.131	488.566	531.626	560.487	449.062	682.812	620.74
sp|P52788|SPSY_HUMAN	SMS	Spermine synthase OS=Homo sapiens GN=SMS PE=1 SV=2	31	4989.98	4628.19	4861	5919.61	5068.09	4691.5	5988.8	4533.92	4638.67	4689.5
sp|P52789|HXK2_HUMAN	HK2	Hexokinase-2 OS=Homo sapiens GN=HK2 PE=1 SV=2	26	4774.29	4326.33	4755.2	4578.68	3445.15	3531.1	4946.13	3727.24	3844.34	3897.79
sp|P52815|RM12_HUMAN	MRPL12	39S ribosomal protein L12, mitochondrial OS=Homo sapiens GN=MRPL12 PE=1 SV=2	16	3103.18	2857.93	2650	3377.03	2797.69	2806.16	3449.22	3080.02	2684.92	3092.34
sp|P52888|THOP1_HUMAN	THOP1	Thimet oligopeptidase OS=Homo sapiens GN=THOP1 PE=1 SV=2	30	4534.44	4709.17	5179.27	5927.79	4844.5	5041.7	6036.85	4122.74	5122.92	5144.92
sp|P52907|CAZA1_HUMAN	CAPZA1	F-actin-capping protein subunit alpha-1 OS=Homo sapiens GN=CAPZA1 PE=1 SV=3	15	1512.3	1702.09	1719.32	2168.87	1813.06	1727.43	2460.29	1938.95	1992.43	1985.41
sp|P52948|NUP98_HUMAN	NUP98	Nuclear pore complex protein Nup98-Nup96 OS=Homo sapiens GN=NUP98 PE=1 SV=4	51	9161.15	9517.68	8488.5	10298.6	9243.56	8895.68	11113.1	9649.38	9226.26	8926.99
sp|P53004|BIEA_HUMAN	BLVRA	Biliverdin reductase A OS=Homo sapiens GN=BLVRA PE=1 SV=2	16	3243.75	3585.44	3940.41	4747.22	4396.01	4703.03	3428.44	3028.3	2638.41	2189.9
sp|P53007|TXTP_HUMAN	SLC25A1	Tricarboxylate transport protein, mitochondrial OS=Homo sapiens GN=SLC25A1 PE=1 SV=2	13	2694.63	3478.19	2810.67	2768.17	3113.44	3137.11	2944.64	2107.4	2054.95	2711.98
sp|P53041|PPP5_HUMAN	PPP5C	Serine/threonine-protein phosphatase 5 OS=Homo sapiens GN=PPP5C PE=1 SV=1	23	3838.95	3782.42	4003.45	4610.73	4576.24	3714.91	5392.37	3343.1	4258.6	3851.62
sp|P53350|PLK1_HUMAN	PLK1	Serine/threonine-protein kinase PLK1 OS=Homo sapiens GN=PLK1 PE=1 SV=1	15	1640.01	2699.77	2252.1	2487.41	2177.73	1941.75	2655.42	2358.75	2138.46	1961.46
sp|P53365|ARFP2_HUMAN	ARFIP2	Arfaptin-2 OS=Homo sapiens GN=ARFIP2 PE=1 SV=1	9	894.054	1020.63	960.553	1155.29	751.788	1093.84	801.885	811.346	907.415	1095.06
sp|P53367|ARFP1_HUMAN	ARFIP1	Arfaptin-1 OS=Homo sapiens GN=ARFIP1 PE=1 SV=2	17	2163.49	2292.32	2411.22	2900.74	2438.6	2537.81	2337.43	2103.24	2153.43	2101.68
sp|P53384|NUBP1_HUMAN	NUBP1	Cytosolic Fe-S cluster assembly factor NUBP1 OS=Homo sapiens GN=NUBP1 PE=1 SV=2	5	1175.28	1283.98	1451.71	1777.62	1349.16	1378.24	1646.93	1304.86	1278.48	1305.32
[truncated: 5,006 more rows]

## Sheet: Processed
Supplementary Data 1. The proteins and peptides identified by quantitative proteomic protein analysis in the processed data.				Log2(Treatment/Control)
Protein Id	Gene Symbol	Description	Quantified peptides	ATO	ATRA	ATO+ATRA	Pin1KO
sp|Q13526|PIN1_HUMAN	PIN1	Peptidyl-prolyl cis-trans isomerase NIMA-interacting 1 OS=Homo sapiens GN=PIN1 PE=1 SV=1	10	0.0275702	-0.220422	-1.35057	-4.1458
sp|P55957-2|BID_HUMAN	BID	Isoform 2 of BH3-interacting domain death agonist OS=Homo sapiens GN=BID	4	0.555443	0.25496	0.195358	-3.88751
tr|J3KRF5|J3KRF5_HUMAN	CLTC	Clathrin heavy chain 1 (Fragment) OS=Homo sapiens GN=CLTC PE=4 SV=1	1	-0.98283	-0.87613	0.109615	-3.20719
sp|Q7Z2Y8|GVIN1_HUMAN	GVINP1	Interferon-induced very large GTPase 1 OS=Homo sapiens GN=GVINP1 PE=2 SV=2	1	-1.51179	-1.84772	-2.36698	-2.94045
sp|Q8N0Z3|SPICE_HUMAN	SPICE1	Spindle and centriole-associated protein 1 OS=Homo sapiens GN=SPICE1 PE=1 SV=1	1	-1.90424	-2.17333	-2.39309	-2.7528
sp|Q9BV81|EMC6_HUMAN	EMC6	ER membrane protein complex subunit 6 OS=Homo sapiens GN=EMC6 PE=1 SV=1	1	-0.310897	-0.760805	-0.608802	-2.68633
sp|Q6ZS30|NBEL1_HUMAN	NBEAL1	Neurobeachin-like protein 1 OS=Homo sapiens GN=NBEAL1 PE=2 SV=3	1	-1.45664	-1.57386	-1.68141	-2.33276
sp|O75096|LRP4_HUMAN	LRP4	Low-density lipoprotein receptor-related protein 4 OS=Homo sapiens GN=LRP4 PE=1 SV=4	1	-1.20456	-1.13156	-1.36772	-2.2464
tr|H7BY16|H7BY16_HUMAN	NCL	Nucleolin (Fragment) OS=Homo sapiens GN=NCL PE=2 SV=1	1	-0.644063	-1.16342	-1.28029	-2.16152
sp|Q6QNY0|BL1S3_HUMAN	BLOC1S3	Biogenesis of lysosome-related organelles complex 1 subunit 3 OS=Homo sapiens GN=BLOC1S3 PE=1 SV=1	2	-1.48744	-1.41547	-1.76027	-2.07405
sp|Q86TG7-2|PEG10_HUMAN	PEG10	Isoform RF1 of Retrotransposon-derived protein PEG10 OS=Homo sapiens GN=PEG10	1	-0.53243	-1.29643	-0.831513	-2.0655
sp|P47974|TISD_HUMAN	ZFP36L2	Zinc finger protein 36, C3H1 type-like 2 OS=Homo sapiens GN=ZFP36L2 PE=1 SV=3	1	-0.493854	-0.579579	-1.1482	-1.95532
sp|Q86TG7|PEG10_HUMAN	PEG10	Retrotransposon-derived protein PEG10 OS=Homo sapiens GN=PEG10 PE=1 SV=2	4	-0.5042	-0.968013	-0.73387	-1.90493
sp|O14810|CPLX1_HUMAN	CPLX1	Complexin-1 OS=Homo sapiens GN=CPLX1 PE=1 SV=1	1	-0.117887	-0.550637	-1.39768	-1.84589
sp|O60725|ICMT_HUMAN	ICMT	Protein-S-isoprenylcysteine O-methyltransferase OS=Homo sapiens GN=ICMT PE=1 SV=1	1	-0.372227	-0.462657	-0.305977	-1.80042
sp|Q7L5N7|PCAT2_HUMAN	LPCAT2	Lysophosphatidylcholine acyltransferase 2 OS=Homo sapiens GN=LPCAT2 PE=1 SV=1	3	0.0633936	-0.0977033	0.059237	-1.62591
sp|P23471|PTPRZ_HUMAN	PTPRZ1	Receptor-type tyrosine-protein phosphatase zeta OS=Homo sapiens GN=PTPRZ1 PE=1 SV=4	1	-1.94818	-1.51413	-1.27389	-1.62473
sp|Q9H3Z4|DNJC5_HUMAN	DNAJC5	DnaJ homolog subfamily C member 5 OS=Homo sapiens GN=DNAJC5 PE=1 SV=1	1	-0.205129	-0.412725	-0.411507	-1.60487
sp|Q92743|HTRA1_HUMAN	HTRA1	Serine protease HTRA1 OS=Homo sapiens GN=HTRA1 PE=1 SV=1	1	-1.09988	-1.04844	-1.32551	-1.57481
sp|P12931-2|SRC_HUMAN	SRC	Isoform 2 of Proto-oncogene tyrosine-protein kinase Src OS=Homo sapiens GN=SRC	1	-0.326528	-0.643527	-0.434028	-1.56184
sp|P61218|RPAB2_HUMAN	POLR2F	DNA-directed RNA polymerases I, II, and III subunit RPABC2 OS=Homo sapiens GN=POLR2F PE=1 SV=1	5	-0.265925	-0.502542	-0.537787	-1.55999
sp|Q9UKU7|ACAD8_HUMAN	ACAD8	Isobutyryl-CoA dehydrogenase, mitochondrial OS=Homo sapiens GN=ACAD8 PE=1 SV=1	1	-1.74675	-1.52551	-2.11815	-1.55992
sp|P02679|FIBG_HUMAN	FGG	Fibrinogen gamma chain OS=Homo sapiens GN=FGG PE=1 SV=3	1	-1.26699	-2.22916	-0.101768	-1.55492
sp|Q969Q0|RL36L_HUMAN	RPL36AL	60S ribosomal protein L36a-like OS=Homo sapiens GN=RPL36AL PE=1 SV=3	2	0.12492	-0.531505	-0.714922	-1.52601
sp|O75506|HSBP1_HUMAN	HSBP1	Heat shock factor-binding protein 1 OS=Homo sapiens GN=HSBP1 PE=1 SV=1	2	0.179408	-0.613475	-0.397566	-1.50534
sp|Q9NPG4|PCD12_HUMAN	PCDH12	Protocadherin-12 OS=Homo sapiens GN=PCDH12 PE=2 SV=1	1	-0.916053	1.41732	-1.12155	-1.47818
sp|P02795|MT2_HUMAN	MT2A	Metallothionein-2 OS=Homo sapiens GN=MT2A PE=1 SV=1	4	0.105706	-0.803014	0.454915	-1.46204
sp|Q8IUE6|H2A2B_HUMAN	HIST2H2AB	Histone H2A type 2-B OS=Homo sapiens GN=HIST2H2AB PE=1 SV=3	3	-0.281831	-0.377315	-0.389184	-1.44483
sp|O43731|ERD23_HUMAN	KDELR3	ER lumen protein retaining receptor 3 OS=Homo sapiens GN=KDELR3 PE=2 SV=1	1	0.130704	0.015344	-0.434531	-1.43352
sp|Q8IWD4|CC117_HUMAN	CCDC117	Coiled-coil domain-containing protein 117 OS=Homo sapiens GN=CCDC117 PE=2 SV=1	1	-0.104413	-0.160373	-0.864179	-1.42909
sp|P02751-15|FINC_HUMAN	FN1	Isoform 15 of Fibronectin OS=Homo sapiens GN=FN1	26	-1.10522	-1.93991	-0.572556	-1.42092
tr|H0YHI0|H0YHI0_HUMAN	CHURC1-FNTB	Protein CHURC1-FNTB (Fragment) OS=Homo sapiens GN=CHURC1-FNTB PE=2 SV=1	1	0.0485911	-0.258073	-0.135876	-1.40988
sp|Q16385-2|SSX2_HUMAN	SSX2	Isoform 2 of Protein SSX2 OS=Homo sapiens GN=SSX2	1	0.227553	0.0189643	0.0506137	-1.40124
sp|P54284|CACB3_HUMAN	CACNB3	Voltage-dependent L-type calcium channel subunit beta-3 OS=Homo sapiens GN=CACNB3 PE=1 SV=1	2	-0.00929228	-2.17845	0.0101123	-1.38163
sp|P11233|RALA_HUMAN	RALA	Ras-related protein Ral-A OS=Homo sapiens GN=RALA PE=1 SV=1	4	0.147414	-0.154231	-0.227149	-1.35987
sp|O14561|ACPM_HUMAN	NDUFAB1	Acyl carrier protein, mitochondrial OS=Homo sapiens GN=NDUFAB1 PE=1 SV=3	6	-0.109877	-0.535083	-0.302507	-1.35766
sp|Q9Y485|DMXL1_HUMAN	DMXL1	DmX-like protein 1 OS=Homo sapiens GN=DMXL1 PE=1 SV=3	6	-1.19966	-1.05574	-1.25179	-1.33924
sp|Q8NEC7|GSTCD_HUMAN	GSTCD	Glutathione S-transferase C-terminal domain-containing protein OS=Homo sapiens GN=GSTCD PE=1 SV=2	2	-0.391072	-0.290224	-0.675925	-1.33663
sp|Q9BVW5|TIPIN_HUMAN	TIPIN	TIMELESS-interacting protein OS=Homo sapiens GN=TIPIN PE=1 SV=2	4	-0.378198	-0.454088	-0.364213	-1.31687
sp|P0CG13|CTF8_HUMAN	CHTF8	Chromosome transmission fidelity protein 8 homolog OS=Homo sapiens GN=CHTF8 PE=1 SV=1	1	-0.234596	-0.119804	-0.377368	-1.30517
sp|O00273-2|DFFA_HUMAN	DFFA	Isoform DFF35 of DNA fragmentation factor subunit alpha OS=Homo sapiens GN=DFFA	1	0.050068	-0.31383	-0.421133	-1.29449
sp|P0C7P0|CISD3_HUMAN	CISD3	CDGSH iron-sulfur domain-containing protein 3, mitochondrial OS=Homo sapiens GN=CISD3 PE=1 SV=1	1	-0.897597	-0.901339	-1.5778	-1.24683
sp|Q16678|CP1B1_HUMAN	CYP1B1	Cytochrome P450 1B1 OS=Homo sapiens GN=CYP1B1 PE=1 SV=2	2	-0.130945	-0.629395	-0.0109547	-1.24368
sp|O14874|BCKD_HUMAN	BCKDK	[3-methyl-2-oxobutanoate dehydrogenase [lipoamide]] kinase, mitochondrial OS=Homo sapiens GN=BCKDK PE=1 SV=2	2	-0.572726	-0.541417	-0.989359	-1.23505
sp|P61224|RAP1B_HUMAN	RAP1B	Ras-related protein Rap-1b OS=Homo sapiens GN=RAP1B PE=1 SV=1	9	-0.110013	-0.0476565	-0.184191	-1.23356
sp|Q9Y6R0|NUMBL_HUMAN	NUMBL	Numb-like protein OS=Homo sapiens GN=NUMBL PE=1 SV=1	3	-0.0196184	-0.1917	-0.410363	-1.22048
sp|Q86VW0|SESD1_HUMAN	SESTD1	SEC14 domain and spectrin repeat-containing protein 1 OS=Homo sapiens GN=SESTD1 PE=1 SV=2	1	-1.26424	-0.943739	-0.278569	-1.21992
sp|Q13490|BIRC2_HUMAN	BIRC2	Baculoviral IAP repeat-containing protein 2 OS=Homo sapiens GN=BIRC2 PE=1 SV=2	1	-0.270391	-0.19706	-0.518152	-1.21199
sp|A8MT69|CENPX_HUMAN	STRA13	Centromere protein X OS=Homo sapiens GN=STRA13 PE=1 SV=1	1	-0.151048	-0.42062	-0.6197	-1.19765
sp|Q9NX01|TXN4B_HUMAN	TXNL4B	Thioredoxin-like protein 4B OS=Homo sapiens GN=TXNL4B PE=1 SV=1	5	0.303516	-0.0467425	-0.215986	-1.17629
sp|Q5VUM1|CF057_HUMAN	C6orf57	UPF0369 protein C6orf57 OS=Homo sapiens GN=C6orf57 PE=2 SV=1	1	-0.264445	0.0509229	-0.884031	-1.16524
sp|P62273|RS29_HUMAN	RPS29	40S ribosomal protein S29 OS=Homo sapiens GN=RPS29 PE=1 SV=2	7	-0.234576	-0.305937	-0.296706	-1.16087
sp|Q9Y4Y9|LSM5_HUMAN	LSM5	U6 snRNA-associated Sm-like protein LSm5 OS=Homo sapiens GN=LSM5 PE=1 SV=3	4	0.102359	-0.365589	-0.241942	-1.15205
sp|Q9P219|DAPLE_HUMAN	CCDC88C	Protein Daple OS=Homo sapiens GN=CCDC88C PE=1 SV=3	3	-0.228816	-0.467816	-0.636064	-1.15103
sp|Q03001-8|DYST_HUMAN	DST	Isoform 2 of Dystonin OS=Homo sapiens GN=DST	2	0.24515	0.130109	-0.0545537	-1.14722
sp|Q14157-1|UBP2L_HUMAN	UBAP2L	Isoform 2 of Ubiquitin-associated protein 2-like OS=Homo sapiens GN=UBAP2L	4	-0.546418	-0.536222	-0.809616	-1.14597
sp|P05187|PPB1_HUMAN	ALPP	Alkaline phosphatase, placental type OS=Homo sapiens GN=ALPP PE=1 SV=2	16	-0.764954	-0.279077	-1.80907	-1.14583
sp|Q9Y6A9|SPCS1_HUMAN	SPCS1	Signal peptidase complex subunit 1 OS=Homo sapiens GN=SPCS1 PE=1 SV=4	1	-0.0557454	-0.283893	-0.27586	-1.11822
sp|Q9H467|CUED2_HUMAN	CUEDC2	CUE domain-containing protein 2 OS=Homo sapiens GN=CUEDC2 PE=1 SV=1	1	0.00950675	-0.364286	-0.272556	-1.11643
sp|Q8NBJ7|SUMF2_HUMAN	SUMF2	Sulfatase-modifying factor 2 OS=Homo sapiens GN=SUMF2 PE=1 SV=2	6	-0.320222	-0.00977409	-0.319285	-1.10995
sp|Q01415|GALK2_HUMAN	GALK2	N-acetylgalactosamine kinase OS=Homo sapiens GN=GALK2 PE=1 SV=1	3	-0.446007	-0.482873	-0.86984	-1.10319
sp|O95007|OR6B1_HUMAN	OR6B1	Olfactory receptor 6B1 OS=Homo sapiens GN=OR6B1 PE=2 SV=1	2	-0.211347	-0.201872	-0.664408	-1.0967
sp|Q8IVH8|M4K3_HUMAN	MAP4K3	Mitogen-activated protein kinase kinase kinase kinase 3 OS=Homo sapiens GN=MAP4K3 PE=1 SV=1	1	-0.351593	-0.219617	-0.750785	-1.09465
sp|P05204|HMGN2_HUMAN	HMGN2	Non-histone chromosomal protein HMG-17 OS=Homo sapiens GN=HMGN2 PE=1 SV=3	6	-0.388697	-0.22135	0.300306	-1.09462
sp|Q9HCE3|ZN532_HUMAN	ZNF532	Zinc finger protein 532 OS=Homo sapiens GN=ZNF532 PE=1 SV=2	1	-0.139642	-0.468362	-0.157207	-1.08747
sp|P49590|SYHM_HUMAN	HARS2	Probable histidine--tRNA ligase, mitochondrial OS=Homo sapiens GN=HARS2 PE=1 SV=1	4	-0.601868	-0.422081	-0.719224	-1.08268
sp|P15531-2|NDKA_HUMAN	NME1	Isoform 2 of Nucleoside diphosphate kinase A OS=Homo sapiens GN=NME1	3	-0.625946	-0.90746	-1.10258	-1.0774
sp|Q8NA72|POC5_HUMAN	POC5	Centrosomal protein POC5 OS=Homo sapiens GN=POC5 PE=1 SV=2	1	-0.164993	-0.121127	-0.207147	-1.05496
sp|P53990-2|IST1_HUMAN	IST1	Isoform 2 of IST1 homolog OS=Homo sapiens GN=IST1	2	0.0145777	-0.247855	-0.268879	-1.05324
sp|Q8IWF2|FXRD2_HUMAN	FOXRED2	FAD-dependent oxidoreductase domain-containing protein 2 OS=Homo sapiens GN=FOXRED2 PE=1 SV=1	1	-0.0563372	-0.555926	-0.791307	-1.04652
sp|Q6ICB0|DESI1_HUMAN	DESI1	Desumoylating isopeptidase 1 OS=Homo sapiens GN=DESI1 PE=1 SV=1	1	-0.263989	-0.306248	-0.283275	-1.04338
sp|O75459|PAGE1_HUMAN	PAGE1	P antigen family member 1 OS=Homo sapiens GN=PAGE1 PE=1 SV=2	3	0.607698	0.211057	0.22993	-1.02733
tr|E9PN48|E9PN48_HUMAN	ARFGAP2	ADP-ribosylation factor GTPase-activating protein 2 (Fragment) OS=Homo sapiens GN=ARFGAP2 PE=2 SV=1	1	-1.05843	-1.25086	-1.29624	-1.0166
sp|O96017|CHK2_HUMAN	CHEK2	Serine/threonine-protein kinase Chk2 OS=Homo sapiens GN=CHEK2 PE=1 SV=1	7	-0.0859026	-0.318359	-0.392105	-1.01262
sp|Q9UM22|EPDR1_HUMAN	EPDR1	Mammalian ependymin-related protein 1 OS=Homo sapiens GN=EPDR1 PE=1 SV=2	1	0.244696	-0.102207	-1.11682	-1.00924
sp|Q8NEY8-3|PPHLN_HUMAN	PPHLN1	Isoform 3 of Periphilin-1 OS=Homo sapiens GN=PPHLN1	5	-0.135694	-0.225717	-0.539028	-0.999292
sp|P78504|JAG1_HUMAN	JAG1	Protein jagged-1 OS=Homo sapiens GN=JAG1 PE=1 SV=3	1	-0.231805	-0.363508	-0.351069	-0.995257
sp|Q7RTP6|MICA3_HUMAN	MICAL3	Protein-methionine sulfoxide oxidase MICAL3 OS=Homo sapiens GN=MICAL3 PE=1 SV=2	9	-0.170568	-0.181914	-0.18307	-0.993066
sp|Q53GT1|KLH22_HUMAN	KLHL22	Kelch-like protein 22 OS=Homo sapiens GN=KLHL22 PE=1 SV=2	1	-0.139818	-0.211824	-0.546096	-0.987741
sp|A2RUC4|TYW5_HUMAN	TYW5	tRNA wybutosine-synthesizing protein 5 OS=Homo sapiens GN=TYW5 PE=1 SV=1	2	0.147822	0.0434243	-0.226417	-0.981772
sp|Q96GD0|PLPP_HUMAN	PDXP	Pyridoxal phosphate phosphatase OS=Homo sapiens GN=PDXP PE=1 SV=2	4	0.0802456	0.0104959	-0.25115	-0.971824
sp|Q9BXK5|B2L13_HUMAN	BCL2L13	Bcl-2-like protein 13 OS=Homo sapiens GN=BCL2L13 PE=1 SV=1	6	0.0458535	-0.0223972	-0.370489	-0.969591
sp|Q8WUJ0|STYX_HUMAN	STYX	Serine/threonine/tyrosine-interacting protein OS=Homo sapiens GN=STYX PE=1 SV=1	1	0.119506	-0.120058	-0.278767	-0.965945
sp|Q9BT22|ALG1_HUMAN	ALG1	Chitobiosyldiphosphodolichol beta-mannosyltransferase OS=Homo sapiens GN=ALG1 PE=1 SV=2	4	-0.452493	-0.282469	-0.561602	-0.963383
tr|E9PPU0|E9PPU0_HUMAN	EPPK1	Epiplakin OS=Homo sapiens GN=EPPK1 PE=4 SV=1	1	-0.517466	-0.785698	-0.644914	-0.962487
sp|P01023|A2MG_HUMAN	A2M	Alpha-2-macroglobulin OS=Homo sapiens GN=A2M PE=1 SV=3	6	-1.19667	-1.05338	-0.813556	-0.961851
sp|P30566|PUR8_HUMAN	ADSL	Adenylosuccinate lyase OS=Homo sapiens GN=ADSL PE=1 SV=2	19	0.04371	-0.0552438	-0.253214	-0.95267
sp|Q969T7|5NT3B_HUMAN	NT5C3B	7-methylguanosine phosphate-specific 5'-nucleotidase OS=Homo sapiens GN=NT5C3B PE=1 SV=4	2	-0.182079	-0.114468	-0.373343	-0.952189
sp|Q9BWT1-2|CDCA7_HUMAN	CDCA7	Isoform 2 of Cell division cycle-associated protein 7 OS=Homo sapiens GN=CDCA7	1	1.19878	-0.137632	-0.0320725	-0.952126
sp|P62256|UBE2H_HUMAN	UBE2H	Ubiquitin-conjugating enzyme E2 H OS=Homo sapiens GN=UBE2H PE=1 SV=1	3	0.453455	0.274009	0.28922	-0.952122
sp|Q8N587|ZN561_HUMAN	ZNF561	Zinc finger protein 561 OS=Homo sapiens GN=ZNF561 PE=2 SV=2	2	-0.130472	-0.239922	-0.32665	-0.95107
sp|P62917|RL8_HUMAN	RPL8	60S ribosomal protein L8 OS=Homo sapiens GN=RPL8 PE=1 SV=2	44	-0.414902	-0.445711	-0.343649	-0.940183
sp|P31641|SC6A6_HUMAN	SLC6A6	Sodium- and chloride-dependent taurine transporter OS=Homo sapiens GN=SLC6A6 PE=1 SV=2	2	0.251698	-0.589584	-0.230119	-0.934393
sp|Q99470|SDF2_HUMAN	SDF2	Stromal cell-derived factor 2 OS=Homo sapiens GN=SDF2 PE=1 SV=2	4	0.30744	-0.167374	-0.0693798	-0.93178
sp|Q8TB05|UBAD1_HUMAN	UBALD1	UBA-like domain-containing protein 1 OS=Homo sapiens GN=UBALD1 PE=2 SV=1	1	-0.258676	-0.383938	-0.395833	-0.930795
sp|Q96S21|RB40C_HUMAN	RAB40C	Ras-related protein Rab-40C OS=Homo sapiens GN=RAB40C PE=1 SV=1	1	-0.152598	-0.195729	-0.16704	-0.926202
sp|P49593|PPM1F_HUMAN	PPM1F	Protein phosphatase 1F OS=Homo sapiens GN=PPM1F PE=1 SV=3	7	0.0375159	-0.200266	-0.221286	-0.923796
sp|Q5T7W7|TSTD2_HUMAN	TSTD2	Thiosulfate sulfurtransferase/rhodanese-like domain-containing protein 2 OS=Homo sapiens GN=TSTD2 PE=1 SV=1	1	-0.723428	-0.554164	-1.18317	-0.922233
sp|Q9BSE5|SPEB_HUMAN	AGMAT	Agmatinase, mitochondrial OS=Homo sapiens GN=AGMAT PE=1 SV=2	5	0.0957228	0.146822	0.362934	-0.921096
sp|P63096|GNAI1_HUMAN	GNAI1	Guanine nucleotide-binding protein G(i) subunit alpha-1 OS=Homo sapiens GN=GNAI1 PE=1 SV=2	4	0.0467852	-0.239945	-0.116431	-0.919519
sp|Q9ULX9|MAFF_HUMAN	MAFF	Transcription factor MafF OS=Homo sapiens GN=MAFF PE=1 SV=2	1	-0.17929	-0.202499	-0.421375	-0.917673
sp|P15407|FOSL1_HUMAN	FOSL1	Fos-related antigen 1 OS=Homo sapiens GN=FOSL1 PE=1 SV=1	3	0.0606748	0.582863	0.5032	-0.915367
sp|P25398|RS12_HUMAN	RPS12	40S ribosomal protein S12 OS=Homo sapiens GN=RPS12 PE=1 SV=3	25	-0.33309	-0.348278	-0.271295	-0.902465
sp|P78560|CRADD_HUMAN	CRADD	Death domain-containing protein CRADD OS=Homo sapiens GN=CRADD PE=1 SV=1	1	0.228336	-0.209913	-0.248225	-0.902033
sp|P08651-6|NFIC_HUMAN	NFIC	Isoform 6 of Nuclear factor 1 C-type OS=Homo sapiens GN=NFIC	1	-0.49995	-0.543797	-0.486332	-0.900531
sp|P85299-5|PRR5_HUMAN	PRR5	Isoform 5 of Proline-rich protein 5 OS=Homo sapiens GN=PRR5	1	-0.0893737	-0.0280685	0.0204951	-0.899808
sp|P49336|CDK8_HUMAN	CDK8	Cyclin-dependent kinase 8 OS=Homo sapiens GN=CDK8 PE=1 SV=1	1	0.0498344	-0.200645	-0.506454	-0.896835
sp|P84098|RL19_HUMAN	RPL19	60S ribosomal protein L19 OS=Homo sapiens GN=RPL19 PE=1 SV=1	19	-0.28153	-0.46991	-0.293861	-0.896608
sp|Q9H6U8-3|ALG9_HUMAN	ALG9	Isoform 3 of Alpha-1,2-mannosyltransferase ALG9 OS=Homo sapiens GN=ALG9	2	-0.0666039	-0.263979	-0.19313	-0.894725
sp|O75143-5|ATG13_HUMAN	ATG13	Isoform 5 of Autophagy-related protein 13 OS=Homo sapiens GN=ATG13	1	-0.135623	-0.38762	-0.543101	-0.894108
sp|Q9BV29-2|CO057_HUMAN	C15orf57	Isoform 2 of Uncharacterized protein C15orf57 OS=Homo sapiens GN=C15orf57	1	0.36669	0.0885776	-0.418992	-0.891675
sp|Q9BYE7|PCGF6_HUMAN	PCGF6	Polycomb group RING finger protein 6 OS=Homo sapiens GN=PCGF6 PE=1 SV=2	2	-0.289142	0.028559	-0.142699	-0.891032
sp|P35268|RL22_HUMAN	RPL22	60S ribosomal protein L22 OS=Homo sapiens GN=RPL22 PE=1 SV=2	14	-0.362215	-0.458857	-0.357156	-0.881479
sp|Q9H3H5|GPT_HUMAN	DPAGT1	UDP-N-acetylglucosamine--dolichyl-phosphate N-acetylglucosaminephosphotransferase OS=Homo sapiens GN=DPAGT1 PE=1 SV=2	1	-0.159488	-0.239936	-0.443175	-0.873441
sp|Q9Y5T5|UBP16_HUMAN	USP16	Ubiquitin carboxyl-terminal hydrolase 16 OS=Homo sapiens GN=USP16 PE=1 SV=1	7	-0.0519049	-0.227564	-0.221203	-0.873428
sp|Q9NX55|HYPK_HUMAN	HYPK	Huntingtin-interacting protein K OS=Homo sapiens GN=HYPK PE=1 SV=2	8	0.0802232	-0.294119	-0.391387	-0.870254
sp|A9UHW6|MI4GD_HUMAN	MIF4GD	MIF4G domain-containing protein OS=Homo sapiens GN=MIF4GD PE=1 SV=1	2	-0.00153048	-0.318196	-0.428949	-0.868827
sp|P02771|FETA_HUMAN	AFP	Alpha-fetoprotein OS=Homo sapiens GN=AFP PE=1 SV=1	1	-2.73367	-1.54123	-1.3549	-0.868571
sp|O60664-3|PLIN3_HUMAN	PLIN3	Isoform 3 of Perilipin-3 OS=Homo sapiens GN=PLIN3	1	-0.167496	-0.36879	-0.635266	-0.859919
sp|P21964|COMT_HUMAN	COMT	Catechol O-methyltransferase OS=Homo sapiens GN=COMT PE=1 SV=2	20	0.110374	-0.168521	0.239064	-0.856221
sp|Q8N8U2|CDYL2_HUMAN	CDYL2	Chromodomain Y-like protein 2 OS=Homo sapiens GN=CDYL2 PE=1 SV=2	5	-0.263204	-0.202778	-0.57703	-0.854325
sp|Q6DN03|H2B2C_HUMAN	HIST2H2BC	Putative histone H2B type 2-C OS=Homo sapiens GN=HIST2H2BC PE=5 SV=3	14	-0.427005	-0.360125	-0.438578	-0.853941
sp|Q9NR81-2|ARHG3_HUMAN	ARHGEF3	Isoform 2 of Rho guanine nucleotide exchange factor 3 OS=Homo sapiens GN=ARHGEF3	1	-0.312511	-0.496779	-0.518997	-0.85252
sp|P58107|EPIPL_HUMAN	EPPK1	Epiplakin OS=Homo sapiens GN=EPPK1 PE=1 SV=2	112	-0.202571	-0.281682	-0.26996	-0.851086
sp|Q92551|IP6K1_HUMAN	IP6K1	Inositol hexakisphosphate kinase 1 OS=Homo sapiens GN=IP6K1 PE=1 SV=3	2	-0.372617	-0.323247	0.0127192	-0.850654
sp|P63146|UBE2B_HUMAN	UBE2B	Ubiquitin-conjugating enzyme E2 B OS=Homo sapiens GN=UBE2B PE=1 SV=1	3	-0.294456	-0.726934	-0.615033	-0.850234
sp|Q6NSH3|CT455_HUMAN	CT45A5	Cancer/testis antigen family 45 member A5 OS=Homo sapiens GN=CT45A5 PE=2 SV=1	7	-0.0180636	-0.0263185	-0.185972	-0.843781
sp|Q9NQP4|PFD4_HUMAN	PFDN4	Prefoldin subunit 4 OS=Homo sapiens GN=PFDN4 PE=1 SV=1	5	0.250026	-0.178339	-0.235198	-0.839506
sp|O00221|IKBE_HUMAN	NFKBIE	NF-kappa-B inhibitor epsilon OS=Homo sapiens GN=NFKBIE PE=1 SV=3	1	0.263847	-0.0917294	-0.128403	-0.837676
sp|O60239|3BP5_HUMAN	SH3BP5	SH3 domain-binding protein 5 OS=Homo sapiens GN=SH3BP5 PE=1 SV=2	1	-0.195041	-0.100394	-0.518604	-0.835337
sp|P17275|JUNB_HUMAN	JUNB	Transcription factor jun-B OS=Homo sapiens GN=JUNB PE=1 SV=1	6	-0.113366	0.00846636	-0.186157	-0.833739
sp|Q96HR8|NAF1_HUMAN	NAF1	H/ACA ribonucleoprotein complex non-core subunit NAF1 OS=Homo sapiens GN=NAF1 PE=1 SV=2	3	-0.136642	-0.379847	-0.4576	-0.831318
sp|Q9NP61|ARFG3_HUMAN	ARFGAP3	ADP-ribosylation factor GTPase-activating protein 3 OS=Homo sapiens GN=ARFGAP3 PE=1 SV=1	9	0.244769	0.171461	-0.00240624	-0.828561
sp|Q9HAH1|ZN556_HUMAN	ZNF556	Zinc finger protein 556 OS=Homo sapiens GN=ZNF556 PE=2 SV=1	1	0.0728583	-0.43744	-0.258693	-0.828278
sp|Q8NCE2|MTMRE_HUMAN	MTMR14	Myotubularin-related protein 14 OS=Homo sapiens GN=MTMR14 PE=1 SV=2	3	-0.602003	-0.652935	-0.729372	-0.818987
sp|P14174|MIF_HUMAN	MIF	Macrophage migration inhibitory factor OS=Homo sapiens GN=MIF PE=1 SV=4	13	-0.0362157	-0.484781	-0.337519	-0.814704
sp|Q99956|DUS9_HUMAN	DUSP9	Dual specificity protein phosphatase 9 OS=Homo sapiens GN=DUSP9 PE=1 SV=1	2	0.0449926	0.406098	-0.0585144	-0.812403
sp|O14519|CDKA1_HUMAN	CDK2AP1	Cyclin-dependent kinase 2-associated protein 1 OS=Homo sapiens GN=CDK2AP1 PE=1 SV=1	4	-0.754563	-0.766503	-0.753446	-0.810505
sp|O15525|MAFG_HUMAN	MAFG	Transcription factor MafG OS=Homo sapiens GN=MAFG PE=1 SV=1	3	-0.167458	-0.173363	-0.20318	-0.808809
sp|Q9BT17|MTG1_HUMAN	MTG1	Mitochondrial ribosome-associated GTPase 1 OS=Homo sapiens GN=MTG1 PE=1 SV=2	1	-0.176164	-0.297729	-0.299712	-0.80738
sp|Q96HQ2|C2AIL_HUMAN	CDKN2AIPNL	CDKN2AIP N-terminal-like protein OS=Homo sapiens GN=CDKN2AIPNL PE=1 SV=1	2	0.00111122	-0.296022	-0.142235	-0.807152
sp|Q9Y255|PRLD1_HUMAN	PRELID1	PRELI domain-containing protein 1, mitochondrial OS=Homo sapiens GN=PRELID1 PE=1 SV=1	1	-0.875483	-0.318995	-0.77831	-0.80564
sp|P19440|GGT1_HUMAN	GGT1	Gamma-glutamyltranspeptidase 1 OS=Homo sapiens GN=GGT1 PE=1 SV=2	2	-0.359282	-0.311775	-0.359773	-0.795009
sp|Q8IVD9|NUDC3_HUMAN	NUDCD3	NudC domain-containing protein 3 OS=Homo sapiens GN=NUDCD3 PE=1 SV=3	13	-0.0988459	-0.139916	-0.237995	-0.79235
sp|P09669|COX6C_HUMAN	COX6C	Cytochrome c oxidase subunit 6C OS=Homo sapiens GN=COX6C PE=1 SV=2	8	-0.281066	-0.190372	-0.310274	-0.792225
sp|P21980|TGM2_HUMAN	TGM2	Protein-glutamine gamma-glutamyltransferase 2 OS=Homo sapiens GN=TGM2 PE=1 SV=2	2	0.879921	1.24548	1.11641	-0.791538
sp|Q8NAT1|PMGT2_HUMAN	POMGNT2	Protein O-linked-mannose beta-1,4-N-acetylglucosaminyltransferase 2 OS=Homo sapiens GN=POMGNT2 PE=1 SV=1	1	-0.450207	-0.402604	-0.707935	-0.788923
sp|Q6ICG6-2|K0930_HUMAN	KIAA0930	Isoform 2 of Uncharacterized protein KIAA0930 OS=Homo sapiens GN=KIAA0930	1	0.0406411	-0.204199	-0.0678944	-0.784069
sp|Q9BQ69|MACD1_HUMAN	MACROD1	O-acetyl-ADP-ribose deacetylase MACROD1 OS=Homo sapiens GN=MACROD1 PE=1 SV=2	6	-0.204545	-0.0382792	-0.415458	-0.783862
sp|O75600-2|KBL_HUMAN	GCAT	Isoform 2 of 2-amino-3-ketobutyrate coenzyme A ligase, mitochondrial OS=Homo sapiens GN=GCAT	1	0.538229	0.143161	0.118024	-0.783432
sp|O95905-3|SGT1_HUMAN	ECD	Isoform 3 of Protein SGT1 OS=Homo sapiens GN=ECD	11	-0.0415891	-0.243094	-0.292821	-0.779399
sp|Q9H0Z9|RBM38_HUMAN	RBM38	RNA-binding protein 38 OS=Homo sapiens GN=RBM38 PE=1 SV=2	1	-0.206658	-0.804594	-0.411612	-0.772067
sp|Q6NXE6|ARMC6_HUMAN	ARMC6	Armadillo repeat-containing protein 6 OS=Homo sapiens GN=ARMC6 PE=1 SV=2	11	-0.205826	-0.471851	-0.405509	-0.769905
sp|Q8IYB9|ZN595_HUMAN	ZNF595	Zinc finger protein 595 OS=Homo sapiens GN=ZNF595 PE=2 SV=1	1	0.869393	-0.194722	0.709305	-0.767141
sp|P16930|FAAA_HUMAN	FAH	Fumarylacetoacetase OS=Homo sapiens GN=FAH PE=1 SV=2	13	0.223741	-0.130988	0.0423783	-0.766765
sp|Q92643|GPI8_HUMAN	PIGK	GPI-anchor transamidase OS=Homo sapiens GN=PIGK PE=1 SV=2	7	0.0259833	-0.0921955	-0.245986	-0.766187
sp|O95365|ZBT7A_HUMAN	ZBTB7A	Zinc finger and BTB domain-containing protein 7A OS=Homo sapiens GN=ZBTB7A PE=1 SV=1	3	-0.371917	-0.30648	-0.260745	-0.764767
sp|P10599|THIO_HUMAN	TXN	Thioredoxin OS=Homo sapiens GN=TXN PE=1 SV=3	54	0.38495	-0.236491	-0.107301	-0.764725
sp|P56377|AP1S2_HUMAN	AP1S2	AP-1 complex subunit sigma-2 OS=Homo sapiens GN=AP1S2 PE=1 SV=1	1	0.196512	0.102249	0.254217	-0.76262
sp|A5PLL7|TM189_HUMAN	TMEM189	Transmembrane protein 189 OS=Homo sapiens GN=TMEM189 PE=1 SV=3	3	-0.588566	-0.536896	-0.78671	-0.759581
sp|Q9UGI8|TES_HUMAN	TES	Testin OS=Homo sapiens GN=TES PE=1 SV=1	36	0.63794	0.198422	0.414077	-0.755997
sp|Q9NRW3|ABC3C_HUMAN	APOBEC3C	DNA dC->dU-editing enzyme APOBEC-3C OS=Homo sapiens GN=APOBEC3C PE=1 SV=2	3	-0.130836	-0.0314703	-0.156317	-0.755368
sp|Q86UL3|GPAT4_HUMAN	AGPAT6	Glycerol-3-phosphate acyltransferase 4 OS=Homo sapiens GN=AGPAT6 PE=1 SV=1	2	0.0382572	-0.131248	0.00380546	-0.754904
sp|Q969V6|MKL1_HUMAN	MKL1	MKL/myocardin-like protein 1 OS=Homo sapiens GN=MKL1 PE=1 SV=1	2	-0.399607	-0.189816	-0.0806439	-0.753693
sp|Q9BY77|PDIP3_HUMAN	POLDIP3	Polymerase delta-interacting protein 3 OS=Homo sapiens GN=POLDIP3 PE=1 SV=2	24	-0.0574121	-0.0755376	-0.0617737	-0.75344
sp|O60344|ECE2_HUMAN	ECE2	Endothelin-converting enzyme 2 OS=Homo sapiens GN=ECE2 PE=1 SV=4	3	0.105315	-0.415059	-0.152895	-0.751626
sp|O43665-3|RGS10_HUMAN	RGS10	Isoform 3 of Regulator of G-protein signaling 10 OS=Homo sapiens GN=RGS10	4	-0.0742134	-0.411239	-0.362018	-0.750875
sp|O00329|PK3CD_HUMAN	PIK3CD	Phosphatidylinositol 4,5-bisphosphate 3-kinase catalytic subunit delta isoform OS=Homo sapiens GN=PIK3CD PE=1 SV=2	1	-0.210779	-0.253092	-0.188053	-0.750305
sp|Q9H2J4|PDCL3_HUMAN	PDCL3	Phosducin-like protein 3 OS=Homo sapiens GN=PDCL3 PE=1 SV=1	8	-0.172088	-0.513594	-0.576026	-0.748931
sp|Q15369|ELOC_HUMAN	TCEB1	Transcription elongation factor B polypeptide 1 OS=Homo sapiens GN=TCEB1 PE=1 SV=1	7	-0.204317	-0.355999	-0.408789	-0.748271
sp|P46108-2|CRK_HUMAN	CRK	Isoform Crk-I of Adapter molecule crk OS=Homo sapiens GN=CRK	2	-0.565632	-0.505738	-0.521325	-0.746717
sp|Q8N3F8|MILK1_HUMAN	MICALL1	MICAL-like protein 1 OS=Homo sapiens GN=MICALL1 PE=1 SV=2	6	0.0981296	0.0296362	0.166369	-0.745615
sp|Q9NX74|DUS2L_HUMAN	DUS2	tRNA-dihydrouridine(20) synthase [NAD(P)+]-like OS=Homo sapiens GN=DUS2 PE=1 SV=1	14	-0.764589	-0.526112	-0.699885	-0.745308
sp|Q9NRG4|SMYD2_HUMAN	SMYD2	N-lysine methyltransferase SMYD2 OS=Homo sapiens GN=SMYD2 PE=1 SV=2	4	-0.352644	-0.38611	-0.4621	-0.741787
sp|Q9UK41|VPS28_HUMAN	VPS28	Vacuolar protein sorting-associated protein 28 homolog OS=Homo sapiens GN=VPS28 PE=1 SV=1	4	0.0779748	-0.0908294	-0.206365	-0.741096
sp|Q15742|NAB2_HUMAN	NAB2	NGFI-A-binding protein 2 OS=Homo sapiens GN=NAB2 PE=1 SV=1	3	-0.285491	-0.39514	-0.293669	-0.740496
sp|Q13572|ITPK1_HUMAN	ITPK1	Inositol-tetrakisphosphate 1-kinase OS=Homo sapiens GN=ITPK1 PE=1 SV=2	5	-0.15089	-0.0442165	-0.455808	-0.73925
sp|Q01664|TFAP4_HUMAN	TFAP4	Transcription factor AP-4 OS=Homo sapiens GN=TFAP4 PE=1 SV=2	6	-0.416403	-0.567579	-0.440456	-0.737709
sp|O76071|CIAO1_HUMAN	CIAO1	Probable cytosolic iron-sulfur protein assembly protein CIAO1 OS=Homo sapiens GN=CIAO1 PE=1 SV=1	8	-0.350896	-0.616451	-0.537349	-0.736409
sp|P47712|PA24A_HUMAN	PLA2G4A	Cytosolic phospholipase A2 OS=Homo sapiens GN=PLA2G4A PE=1 SV=2	24	-0.187282	0.0628422	-0.346249	-0.736344
sp|Q96JP5|ZFP91_HUMAN	ZFP91	E3 ubiquitin-protein ligase ZFP91 OS=Homo sapiens GN=ZFP91 PE=1 SV=1	4	-0.234501	-0.290494	-0.507445	-0.735075
sp|Q6F5E8|LR16C_HUMAN	RLTPR	Leucine-rich repeat-containing protein 16C OS=Homo sapiens GN=RLTPR PE=1 SV=2	1	-0.336947	-0.180413	0.0763495	-0.734996
sp|P02749|APOH_HUMAN	APOH	Beta-2-glycoprotein 1 OS=Homo sapiens GN=APOH PE=1 SV=3	1	-3.32214	-0.658067	-0.516067	-0.732914
sp|Q8TF64|GIPC3_HUMAN	GIPC3	PDZ domain-containing protein GIPC3 OS=Homo sapiens GN=GIPC3 PE=1 SV=1	1	-0.472312	-0.69903	-0.96835	-0.732436
sp|Q9H5J4|ELOV6_HUMAN	ELOVL6	Elongation of very long chain fatty acids protein 6 OS=Homo sapiens GN=ELOVL6 PE=1 SV=1	1	0.347262	0.154939	0.28804	-0.730524
sp|Q6DKI1|RL7L_HUMAN	RPL7L1	60S ribosomal protein L7-like 1 OS=Homo sapiens GN=RPL7L1 PE=1 SV=1	14	-0.237232	-0.268902	-0.249493	-0.728526
sp|P03915|NU5M_HUMAN	MT-ND5	NADH-ubiquinone oxidoreductase chain 5 OS=Homo sapiens GN=MT-ND5 PE=1 SV=2	2	-0.0513465	-0.383568	-0.246451	-0.726748
sp|Q969E8|TSR2_HUMAN	TSR2	Pre-rRNA-processing protein TSR2 homolog OS=Homo sapiens GN=TSR2 PE=1 SV=1	3	-0.136557	-0.269131	-0.320911	-0.72673
sp|P23511|NFYA_HUMAN	NFYA	Nuclear transcription factor Y subunit alpha OS=Homo sapiens GN=NFYA PE=1 SV=2	3	-0.125275	-0.288351	-0.345476	-0.724028
sp|Q9NYA1-2|SPHK1_HUMAN	SPHK1	Isoform 2 of Sphingosine kinase 1 OS=Homo sapiens GN=SPHK1	3	-0.207553	-0.54079	-0.173241	-0.723381
sp|Q96PM5|ZN363_HUMAN	RCHY1	RING finger and CHY zinc finger domain-containing protein 1 OS=Homo sapiens GN=RCHY1 PE=1 SV=1	1	0.239267	-0.0568244	-0.149903	-0.722345
sp|P62899|RL31_HUMAN	RPL31	60S ribosomal protein L31 OS=Homo sapiens GN=RPL31 PE=1 SV=1	11	-0.340821	-0.491	-0.201882	-0.719385
sp|Q96J42|TXD15_HUMAN	TXNDC15	Thioredoxin domain-containing protein 15 OS=Homo sapiens GN=TXNDC15 PE=1 SV=1	2	-0.724052	-0.660043	-0.702495	-0.713527
sp|Q96QE3|ATAD5_HUMAN	ATAD5	ATPase family AAA domain-containing protein 5 OS=Homo sapiens GN=ATAD5 PE=1 SV=4	7	-0.371644	-0.330091	-0.379905	-0.712472
sp|Q9NUU7|DD19A_HUMAN	DDX19A	ATP-dependent RNA helicase DDX19A OS=Homo sapiens GN=DDX19A PE=1 SV=1	8	0.0369108	-0.178923	-0.291293	-0.710352
sp|Q9P021|CRIPT_HUMAN	CRIPT	Cysteine-rich PDZ-binding protein OS=Homo sapiens GN=CRIPT PE=1 SV=1	3	0.0901787	-0.0408404	-0.148872	-0.709861
sp|P42229|STA5A_HUMAN	STAT5A	Signal transducer and activator of transcription 5A OS=Homo sapiens GN=STAT5A PE=1 SV=1	12	-0.102772	-0.0120802	-0.126721	-0.708634
sp|P17028|ZNF24_HUMAN	ZNF24	Zinc finger protein 24 OS=Homo sapiens GN=ZNF24 PE=1 SV=4	1	-0.367683	-0.0898091	-0.30697	-0.708177
sp|Q15056|IF4H_HUMAN	EIF4H	Eukaryotic translation initiation factor 4H OS=Homo sapiens GN=EIF4H PE=1 SV=5	12	-0.118317	-0.223524	-0.284043	-0.706181
sp|Q8N0Y2|ZN444_HUMAN	ZNF444	Zinc finger protein 444 OS=Homo sapiens GN=ZNF444 PE=1 SV=1	1	-0.165522	-0.220836	-0.0549329	-0.704898
sp|Q9UPT6|JIP3_HUMAN	MAPK8IP3	C-Jun-amino-terminal kinase-interacting protein 3 OS=Homo sapiens GN=MAPK8IP3 PE=1 SV=3	1	0.163972	-0.158854	-0.459795	-0.704737
sp|Q96HH9-3|GRAM3_HUMAN	GRAMD3	Isoform 3 of GRAM domain-containing protein 3 OS=Homo sapiens GN=GRAMD3	4	-0.16612	-0.877919	-0.0518435	-0.703352
sp|Q8NHG8|ZNRF2_HUMAN	ZNRF2	E3 ubiquitin-protein ligase ZNRF2 OS=Homo sapiens GN=ZNRF2 PE=1 SV=1	2	0.0489052	0.14843	0.1343	-0.702444
sp|Q96B26|EXOS8_HUMAN	EXOSC8	Exosome complex component RRP43 OS=Homo sapiens GN=EXOSC8 PE=1 SV=1	9	-0.273918	-0.114413	-0.171441	-0.696605
sp|P47224|MSS4_HUMAN	RABIF	Guanine nucleotide exchange factor MSS4 OS=Homo sapiens GN=RABIF PE=1 SV=2	6	0.101564	-0.0205488	-0.435459	-0.695536
sp|Q99996-6|AKAP9_HUMAN	AKAP9	Isoform 6 of A-kinase anchor protein 9 OS=Homo sapiens GN=AKAP9	19	-0.0187278	-0.0313258	0.000254525	-0.694776
sp|Q8IWT3|CUL9_HUMAN	CUL9	Cullin-9 OS=Homo sapiens GN=CUL9 PE=1 SV=2	1	0.125667	-0.366883	-0.354893	-0.69405
sp|Q9NWC5|TM45A_HUMAN	TMEM45A	Transmembrane protein 45A OS=Homo sapiens GN=TMEM45A PE=2 SV=1	1	0.356352	-1.02308	-0.403053	-0.691821
sp|P43356|MAGA2_HUMAN	MAGEA2	Melanoma-associated antigen 2 OS=Homo sapiens GN=MAGEA2 PE=1 SV=1	2	-0.656251	-0.795362	-0.676875	-0.691163
sp|P46020|KPB1_HUMAN	PHKA1	Phosphorylase b kinase regulatory subunit alpha, skeletal muscle isoform OS=Homo sapiens GN=PHKA1 PE=1 SV=2	4	0.18187	-0.0225263	0.13988	-0.690538
sp|Q9UNF0|PACN2_HUMAN	PACSIN2	Protein kinase C and casein kinase substrate in neurons protein 2 OS=Homo sapiens GN=PACSIN2 PE=1 SV=2	15	0.0718121	-0.0212364	0.061616	-0.689487
sp|Q4LDG9|DNAL1_HUMAN	DNAL1	Dynein light chain 1, axonemal OS=Homo sapiens GN=DNAL1 PE=1 SV=1	1	0.112964	0.153068	-0.0799492	-0.688903
sp|P41240|CSK_HUMAN	CSK	Tyrosine-protein kinase CSK OS=Homo sapiens GN=CSK PE=1 SV=1	17	0.212196	-0.0479949	-0.0478391	-0.68784
sp|Q4AC94|C2CD3_HUMAN	C2CD3	C2 domain-containing protein 3 OS=Homo sapiens GN=C2CD3 PE=1 SV=4	1	-0.224859	-0.335121	-0.347483	-0.687783
sp|Q9H9L4|KANL2_HUMAN	KANSL2	KAT8 regulatory NSL complex subunit 2 OS=Homo sapiens GN=KANSL2 PE=1 SV=3	1	-0.105094	0.231066	0.229985	-0.686043
sp|P46109|CRKL_HUMAN	CRKL	Crk-like protein OS=Homo sapiens GN=CRKL PE=1 SV=1	22	0.0285271	-0.086257	-0.128564	-0.685735
sp|O43504|LTOR5_HUMAN	LAMTOR5	Ragulator complex protein LAMTOR5 OS=Homo sapiens GN=LAMTOR5 PE=1 SV=1	2	0.0268794	-0.457404	0.0161341	-0.684263
sp|P86791|CCZ1_HUMAN	CCZ1	Vacuolar fusion protein CCZ1 homolog OS=Homo sapiens GN=CCZ1 PE=1 SV=1	9	0.378385	0.0456349	0.0695154	-0.683068
sp|Q9H7Z7|PGES2_HUMAN	PTGES2	Prostaglandin E synthase 2 OS=Homo sapiens GN=PTGES2 PE=1 SV=1	21	-0.172396	-0.215558	-0.23474	-0.682616
sp|Q6ZS86|GLPK5_HUMAN	GK5	Putative glycerol kinase 5 OS=Homo sapiens GN=GK5 PE=2 SV=2	1	-0.255867	-0.444834	-0.658251	-0.682019
sp|Q9NWR8|MCUB_HUMAN	CCDC109B	Mitochondrial calcium uniporter regulatory subunit MCUb OS=Homo sapiens GN=CCDC109B PE=1 SV=2	1	0.461498	0.0993865	0.155029	-0.681763
sp|Q93015-2|NAT6_HUMAN	NAT6	Isoform 2 of N-acetyltransferase 6 OS=Homo sapiens GN=NAT6	1	-0.765095	-0.550617	-0.716268	-0.680158
sp|O75419-3|CDC45_HUMAN	CDC45	Isoform 3 of Cell division control protein 45 homolog OS=Homo sapiens GN=CDC45	6	-0.250498	-0.237425	-0.222286	-0.678929
sp|Q86Y79|PTH_HUMAN	PTRH1	Probable peptidyl-tRNA hydrolase OS=Homo sapiens GN=PTRH1 PE=1 SV=1	1	-0.0301396	-0.31385	-0.250205	-0.678502
sp|Q2VPK5|CTU2_HUMAN	CTU2	Cytoplasmic tRNA 2-thiolation protein 2 OS=Homo sapiens GN=CTU2 PE=1 SV=1	4	-0.108283	-0.348305	-0.279061	-0.676889
sp|Q8N567|ZCHC9_HUMAN	ZCCHC9	Zinc finger CCHC domain-containing protein 9 OS=Homo sapiens GN=ZCCHC9 PE=2 SV=2	2	-0.245092	-0.0195014	-0.193975	-0.676726
sp|Q6I9Y2|THOC7_HUMAN	THOC7	THO complex subunit 7 homolog OS=Homo sapiens GN=THOC7 PE=1 SV=3	3	-0.169388	-0.145357	-0.318152	-0.6755
sp|Q14534|ERG1_HUMAN	SQLE	Squalene monooxygenase OS=Homo sapiens GN=SQLE PE=1 SV=3	2	0.650316	-0.195767	0.426163	-0.673658
sp|Q14166|TTL12_HUMAN	TTLL12	Tubulin--tyrosine ligase-like protein 12 OS=Homo sapiens GN=TTLL12 PE=1 SV=2	24	-0.201461	-0.367748	-0.225643	-0.673287
sp|Q15038|DAZP2_HUMAN	DAZAP2	DAZ-associated protein 2 OS=Homo sapiens GN=DAZAP2 PE=1 SV=1	2	0.0930872	-0.313286	-0.113474	-0.672908
sp|Q9UJY5|GGA1_HUMAN	GGA1	ADP-ribosylation factor-binding protein GGA1 OS=Homo sapiens GN=GGA1 PE=1 SV=1	4	0.086845	-0.0473906	-0.20083	-0.671893
sp|Q13541|4EBP1_HUMAN	EIF4EBP1	Eukaryotic translation initiation factor 4E-binding protein 1 OS=Homo sapiens GN=EIF4EBP1 PE=1 SV=3	1	1.14811	0.355316	0.129149	-0.671019
sp|A6NIH7|U119B_HUMAN	UNC119B	Protein unc-119 homolog B OS=Homo sapiens GN=UNC119B PE=1 SV=1	3	-0.0803304	0.0529753	-0.157708	-0.670947
sp|Q9NRH1|YAED1_HUMAN	YAE1D1	Yae1 domain-containing protein 1 OS=Homo sapiens GN=YAE1D1 PE=1 SV=1	1	0.0563623	-0.282021	-0.0750966	-0.669218
sp|P31321|KAP1_HUMAN	PRKAR1B	cAMP-dependent protein kinase type I-beta regulatory subunit OS=Homo sapiens GN=PRKAR1B PE=1 SV=4	7	0.298405	-0.00841611	-0.479744	-0.667638
sp|Q8TAV0-3|FA76A_HUMAN	FAM76A	Isoform 3 of Protein FAM76A OS=Homo sapiens GN=FAM76A	1	-0.838771	-0.606628	-0.639539	-0.667629
sp|Q9HCM7|FBSL_HUMAN	FBRSL1	Fibrosin-1-like protein OS=Homo sapiens GN=FBRSL1 PE=1 SV=4	1	-0.362637	-0.507366	-0.078758	-0.665997
sp|Q96KM6|Z512B_HUMAN	ZNF512B	Zinc finger protein 512B OS=Homo sapiens GN=ZNF512B PE=1 SV=1	3	-0.489999	-0.398936	-0.696699	-0.665288
sp|P62942|FKB1A_HUMAN	FKBP1A	Peptidyl-prolyl cis-trans isomerase FKBP1A OS=Homo sapiens GN=FKBP1A PE=1 SV=2	4	0.045069	-0.3518	-0.28098	-0.661739
sp|P19419|ELK1_HUMAN	ELK1	ETS domain-containing protein Elk-1 OS=Homo sapiens GN=ELK1 PE=1 SV=2	2	-0.21374	-0.248444	-0.14303	-0.657615
sp|Q969R2|OSBP2_HUMAN	OSBP2	Oxysterol-binding protein 2 OS=Homo sapiens GN=OSBP2 PE=1 SV=2	8	0.179402	0.398957	0.156348	-0.65759
sp|P62263|RS14_HUMAN	RPS14	40S ribosomal protein S14 OS=Homo sapiens GN=RPS14 PE=1 SV=3	24	-0.255603	-0.289249	-0.490398	-0.65504
sp|P15151|PVR_HUMAN	PVR	Poliovirus receptor OS=Homo sapiens GN=PVR PE=1 SV=2	6	0.0560265	-0.0105404	0.0132303	-0.654837
sp|P42766|RL35_HUMAN	RPL35	60S ribosomal protein L35 OS=Homo sapiens GN=RPL35 PE=1 SV=2	10	-0.104343	-0.259853	-0.485428	-0.652347
sp|Q9BV68|RN126_HUMAN	RNF126	E3 ubiquitin-protein ligase RNF126 OS=Homo sapiens GN=RNF126 PE=1 SV=1	4	-0.0807632	-0.360471	-0.225309	-0.648681
sp|Q9UDX5|MTFP1_HUMAN	MTFP1	Mitochondrial fission process protein 1 OS=Homo sapiens GN=MTFP1 PE=1 SV=1	3	-0.0992767	-0.103564	-0.183863	-0.6484
sp|Q8TDY2|RBCC1_HUMAN	RB1CC1	RB1-inducible coiled-coil protein 1 OS=Homo sapiens GN=RB1CC1 PE=1 SV=3	4	0.137251	0.310019	0.00168935	-0.646148
sp|Q02127|PYRD_HUMAN	DHODH	Dihydroorotate dehydrogenase (quinone), mitochondrial OS=Homo sapiens GN=DHODH PE=1 SV=3	9	-0.0678356	-0.0991547	-0.179224	-0.645878
sp|Q6UB99|ANR11_HUMAN	ANKRD11	Ankyrin repeat domain-containing protein 11 OS=Homo sapiens GN=ANKRD11 PE=1 SV=3	1	0.11648	0.234589	0.112615	-0.645699
sp|Q86UT6|NLRX1_HUMAN	NLRX1	NLR family member X1 OS=Homo sapiens GN=NLRX1 PE=1 SV=1	1	-0.0730593	-0.171819	-0.0863261	-0.64569
sp|P49427|UB2R1_HUMAN	CDC34	Ubiquitin-conjugating enzyme E2 R1 OS=Homo sapiens GN=CDC34 PE=1 SV=2	6	-0.0301721	-0.211078	-0.179271	-0.644832
sp|P41223|BUD31_HUMAN	BUD31	Protein BUD31 homolog OS=Homo sapiens GN=BUD31 PE=1 SV=2	7	-0.0933959	-0.0517625	-0.154105	-0.642406
sp|Q96B36-3|AKTS1_HUMAN	AKT1S1	Isoform 3 of Proline-rich AKT1 substrate 1 OS=Homo sapiens GN=AKT1S1	3	0.091838	-0.250885	-0.23791	-0.642138
sp|Q5JTW2-2|CEP78_HUMAN	CEP78	Isoform 2 of Centrosomal protein of 78 kDa OS=Homo sapiens GN=CEP78	1	-0.471026	-0.183348	-0.479964	-0.64202
sp|Q9H6K1|CF106_HUMAN	C6orf106	Uncharacterized protein C6orf106 OS=Homo sapiens GN=C6orf106 PE=1 SV=2	3	0.305621	-0.0280681	-0.316796	-0.638882
sp|Q9NZV1|CRIM1_HUMAN	CRIM1	Cysteine-rich motor neuron 1 protein OS=Homo sapiens GN=CRIM1 PE=1 SV=1	3	-0.488033	-0.886994	-0.401897	-0.637984
sp|Q8IY37|DHX37_HUMAN	DHX37	Probable ATP-dependent RNA helicase DHX37 OS=Homo sapiens GN=DHX37 PE=1 SV=1	24	-0.369042	-0.325736	-0.267426	-0.637777
sp|Q8IVS2|FABD_HUMAN	MCAT	Malonyl-CoA-acyl carrier protein transacylase, mitochondrial OS=Homo sapiens GN=MCAT PE=1 SV=2	5	-0.267885	-0.213793	-0.0889116	-0.63672
sp|Q9UN37|VPS4A_HUMAN	VPS4A	Vacuolar protein sorting-associated protein 4A OS=Homo sapiens GN=VPS4A PE=1 SV=1	13	-0.134336	-0.25463	-0.357824	-0.63573
sp|Q8TCY9|URGCP_HUMAN	URGCP	Up-regulator of cell proliferation OS=Homo sapiens GN=URGCP PE=1 SV=2	5	0.235741	-0.050603	-0.433182	-0.633868
sp|P26447|S10A4_HUMAN	S100A4	Protein S100-A4 OS=Homo sapiens GN=S100A4 PE=1 SV=1	13	-0.800764	-1.32864	-1.28294	-0.633515
sp|Q7Z4G4|TRM11_HUMAN	TRMT11	tRNA (guanine(10)-N2)-methyltransferase homolog OS=Homo sapiens GN=TRMT11 PE=1 SV=1	7	-0.171035	-0.326497	-0.0523299	-0.632983
sp|Q9BRJ6|CG050_HUMAN	C7orf50	Uncharacterized protein C7orf50 OS=Homo sapiens GN=C7orf50 PE=1 SV=1	5	0.30041	0.0149503	0.058086	-0.632913
sp|P36639|8ODP_HUMAN	NUDT1	7,8-dihydro-8-oxoguanine triphosphatase OS=Homo sapiens GN=NUDT1 PE=1 SV=3	7	0.312674	0.131213	0.044626	-0.632419
sp|Q8IWU2|LMTK2_HUMAN	LMTK2	Serine/threonine-protein kinase LMTK2 OS=Homo sapiens GN=LMTK2 PE=1 SV=2	1	0.137082	0.735313	0.111335	-0.632083
sp|Q8NCJ5|SPRY3_HUMAN	SPRYD3	SPRY domain-containing protein 3 OS=Homo sapiens GN=SPRYD3 PE=1 SV=2	2	0.120176	0.129747	0.0851636	-0.63185
sp|Q86UU0|BCL9L_HUMAN	BCL9L	B-cell CLL/lymphoma 9-like protein OS=Homo sapiens GN=BCL9L PE=1 SV=1	7	-0.346107	-0.220429	-0.60435	-0.631237
sp|P54105|ICLN_HUMAN	CLNS1A	Methylosome subunit pICln OS=Homo sapiens GN=CLNS1A PE=1 SV=1	11	-0.0707956	-0.336816	-0.258002	-0.63094
[truncated: 6,735 more rows]
